# Supplementary material for: Polyphonia: detecting inter-sample contamination in viral genomic sequencing data
Source: Bioinformatics. 2024 Dec 2;40(12):btae698. doi: 10.1093/bioinformatics/btae698 (PMC11652266; doi:10.1093/bioinformatics/btae698)
Supplement: btae698_Supplementary_Data [file btae698_supplementary_data.zip]

Archive with 348 entries (348 files):
- 20210325_Batch73.expected_spikeins.tsv
- 20210209_Batch49.accessions.tsv
- 20210507_Batch99.spikein_readcounts.tsv
- 20210202_Batch44.spikein_readcounts.tsv
- 20210423_Batch90.accessions.tsv
- 20201204_Batch33.spikein_readcounts.tsv
- 20200518_Batch18.plate_map.tsv
- 20210423_Batch91.expected_spikeins.tsv
- 20210208_Batch46.spikein_readcounts.tsv
- 20210511_Batch101.spikein_readcounts.tsv
- 20210402_Batch76.expected_spikeins.tsv
- 20200521_Batch20.spikein_readcounts.tsv
- ._20201014_Batch26.plate_map.tsv
- 20200507_Batch11.expected_spikeins.tsv
- 20210520_Batch108.spikein_readcounts.tsv
- 20210324_Batch70.expected_spikeins.tsv
- 20200522_Batch23.accessions.tsv
- 20200408_Batch2.spikein_readcounts.tsv
- 20200517_Batch15.expected_spikeins.tsv
- 20210517_Batch104.plate_map.tsv
- 20210402_Batch77.expected_spikeins.tsv
- 20210308_Batch65.expected_spikeins.tsv
- 20210308_Batch62.expected_spikeins.tsv
- 20210222_Batch54.expected_spikeins.tsv
- 20210315_Batch63.expected_spikeins.tsv
- 20210426_Batch92.plate_map.tsv
- 20210420_Batch89.plate_map.tsv
- 20210324_Batch70.plate_map.tsv
- 20200401_Batch1.spikein_readcounts.tsv
- 20210405_Batch78.spikein_readcounts.tsv
- 20210426_Batch93.plate_map.tsv
- 20210514_Batch103.spikein_readcounts.tsv
- 20210329_Batch74.accessions.tsv
- 20210201_Batch42.expected_spikeins.tsv
- 20210219_Batch52.spikein_readcounts.tsv
- 20210416_Batch87.spikein_readcounts.tsv
- 20201209_Batch34.expected_spikeins.tsv
- 20200414_Batch3.spikein_readcounts.tsv
- 20201014_Batch26.plate_map.tsv
- 20210308_Batch65.accessions.tsv
- 20210507_Batch100.accessions.tsv
- 20210405_Batch78.plate_map.tsv
- 20210209_Batch48.plate_map.tsv
- 20210507_Batch99.plate_map.tsv
- 20200429_Batch7.spikein_readcounts.tsv
- 20210211_Batch50.plate_map.tsv
- 20210423_Batch90.spikein_readcounts.tsv
- 20210224_Batch56.accessions.tsv
- 20210420_Batch89.expected_spikeins.tsv
- 20200521_Batch21.accessions.tsv
- 20210325_Batch73.accessions.tsv
- 20210423_Batch91.accessions.tsv
- 20210114_Batch39.spikein_readcounts.tsv
- 20200408_Batch2.plate_map.tsv
- 20210405_Batch79.expected_spikeins.tsv
- 20210413_Batch84.spikein_readcounts.tsv
- 20210127_Batch41.expected_spikeins.tsv
- 20210302_Batch59.spikein_readcounts.tsv
- 20210324_Batch70.accessions.tsv
- 20210108_Batch37.plate_map.tsv
- 20200522_Batch22.spikein_readcounts.tsv
- 20200501_Batch10.expected_spikeins.tsv
- 20210415_Batch85.spikein_readcounts.tsv
- polyphonia_supplemental_data.zip
- 20210222_Batch54.accessions.tsv
- 20200522_Batch22.plate_map.tsv
- 20210409_Batch82.accessions.tsv
- 20200521_Batch20.plate_map.tsv
- 20210517_Batch104.expected_spikeins.tsv
- 20210409_Batch81.spikein_readcounts.tsv
- 20210301_Batch57.plate_map.tsv
- 20201123_Batch32.plate_map.tsv
- 20210302_Batch58.expected_spikeins.tsv
- 20210224_Batch56.expected_spikeins.tsv
- 20210507_Batch100.expected_spikeins.tsv
- 20201204_Batch33.accessions.tsv
- 20210329_Batch74.spikein_readcounts.tsv
- 20210222_Batch54.plate_map.tsv
- 20210402_Batch77.accessions.tsv
- 20210114_Batch39.accessions.tsv
- 20200518_Batch17.plate_map.tsv
- 20200512_Batch12.spikein_readcounts.tsv
- 20200512_Batch13.plate_map.tsv
- 20210224_Batch56.spikein_readcounts.tsv
- 20210209_Batch47.expected_spikeins.tsv
- ._20201210_Batch36.expected_spikeins.tsv
- 20210208_Batch45.expected_spikeins.tsv
- 20200512_Batch14.accessions.tsv
- 20210325_Batch73.spikein_readcounts.tsv
- 20210322_Batch72.spikein_readcounts.tsv
- 20200522_Batch23.expected_spikeins.tsv
- 20210201_Batch42.plate_map.tsv
- 20210402_Batch77.plate_map.tsv
- 20200512_Batch14.expected_spikeins.tsv
- 20200424_Batch6.expected_spikeins.tsv
- 20200501_Batch10.accessions.tsv
- 20210211_Batch51.plate_map.tsv
- 20210420_Batch89.spikein_readcounts.tsv
- 20201020_Batch27.plate_map.tsv
- 20201210_Batch36.expected_spikeins.tsv
- 20210201_Batch43.spikein_readcounts.tsv
- 20210423_Batch90.plate_map.tsv
- 20210325_Batch73.plate_map.tsv
- 20200522_Batch22.accessions.tsv
- 20200521_Batch20.accessions.tsv
- 20210413_Batch84.plate_map.tsv
- 20210211_Batch50.expected_spikeins.tsv
- 20210222_Batch54.spikein_readcounts.tsv
- 20201209_Batch34.accessions.tsv
- 20210329_Batch74.expected_spikeins.tsv
- 20200512_Batch12.plate_map.tsv
- 20200424_Batch6.plate_map.tsv
- 20210211_Batch50.spikein_readcounts.tsv
- 20210317_Batch66.plate_map.tsv
- 20210126_Batch40.accessions.tsv
- 20210208_Batch46.accessions.tsv
- 20210211_Batch50.accessions.tsv
- 20210219_Batch52.accessions.tsv
- 20210208_Batch45.accessions.tsv
- 20200518_Batch17.expected_spikeins.tsv
- 20210420_Batch88.plate_map.tsv
- 20200414_Batch3.expected_spikeins.tsv
- 20210517_Batch104.accessions.tsv
- 20210420_Batch88.accessions.tsv
- 20210329_Batch74.plate_map.tsv
- 20210208_Batch46.expected_spikeins.tsv
- 20210108_Batch37.spikein_readcounts.tsv
- 20210420_Batch88.spikein_readcounts.tsv
- 20210126_Batch40.plate_map.tsv
- 20210405_Batch78.expected_spikeins.tsv
- 20210114_Batch38.accessions.tsv
- 20210208_Batch46.plate_map.tsv
- 20200429_Batch7.accessions.tsv
- 20210209_Batch49.plate_map.tsv
- 20200408_Batch2.expected_spikeins.tsv
- 20201020_Batch27.accessions.tsv
- 20200501_Batch10.plate_map.tsv
- 20210322_Batch68.accessions.tsv
- 20210202_Batch44.expected_spikeins.tsv
- 20200512_Batch14.spikein_readcounts.tsv
- 20210325_Batch71.plate_map.tsv
- 20210409_Batch81.plate_map.tsv
- 20210126_Batch40.expected_spikeins.tsv
- 20210315_Batch63.plate_map.tsv
- 20210304_Batch60.expected_spikeins.tsv
- 20200521_Batch21.plate_map.tsv
- 20210209_Batch47.plate_map.tsv
- 20210108_Batch37.expected_spikeins.tsv
- 20210426_Batch93.accessions.tsv
- 20210211_Batch51.spikein_readcounts.tsv
- 20210305_Batch61.accessions.tsv
- 20210325_Batch71.spikein_readcounts.tsv
- 20200512_Batch12.expected_spikeins.tsv
- 20210322_Batch68.plate_map.tsv
- 20201014_Batch26.accessions.tsv
- 20210413_Batch83.plate_map.tsv
- 20200507_Batch11.spikein_readcounts.tsv
- 20210114_Batch38.expected_spikeins.tsv
- 20210415_Batch85.expected_spikeins.tsv
- 20210325_Batch71.accessions.tsv
- 20210114_Batch38.spikein_readcounts.tsv
- ._20201210_Batch36.plate_map.tsv
- 20200424_Batch6.accessions.tsv
- 20201209_Batch34.plate_map.tsv
- 20210302_Batch58.spikein_readcounts.tsv
- 20210423_Batch90.expected_spikeins.tsv
- 20210402_Batch76.accessions.tsv
- 20210302_Batch58.plate_map.tsv
- 20210319_Batch67.spikein_readcounts.tsv
- 20210514_Batch102.plate_map.tsv
- 20200522_Batch22.expected_spikeins.tsv
- 20210114_Batch39.plate_map.tsv
- 20200429_Batch7.plate_map.tsv
- 20210420_Batch89.accessions.tsv
- 20210224_Batch56.plate_map.tsv
- 20201210_Batch36.spikein_readcounts.tsv
- 20210304_Batch60.spikein_readcounts.tsv
- 20200501_Batch10.spikein_readcounts.tsv
- 20210315_Batch63.accessions.tsv
- 20210423_Batch91.plate_map.tsv
- 20200521_Batch20.expected_spikeins.tsv
- 20200518_Batch18.spikein_readcounts.tsv
- 20210517_Batch104.spikein_readcounts.tsv
- 20210201_Batch43.accessions.tsv
- 20210416_Batch86.spikein_readcounts.tsv
- 20210331_Batch75.spikein_readcounts.tsv
- 20201209_Batch34.spikein_readcounts.tsv
- 20210407_Batch80.expected_spikeins.tsv
- ._20201210_Batch36.accessions.tsv
- 20210302_Batch59.expected_spikeins.tsv
- 20210413_Batch84.expected_spikeins.tsv
- 20200512_Batch13.expected_spikeins.tsv
- 20210415_Batch85.accessions.tsv
- 20210413_Batch83.expected_spikeins.tsv
- 20200517_Batch16.accessions.tsv
- 20210514_Batch102.expected_spikeins.tsv
- 20210517_Batch105.spikein_readcounts.tsv
- 20210211_Batch51.accessions.tsv
- 20210405_Batch79.accessions.tsv
- 20210324_Batch70.spikein_readcounts.tsv
- 20200408_Batch2.accessions.tsv
- 20210409_Batch81.expected_spikeins.tsv
- 20210405_Batch78.accessions.tsv
- 20210423_Batch91.spikein_readcounts.tsv
- 20210507_Batch99.expected_spikeins.tsv
- 20200518_Batch17.spikein_readcounts.tsv
- 20200522_Batch23.spikein_readcounts.tsv
- 20210413_Batch84.accessions.tsv
- 20210402_Batch77.spikein_readcounts.tsv
- 20200401_Batch1.plate_map.tsv
- 20210514_Batch103.accessions.tsv
- 20210405_Batch79.spikein_readcounts.tsv
- 20210409_Batch81.accessions.tsv
- 20210201_Batch43.plate_map.tsv
- 20210301_Batch57.accessions.tsv
- 20200522_Batch23.plate_map.tsv
- 20210405_Batch79.plate_map.tsv
- 20210514_Batch102.accessions.tsv
- 20210301_Batch57.spikein_readcounts.tsv
- 20210416_Batch86.accessions.tsv
- 20210301_Batch57.expected_spikeins.tsv
- 20200521_Batch21.expected_spikeins.tsv
- 20200517_Batch16.spikein_readcounts.tsv
- 20200401_Batch1.expected_spikeins.tsv
- 20210517_Batch105.accessions.tsv
- 20210315_Batch63.spikein_readcounts.tsv
- 20210511_Batch101.accessions.tsv
- 20210219_Batch52.plate_map.tsv
- 20210209_Batch48.accessions.tsv
- 20200512_Batch13.spikein_readcounts.tsv
- 20210514_Batch102.spikein_readcounts.tsv
- 20210426_Batch93.spikein_readcounts.tsv
- 20210305_Batch61.plate_map.tsv
- 20210415_Batch85.plate_map.tsv
- 20210413_Batch83.accessions.tsv
- 20210322_Batch68.expected_spikeins.tsv
- ._20210317_Batch66.accessions.tsv
- 20210409_Batch82.spikein_readcounts.tsv
- 20210319_Batch67.expected_spikeins.tsv
- 20210322_Batch72.accessions.tsv
- 20210302_Batch58.accessions.tsv
- 20201210_Batch36.accessions.tsv
- 20210304_Batch60.plate_map.tsv
- 20210201_Batch43.expected_spikeins.tsv
- 20210209_Batch48.spikein_readcounts.tsv
- 20210322_Batch68.spikein_readcounts.tsv
- 20200517_Batch15.plate_map.tsv
- 20200414_Batch3.plate_map.tsv
- 20201204_Batch33.plate_map.tsv
- 20210402_Batch76.plate_map.tsv
- 20210426_Batch92.accessions.tsv
- 20210409_Batch82.expected_spikeins.tsv
- 20210317_Batch66.expected_spikeins.tsv
- 20210407_Batch80.accessions.tsv
- 20210108_Batch37.accessions.tsv
- 20210209_Batch49.expected_spikeins.tsv
- 20200414_Batch3.accessions.tsv
- 20201014_Batch26.expected_spikeins.tsv
- 20210331_Batch75.accessions.tsv
- 20200518_Batch18.accessions.tsv
- 20210208_Batch45.plate_map.tsv
- 20210409_Batch82.plate_map.tsv
- 20210511_Batch101.expected_spikeins.tsv
- 20200512_Batch12.accessions.tsv
- 20210331_Batch75.expected_spikeins.tsv
- 20210416_Batch87.plate_map.tsv
- 20210219_Batch52.expected_spikeins.tsv
- 20210507_Batch100.spikein_readcounts.tsv
- 20210308_Batch65.spikein_readcounts.tsv
- 20210202_Batch44.accessions.tsv
- 20210209_Batch49.spikein_readcounts.tsv
- 20200517_Batch15.spikein_readcounts.tsv
- 20201020_Batch27.spikein_readcounts.tsv
- 20210413_Batch83.spikein_readcounts.tsv
- 20210517_Batch105.plate_map.tsv
- 20210514_Batch103.expected_spikeins.tsv
- 20200424_Batch6.spikein_readcounts.tsv
- 20201210_Batch36.plate_map.tsv
- 20201014_Batch26.spikein_readcounts.tsv
- 20210416_Batch86.plate_map.tsv
- 20210511_Batch101.plate_map.tsv
- 20200507_Batch11.accessions.tsv
- 20210114_Batch38.plate_map.tsv
- 20210211_Batch51.expected_spikeins.tsv
- 20210308_Batch62.plate_map.tsv
- 20210201_Batch42.accessions.tsv
- 20210209_Batch47.spikein_readcounts.tsv
- 20201204_Batch33.expected_spikeins.tsv
- 20200518_Batch17.accessions.tsv
- 20210308_Batch62.accessions.tsv
- 20210416_Batch87.accessions.tsv
- 20200512_Batch14.plate_map.tsv
- 20210114_Batch39.expected_spikeins.tsv
- 20210127_Batch41.spikein_readcounts.tsv
- 20201123_Batch32.accessions.tsv
- 20210319_Batch67.accessions.tsv
- 20210319_Batch67.plate_map.tsv
- 20210305_Batch61.expected_spikeins.tsv
- 20200517_Batch15.accessions.tsv
- 20210325_Batch71.expected_spikeins.tsv
[truncated: 48 more entries]
