# Supplementary material for: Polyphonia: detecting inter-sample contamination in viral genomic sequencing data
Source: Bioinformatics. 2024 Dec 2;40(12):btae698. doi: 10.1093/bioinformatics/btae698 (PMC11652266; doi:10.1093/bioinformatics/btae698)
Supplement: btae698_Supplementary_Data [file btae698_supplementary_data.zip › 20210325_Batch73.expected_spikeins.tsv]

USA-CT-CDCBI-CRSP_01737-2021	SDSI_2
USA-RI-CDCBI-CRSP_01738-2021	SDSI_3
USA-RI-CDCBI-CRSP_01739-2021	SDSI_4
USA-NY-CDCBI-CRSP_01740-2021	SDSI_5
USA-NY-CDCBI-CRSP_01741-2021	SDSI_6
USA-NY-CDCBI-CRSP_01742-2021	SDSI_7
USA-NY-CDCBI-CRSP_01743-2021	SDSI_9
USA-CT-CDCBI-CRSP_01744-2021	SDSI_10
USA-VT-CDCBI-CRSP_01745-2021	SDSI_11
USA-VT-CDCBI-CRSP_01746-2021	SDSI_12
USA-NY-CDCBI-CRSP_01747-2021	SDSI_13
USA-NY-CDCBI-CRSP_01748-2021	SDSI_14
USA-NY-CDCBI-CRSP_01749-2021	SDSI_15
USA-NY-CDCBI-CRSP_01750-2021	SDSI_16
USA-VT-CDCBI-CRSP_01751-2021	SDSI_17
USA-CT-CDCBI-CRSP_01752-2021	SDSI_18
USA-NY-CDCBI-CRSP_01753-2021	SDSI_19
USA-NY-CDCBI-CRSP_01754-2021	SDSI_20
USA-NY-CDCBI-CRSP_01755-2021	SDSI_21
USA-NY-CDCBI-CRSP_01756-2021	SDSI_22
USA-NY-CDCBI-CRSP_01757-2021	SDSI_23
USA-CT-CDCBI-CRSP_01758-2021	SDSI_24
USA-NY-CDCBI-CRSP_01759-2021	SDSI_25
USA-NY-CDCBI-CRSP_01760-2021	SDSI_26
USA-NY-CDCBI-CRSP_01761-2021	SDSI_27
USA-NY-CDCBI-CRSP_01762-2021	SDSI_28
USA-RI-CDCBI-CRSP_01763-2021	SDSI_29
USA-RI-CDCBI-CRSP_01764-2021	SDSI_30
USA-RI-CDCBI-CRSP_01765-2021	SDSI_31
USA-VT-CDCBI-CRSP_01766-2021	SDSI_32
USA-VT-CDCBI-CRSP_01767-2021	SDSI_33
USA-VT-CDCBI-CRSP_01768-2021	SDSI_34
USA-VT-CDCBI-CRSP_01769-2021	SDSI_35
USA-VT-CDCBI-CRSP_01770-2021	SDSI_36
USA-VT-CDCBI-CRSP_01771-2021	SDSI_37
USA-VT-CDCBI-CRSP_01772-2021	SDSI_38
USA-VT-CDCBI-CRSP_01773-2021	SDSI_39
USA-CT-CDCBI-CRSP_01774-2021	SDSI_40
USA-VT-CDCBI-CRSP_01775-2021	SDSI_41
USA-VT-CDCBI-CRSP_01776-2021	SDSI_42
USA-VT-CDCBI-CRSP_01777-2021	SDSI_43
USA-VT-CDCBI-CRSP_01778-2021	SDSI_44
USA-VT-CDCBI-CRSP_01779-2021	SDSI_45
USA-VT-CDCBI-CRSP_01780-2021	SDSI_46
USA-VT-CDCBI-CRSP_01781-2021	SDSI_47
USA-VT-CDCBI-CRSP_01782-2021	SDSI_48
USA-VT-CDCBI-CRSP_01783-2021	SDSI_1
USA-CT-CDCBI-CRSP_01784-2021	SDSI_2
USA-RI-CDCBI-CRSP_01785-2021	SDSI_3
USA-RI-CDCBI-CRSP_01786-2021	SDSI_4
USA-NY-CDCBI-CRSP_01787-2021	SDSI_5
USA-CT-CDCBI-CRSP_01788-2021	SDSI_6
USA-NY-CDCBI-CRSP_01789-2021	SDSI_7
USA-ME-CDCBI-CRSP_01790-2021	SDSI_8
USA-CT-CDCBI-CRSP_01791-2021	SDSI_9
USA-NH-CDCBI-CRSP_01792-2021	SDSI_10
USA-ME-CDCBI-CRSP_01793-2021	SDSI_11
USA-CT-CDCBI-CRSP_01794-2021	SDSI_12
USA-CT-CDCBI-CRSP_01795-2021	SDSI_13
USA-CT-CDCBI-CRSP_01796-2021	SDSI_14
USA-NY-CDCBI-CRSP_01797-2021	SDSI_15
USA-CT-CDCBI-CRSP_01798-2021	SDSI_16
USA-NH-CDCBI-CRSP_01799-2021	SDSI_17
USA-NH-CDCBI-CRSP_01800-2021	SDSI_18
USA-RI-CDCBI-CRSP_01801-2021	SDSI_19
USA-CT-CDCBI-CRSP_01802-2021	SDSI_20
USA-RI-CDCBI-CRSP_01803-2021	SDSI_21
USA-CT-CDCBI-CRSP_01804-2021	SDSI_22
USA-CT-CDCBI-CRSP_01805-2021	SDSI_23
USA-CT-CDCBI-CRSP_01806-2021	SDSI_24
USA-RI-CDCBI-CRSP_01807-2021	SDSI_25
USA-ME-CDCBI-CRSP_01808-2021	SDSI_26
USA-NH-CDCBI-CRSP_01809-2021	SDSI_27
USA-NH-CDCBI-CRSP_01810-2021	SDSI_28
USA-NH-CDCBI-CRSP_01811-2021	SDSI_29
USA-RI-CDCBI-CRSP_01812-2021	SDSI_30
USA-CT-CDCBI-CRSP_01813-2021	SDSI_31
USA-CT-CDCBI-CRSP_01814-2021	SDSI_32
USA-ME-CDCBI-CRSP_01815-2021	SDSI_33
USA-RI-CDCBI-CRSP_01816-2021	SDSI_34
USA-CT-CDCBI-CRSP_01817-2021	SDSI_35
USA-RI-CDCBI-CRSP_01818-2021	SDSI_36
USA-RI-CDCBI-CRSP_01819-2021	SDSI_37
USA-CT-CDCBI-CRSP_01820-2021	SDSI_38
USA-RI-CDCBI-CRSP_01821-2021	SDSI_39
USA-RI-CDCBI-CRSP_01822-2021	SDSI_40
USA-RI-CDCBI-CRSP_01823-2021	SDSI_42
USA-RI-CDCBI-CRSP_01824-2021	SDSI_43
USA-RI-CDCBI-CRSP_01825-2021	SDSI_44
USA-MA-CDCBI-CRSP_01826-2021	SDSI_45
USA-MA-CDCBI-CRSP_01827-2021	SDSI_46
USA-MA-CDCBI-CRSP_01828-2021	SDSI_47
