# Supplementary material for: Polyphonia: detecting inter-sample contamination in viral genomic sequencing data
Source: Bioinformatics. 2024 Dec 2;40(12):btae698. doi: 10.1093/bioinformatics/btae698 (PMC11652266; doi:10.1093/bioinformatics/btae698)
Supplement: btae698_Supplementary_Data [file btae698_supplementary_data.zip › 20210209_Batch49.accessions.tsv]

USA-MA-Broad_CRSP-00848-2021	SAMN18042602
USA-MA-Broad_CRSP-00851-2021	SAMN18042605
USA-MA-Broad_CRSP-00852-2021	SAMN18042606
USA-MA-Broad_CRSP-00853-2021	SAMN18042607
USA-MA-Broad_CRSP-00854-2021	SAMN18042608
USA-MA-Broad_CRSP-00856-2021	SAMN18042610
USA-MA-Broad_CRSP-00857-2021	SAMN18042611
USA-MA-Broad_CRSP-00858-2021	SAMN18042612
USA-MA-Broad_CRSP-00859-2021	SAMN18042613
USA-MA-Broad_CRSP-00978-2021	SAMN18042636
USA-MA-Broad_CRSP-00979-2021	SAMN18015304
USA-MA-Broad_CRSP-00980-2021	SAMN18015305
USA-MA-Broad_CRSP-00981-2021	SAMN18015306
USA-MA-Broad_CRSP-00982-2021	SAMN18015307
USA-MA-Broad_CRSP-00983-2021	SAMN18015308
USA-MA-Broad_CRSP-00984-2021	SAMN18015309
USA-MA-Broad_CRSP-00985-2021	SAMN18015310
USA-MA-Broad_CRSP-00986-2021	SAMN18015311
USA-MA-Broad_CRSP-00987-2021	SAMN18015312
USA-MA-Broad_CRSP-00988-2021	SAMN18015313
USA-MA-Broad_CRSP-00989-2021	SAMN18015314
USA-MA-Broad_CRSP-00990-2021	SAMN18015315
USA-MA-Broad_CRSP-00991-2021	SAMN18015316
USA-MA-Broad_CRSP-00992-2021	SAMN18015317
USA-MA-Broad_CRSP-00993-2021	SAMN18015318
USA-MA-Broad_CRSP-00994-2021	SAMN18015319
USA-MA-Broad_CRSP-00995-2021	SAMN18015320
USA-MA-Broad_CRSP-00996-2021	SAMN18015321
USA-MA-Broad_CRSP-00997-2021	SAMN18015322
USA-MA-Broad_CRSP-00998-2021	SAMN18015323
USA-MA-Broad_CRSP-00999-2021	SAMN18015324
USA-MA-Broad_CRSP-01000-2021	SAMN18015325
USA-MA-Broad_CRSP-01001-2021	SAMN18015326
USA-MA-Broad_CRSP-01002-2021	SAMN18015327
USA-MA-Broad_CRSP-01003-2021	SAMN18015328
USA-MA-Broad_CRSP-01005-2021	SAMN18015330
USA-MA-Broad_CRSP-01006-2021	SAMN18015331
USA-MA-Broad_CRSP-01007-2021	SAMN18015332
USA-MA-Broad_CRSP-01008-2021	SAMN18015333
USA-MA-Broad_CRSP-01009-2021	SAMN18015334
USA-MA-Broad_CRSP-01010-2021	SAMN18015335
USA-MA-Broad_CRSP-01011-2021	SAMN18015336
USA-MA-Broad_CRSP-01012-2021	SAMN18015337
USA-MA-Broad_CRSP-01013-2021	SAMN18015338
USA-MA-Broad_CRSP-01014-2021	SAMN18015339
USA-MA-Broad_CRSP-01015-2021	SAMN18015340
USA-MA-Broad_CRSP-01016-2021	SAMN18015341
USA-MA-Broad_CRSP-01017-2021	SAMN18015342
USA-MA-Broad_CRSP-01018-2021	SAMN18015343
USA-MA-Broad_CRSP-01019-2021	SAMN18015344
USA-MA-Broad_CRSP-01020-2021	SAMN18015345
USA-MA-Broad_CRSP-01021-2021	SAMN18015346
USA-MA-Broad_CRSP-01022-2021	SAMN18015347
USA-MA-Broad_CRSP-01023-2021	SAMN18015348
USA-MA-Broad_CRSP-01024-2021	SAMN18015349
USA-MA-Broad_CRSP-01025-2021	SAMN18015350
USA-MA-Broad_CRSP-01026-2021	SAMN18015351
USA-MA-Broad_CRSP-01027-2021	SAMN18015352
USA-MA-Broad_CRSP-01028-2021	SAMN18015353
USA-MA-Broad_CRSP-01029-2021	SAMN18015354
USA-MA-Broad_CRSP-01030-2021	SAMN18015355
USA-MA-Broad_CRSP-01031-2021	SAMN18015356
USA-MA-Broad_CRSP-01032-2021	SAMN18015357
USA-MA-Broad_CRSP-01033-2021	SAMN18015358
USA-MA-Broad_CRSP-01034-2021	SAMN18015359
USA-MA-Broad_CRSP-01035-2021	SAMN18015360
USA-MA-Broad_CRSP-01036-2021	SAMN18015361
USA-MA-Broad_CRSP-01037-2021	SAMN18015362
USA-MA-Broad_CRSP-01038-2021	SAMN18015363
USA-MA-Broad_CRSP-01039-2021	SAMN18015364
USA-MA-Broad_CRSP-01040-2021	SAMN18015365
USA-MA-Broad_CRSP-01041-2021	SAMN18015366
USA-MA-Broad_CRSP-01042-2021	SAMN18015367
USA-MA-Broad_CRSP-01043-2021	SAMN18015368
USA-MA-Broad_CRSP-01044-2021	SAMN18015369
USA-MA-Broad_CRSP-01045-2021	SAMN18015370
USA-MA-Broad_CRSP-01046-2021	SAMN18015371
USA-MA-Broad_CRSP-01047-2021	SAMN18015372
USA-MA-Broad_CRSP-01048-2021	SAMN18015373
USA-MA-Broad_CRSP-01049-2021	SAMN18015374
USA-MA-Broad_CRSP-01050-2021	SAMN18015375
USA-MA-Broad_CRSP-01051-2021	SAMN18015376
USA-MA-Broad_CRSP-01054-2021	SAMN18015379
USA-MA-Broad_CRSP-01055-2021	SAMN18015380
USA-MA-Broad_CRSP-01056-2021	SAMN18015381
USA-MA-Broad_CRSP-01057-2021	SAMN18015382
USA-MA-Broad_CRSP-01058-2021	SAMN18015383
USA-MA-Broad_CRSP-01059-2021	SAMN18015384
USA-MA-Broad_CRSP-01060-2021	SAMN18015385
USA-MA-Broad_CRSP-01061-2021	SAMN18015386
