# Supplementary material for: Polyphonia: detecting inter-sample contamination in viral genomic sequencing data
Source: Bioinformatics. 2024 Dec 2;40(12):btae698. doi: 10.1093/bioinformatics/btae698 (PMC11652266; doi:10.1093/bioinformatics/btae698)
Supplement: btae698_Supplementary_Data [file btae698_supplementary_data.zip › 20210423_Batch90.accessions.tsv]

USA-RI-CDCBI-CRSP_02749-2021	SAMN19012157
USA-RI-CDCBI-CRSP_02750-2021	SAMN19012156
USA-RI-CDCBI-CRSP_02751-2021	SAMN19012155
USA-RI-CDCBI-CRSP_02752-2021	SAMN19012154
USA-RI-CDCBI-CRSP_02753-2021	SAMN19012153
USA-RI-CDCBI-CRSP_02754-2021	SAMN19012152
USA-RI-CDCBI-CRSP_02755-2021	SAMN19012151
USA-RI-CDCBI-CRSP_02756-2021	SAMN19012150
USA-RI-CDCBI-CRSP_02757-2021	SAMN19012149
USA-RI-CDCBI-CRSP_02758-2021	SAMN19012148
USA-RI-CDCBI-CRSP_02759-2021	SAMN19012147
USA-RI-CDCBI-CRSP_02760-2021	SAMN19012146
USA-RI-CDCBI-CRSP_02761-2021	SAMN19012145
USA-RI-CDCBI-CRSP_02762-2021	SAMN19012144
USA-RI-CDCBI-CRSP_02763-2021	SAMN19012143
USA-RI-CDCBI-CRSP_02764-2021	SAMN19012142
USA-RI-CDCBI-CRSP_02765-2021	SAMN19012141
USA-RI-CDCBI-CRSP_02766-2021	SAMN19012140
USA-RI-CDCBI-CRSP_02767-2021	SAMN19012139
USA-RI-CDCBI-CRSP_02768-2021	SAMN19012138
USA-RI-CDCBI-CRSP_02769-2021	SAMN19012137
USA-RI-CDCBI-CRSP_02770-2021	SAMN19012136
USA-VT-CDCBI-CRSP_02771-2021	SAMN19011949
USA-VT-CDCBI-CRSP_02772-2021	SAMN19011948
USA-VT-CDCBI-CRSP_02773-2021	SAMN19011947
USA-VT-CDCBI-CRSP_02774-2021	SAMN19011946
USA-VT-CDCBI-CRSP_02775-2021	SAMN19011945
USA-VT-CDCBI-CRSP_02776-2021	SAMN19011944
USA-VT-CDCBI-CRSP_02777-2021	SAMN19011943
USA-VT-CDCBI-CRSP_02778-2021	SAMN19011942
USA-VT-CDCBI-CRSP_02779-2021	SAMN19011941
USA-VT-CDCBI-CRSP_02780-2021	SAMN19011940
USA-VT-CDCBI-CRSP_02781-2021	SAMN19011939
USA-VT-CDCBI-CRSP_02782-2021	SAMN19011938
USA-VT-CDCBI-CRSP_02783-2021	SAMN19011937
USA-VT-CDCBI-CRSP_02784-2021	SAMN19011936
USA-VT-CDCBI-CRSP_02785-2021	SAMN19011935
USA-VT-CDCBI-CRSP_02786-2021	SAMN19011934
USA-VT-CDCBI-CRSP_02787-2021	SAMN19011933
USA-VT-CDCBI-CRSP_02788-2021	SAMN19011932
USA-VT-CDCBI-CRSP_02789-2021	SAMN19011931
USA-VT-CDCBI-CRSP_02790-2021	SAMN19011930
USA-VT-CDCBI-CRSP_02791-2021	SAMN19011929
USA-VT-CDCBI-CRSP_02792-2021	SAMN19011928
USA-VT-CDCBI-CRSP_02793-2021	SAMN19011927
USA-VT-CDCBI-CRSP_02794-2021	SAMN19011926
USA-MA-CDCBI-CRSP_02795-2021	SAMN19012272
USA-MA-CDCBI-CRSP_02796-2021	SAMN19012271
USA-MA-CDCBI-CRSP_02797-2021	SAMN19012270
USA-MA-CDCBI-CRSP_02798-2021	SAMN19012269
USA-MA-CDCBI-CRSP_02799-2021	SAMN19012268
USA-MA-CDCBI-CRSP_02800-2021	SAMN19012267
USA-MA-CDCBI-CRSP_02801-2021	SAMN19012266
USA-MA-CDCBI-CRSP_02802-2021	SAMN19012265
USA-MA-CDCBI-CRSP_02803-2021	SAMN19012264
USA-MA-CDCBI-CRSP_02804-2021	SAMN19012263
USA-MA-CDCBI-CRSP_02805-2021	SAMN19012262
USA-MA-CDCBI-CRSP_02806-2021	SAMN19012261
USA-MA-CDCBI-CRSP_02807-2021	SAMN19012260
USA-MA-CDCBI-CRSP_02808-2021	SAMN19012259
USA-MA-CDCBI-CRSP_02809-2021	SAMN19012258
USA-MA-CDCBI-CRSP_02810-2021	SAMN19012257
USA-MA-CDCBI-CRSP_02811-2021	SAMN19012256
USA-MA-CDCBI-CRSP_02812-2021	SAMN19012255
USA-MA-CDCBI-CRSP_02813-2021	SAMN19012254
USA-MA-CDCBI-CRSP_02814-2021	SAMN19012253
USA-MA-CDCBI-CRSP_02815-2021	SAMN19012252
USA-MA-CDCBI-CRSP_02816-2021	SAMN19012251
USA-MA-CDCBI-CRSP_02817-2021	SAMN19012250
USA-MA-CDCBI-CRSP_02818-2021	SAMN19012249
USA-MA-CDCBI-CRSP_02819-2021	SAMN19012248
USA-MA-CDCBI-CRSP_02820-2021	SAMN19012247
USA-MA-CDCBI-CRSP_02821-2021	SAMN19012246
USA-MA-CDCBI-CRSP_02822-2021	SAMN19012245
USA-MA-CDCBI-CRSP_02823-2021	SAMN19012244
USA-MA-CDCBI-CRSP_02824-2021	SAMN19012243
USA-MA-CDCBI-CRSP_02825-2021	SAMN19012242
USA-MA-CDCBI-CRSP_02826-2021	SAMN19012241
USA-MA-CDCBI-CRSP_02827-2021	SAMN19012240
USA-MA-CDCBI-CRSP_02828-2021	SAMN19012239
USA-MA-CDCBI-CRSP_02829-2021	SAMN19012238
USA-MA-CDCBI-CRSP_02830-2021	SAMN19012237
USA-MA-CDCBI-CRSP_02831-2021	SAMN19012236
USA-MA-CDCBI-CRSP_02832-2021	SAMN19012235
USA-MA-CDCBI-CRSP_02833-2021	SAMN19012234
USA-MA-CDCBI-CRSP_02834-2021	SAMN19012233
USA-MA-CDCBI-CRSP_02835-2021	SAMN19012232
USA-MA-CDCBI-CRSP_02836-2021	SAMN19012231
USA-MA-CDCBI-CRSP_02837-2021	SAMN19012230
USA-MA-CDCBI-CRSP_02838-2021	SAMN19012229
USA-MA-CDCBI-CRSP_02839-2021	SAMN19012228
USA-MA-CDCBI-CRSP_02840-2021	SAMN19012227
