# Supplementary material for: Polyphonia: detecting inter-sample contamination in viral genomic sequencing data
Source: Bioinformatics. 2024 Dec 2;40(12):btae698. doi: 10.1093/bioinformatics/btae698 (PMC11652266; doi:10.1093/bioinformatics/btae698)
Supplement: btae698_Supplementary_Data [file btae698_supplementary_data.zip › 20200518_Batch18.plate_map.tsv]

USA-MA-MGH-01466-2020	G1
USA-MA-MGH-01467-2020	A2
USA-MA-MGH-01469-2020	C2
USA-MA-MGH-01471-2020	E2
USA-MA-MGH-01474-2020	H2
USA-MA-MGH-01485-2020	C4
USA-MA-MGH-01489-2020	G4
USA-MA-MGH-01491-2020	A5
USA-MA-MGH-01494-2020	D5
USA-MA-MGH-01495-2020	E5
USA-MA-MGH-01496-2020	F5
USA-MA-MGH-01500-2020	B6
USA-MA-MGH-01501-2020	C6
USA-MA-MGH-01502-2020	D6
USA-MA-MGH-01503-2020	E6
USA-MA-MGH-01504-2020	F6
USA-MA-MGH-01516-2020	B8
USA-MA-MGH-01517-2020	C8
USA-MA-MGH-01518-2020	D8
USA-MA-MGH-01520-2020	F8
USA-MA-MGH-01522-2020	H8
USA-MA-MGH-01523-2020	A9
USA-MA-MGH-01543-2020	E11
USA-MA-MGH-01544-2020	F11
USA-MA-MGH-01545-2020	G11
USA-MA-MGH-01548-2020	C12
USA-MA-MGH-01551-2020	F12
USA-MA-MGH-01552-2020	G12
