# Supplementary material for: Polyphonia: detecting inter-sample contamination in viral genomic sequencing data
Source: Bioinformatics. 2024 Dec 2;40(12):btae698. doi: 10.1093/bioinformatics/btae698 (PMC11652266; doi:10.1093/bioinformatics/btae698)
Supplement: btae698_Supplementary_Data [file btae698_supplementary_data.zip › 20210423_Batch91.expected_spikeins.tsv]

USA-CT-CDCBI-CRSP_02841-2021	SDSI_2
USA-CT-CDCBI-CRSP_02842-2021	SDSI_3
USA-CT-CDCBI-CRSP_02843-2021	SDSI_4
USA-CT-CDCBI-CRSP_02844-2021	SDSI_5
USA-CT-CDCBI-CRSP_02845-2021	SDSI_6
USA-CT-CDCBI-CRSP_02846-2021	SDSI_7
USA-CT-CDCBI-CRSP_02847-2021	SDSI_9
USA-RI-CDCBI-CRSP_02848-2021	SDSI_10
USA-CT-CDCBI-CRSP_02849-2021	SDSI_11
USA-CT-CDCBI-CRSP_02850-2021	SDSI_12
USA-CT-CDCBI-CRSP_02851-2021	SDSI_13
USA-CT-CDCBI-CRSP_02852-2021	SDSI_14
USA-CT-CDCBI-CRSP_02853-2021	SDSI_15
USA-CT-CDCBI-CRSP_02854-2021	SDSI_16
USA-CT-CDCBI-CRSP_02855-2021	SDSI_17
USA-CT-CDCBI-CRSP_02856-2021	SDSI_18
USA-RI-CDCBI-CRSP_02857-2021	SDSI_19
USA-CT-CDCBI-CRSP_02858-2021	SDSI_20
USA-CT-CDCBI-CRSP_02859-2021	SDSI_21
USA-CT-CDCBI-CRSP_02860-2021	SDSI_22
USA-CT-CDCBI-CRSP_02861-2021	SDSI_23
USA-CT-CDCBI-CRSP_02862-2021	SDSI_24
USA-ME-CDCBI-CRSP_02863-2021	SDSI_25
USA-ME-CDCBI-CRSP_02864-2021	SDSI_26
USA-ME-CDCBI-CRSP_02865-2021	SDSI_27
USA-ME-CDCBI-CRSP_02866-2021	SDSI_28
USA-ME-CDCBI-CRSP_02867-2021	SDSI_29
USA-ME-CDCBI-CRSP_02868-2021	SDSI_30
USA-ME-CDCBI-CRSP_02869-2021	SDSI_31
USA-ME-CDCBI-CRSP_02870-2021	SDSI_32
USA-ME-CDCBI-CRSP_02871-2021	SDSI_33
USA-ME-CDCBI-CRSP_02872-2021	SDSI_34
USA-ME-CDCBI-CRSP_02873-2021	SDSI_35
USA-ME-CDCBI-CRSP_02874-2021	SDSI_36
USA-ME-CDCBI-CRSP_02875-2021	SDSI_37
USA-ME-CDCBI-CRSP_02876-2021	SDSI_38
USA-ME-CDCBI-CRSP_02877-2021	SDSI_39
USA-ME-CDCBI-CRSP_02878-2021	SDSI_40
USA-ME-CDCBI-CRSP_02879-2021	SDSI_41
USA-ME-CDCBI-CRSP_02880-2021	SDSI_42
USA-ME-CDCBI-CRSP_02881-2021	SDSI_43
USA-ME-CDCBI-CRSP_02882-2021	SDSI_44
USA-ME-CDCBI-CRSP_02883-2021	SDSI_45
USA-ME-CDCBI-CRSP_02884-2021	SDSI_46
USA-ME-CDCBI-CRSP_02885-2021	SDSI_47
USA-ME-CDCBI-CRSP_02886-2021	SDSI_48
USA-NH-CDCBI-CRSP_02887-2021	SDSI_1
USA-NH-CDCBI-CRSP_02888-2021	SDSI_2
USA-NH-CDCBI-CRSP_02889-2021	SDSI_3
USA-NH-CDCBI-CRSP_02890-2021	SDSI_4
USA-NH-CDCBI-CRSP_02891-2021	SDSI_5
USA-NH-CDCBI-CRSP_02892-2021	SDSI_6
USA-NH-CDCBI-CRSP_02893-2021	SDSI_7
USA-NH-CDCBI-CRSP_02894-2021	SDSI_8
USA-NH-CDCBI-CRSP_02895-2021	SDSI_9
USA-NH-CDCBI-CRSP_02896-2021	SDSI_10
USA-NH-CDCBI-CRSP_02897-2021	SDSI_11
USA-NH-CDCBI-CRSP_02898-2021	SDSI_12
USA-NH-CDCBI-CRSP_02899-2021	SDSI_13
USA-NH-CDCBI-CRSP_02900-2021	SDSI_14
USA-NH-CDCBI-CRSP_02901-2021	SDSI_15
USA-NH-CDCBI-CRSP_02902-2021	SDSI_16
USA-NH-CDCBI-CRSP_02903-2021	SDSI_17
USA-NH-CDCBI-CRSP_02904-2021	SDSI_18
USA-NH-CDCBI-CRSP_02905-2021	SDSI_19
USA-NH-CDCBI-CRSP_02906-2021	SDSI_20
USA-NH-CDCBI-CRSP_02907-2021	SDSI_21
USA-NH-CDCBI-CRSP_02908-2021	SDSI_22
USA-NH-CDCBI-CRSP_02909-2021	SDSI_23
USA-NH-CDCBI-CRSP_02910-2021	SDSI_24
USA-NY-CDCBI-CRSP_02911-2021	SDSI_25
USA-NY-CDCBI-CRSP_02912-2021	SDSI_26
USA-NY-CDCBI-CRSP_02913-2021	SDSI_27
USA-NY-CDCBI-CRSP_02914-2021	SDSI_28
USA-NY-CDCBI-CRSP_02915-2021	SDSI_29
USA-NY-CDCBI-CRSP_02916-2021	SDSI_30
USA-NY-CDCBI-CRSP_02917-2021	SDSI_31
USA-NY-CDCBI-CRSP_02918-2021	SDSI_32
USA-NY-CDCBI-CRSP_02919-2021	SDSI_33
USA-NY-CDCBI-CRSP_02920-2021	SDSI_34
USA-NY-CDCBI-CRSP_02921-2021	SDSI_35
USA-NY-CDCBI-CRSP_02922-2021	SDSI_36
USA-NY-CDCBI-CRSP_02923-2021	SDSI_37
USA-NY-CDCBI-CRSP_02924-2021	SDSI_38
USA-NY-CDCBI-CRSP_02925-2021	SDSI_39
USA-NY-CDCBI-CRSP_02926-2021	SDSI_40
USA-NY-CDCBI-CRSP_02927-2021	SDSI_42
USA-NY-CDCBI-CRSP_02928-2021	SDSI_43
USA-NY-CDCBI-CRSP_02929-2021	SDSI_44
USA-CT-CDCBI-CRSP_02930-2021	SDSI_45
USA-NY-CDCBI-CRSP_02931-2021	SDSI_46
USA-CT-CDCBI-CRSP_02932-2021	SDSI_47
