# Supplementary material for: Polyphonia: detecting inter-sample contamination in viral genomic sequencing data
Source: Bioinformatics. 2024 Dec 2;40(12):btae698. doi: 10.1093/bioinformatics/btae698 (PMC11652266; doi:10.1093/bioinformatics/btae698)
Supplement: btae698_Supplementary_Data [file btae698_supplementary_data.zip › 20210402_Batch76.expected_spikeins.tsv]

USA-MA-CDCBI-CRSP_01921-2021	SDSI_2
USA-MA-CDCBI-CRSP_01922-2021	SDSI_3
USA-MA-CDCBI-CRSP_01923-2021	SDSI_4
USA-MA-CDCBI-CRSP_01924-2021	SDSI_5
USA-MA-CDCBI-CRSP_01925-2021	SDSI_6
USA-MA-CDCBI-CRSP_01926-2021	SDSI_7
USA-MA-CDCBI-CRSP_01927-2021	SDSI_9
USA-MA-CDCBI-CRSP_01928-2021	SDSI_10
USA-MA-CDCBI-CRSP_01929-2021	SDSI_11
USA-MA-CDCBI-CRSP_01930-2021	SDSI_12
USA-MA-CDCBI-CRSP_01931-2021	SDSI_13
USA-MA-CDCBI-CRSP_01932-2021	SDSI_14
USA-MA-CDCBI-CRSP_01933-2021	SDSI_15
USA-MA-CDCBI-CRSP_01934-2021	SDSI_16
USA-MA-CDCBI-CRSP_01935-2021	SDSI_17
USA-MA-CDCBI-CRSP_01936-2021	SDSI_18
USA-MA-CDCBI-CRSP_01937-2021	SDSI_19
USA-MA-CDCBI-CRSP_01938-2021	SDSI_20
USA-MA-CDCBI-CRSP_01939-2021	SDSI_21
USA-MA-CDCBI-CRSP_01940-2021	SDSI_22
USA-MA-CDCBI-CRSP_01941-2021	SDSI_23
USA-MA-CDCBI-CRSP_01942-2021	SDSI_24
USA-MA-CDCBI-CRSP_01943-2021	SDSI_25
USA-MA-CDCBI-CRSP_01944-2021	SDSI_26
USA-MA-CDCBI-CRSP_01945-2021	SDSI_27
USA-MA-CDCBI-CRSP_01946-2021	SDSI_28
USA-MA-CDCBI-CRSP_01947-2021	SDSI_29
USA-MA-CDCBI-CRSP_01948-2021	SDSI_30
USA-MA-CDCBI-CRSP_01949-2021	SDSI_31
USA-MA-CDCBI-CRSP_01950-2021	SDSI_32
USA-MA-CDCBI-CRSP_01951-2021	SDSI_33
USA-MA-CDCBI-CRSP_01952-2021	SDSI_34
USA-MA-CDCBI-CRSP_01953-2021	SDSI_35
USA-MA-CDCBI-CRSP_01954-2021	SDSI_36
USA-MA-CDCBI-CRSP_01955-2021	SDSI_37
USA-MA-CDCBI-CRSP_01956-2021	SDSI_38
USA-MA-CDCBI-CRSP_01957-2021	SDSI_39
USA-MA-CDCBI-CRSP_01958-2021	SDSI_40
USA-MA-CDCBI-CRSP_01959-2021	SDSI_41
USA-MA-CDCBI-CRSP_01960-2021	SDSI_42
USA-MA-CDCBI-CRSP_01961-2021	SDSI_43
USA-MA-CDCBI-CRSP_01962-2021	SDSI_44
USA-MA-CDCBI-CRSP_01963-2021	SDSI_45
USA-MA-CDCBI-CRSP_01964-2021	SDSI_46
USA-MA-CDCBI-CRSP_01965-2021	SDSI_47
USA-MA-CDCBI-CRSP_01966-2021	SDSI_48
USA-MA-CDCBI-CRSP_01967-2021	SDSI_1
USA-MA-CDCBI-CRSP_01968-2021	SDSI_2
USA-MA-CDCBI-CRSP_01969-2021	SDSI_3
USA-MA-CDCBI-CRSP_01970-2021	SDSI_4
USA-MA-CDCBI-CRSP_01971-2021	SDSI_5
USA-MA-CDCBI-CRSP_01972-2021	SDSI_6
USA-MA-CDCBI-CRSP_01973-2021	SDSI_7
USA-MA-CDCBI-CRSP_01974-2021	SDSI_8
USA-MA-CDCBI-CRSP_01975-2021	SDSI_9
USA-MA-CDCBI-CRSP_01976-2021	SDSI_10
USA-MA-CDCBI-CRSP_01977-2021	SDSI_11
USA-MA-CDCBI-CRSP_01978-2021	SDSI_12
USA-MA-CDCBI-CRSP_01979-2021	SDSI_13
USA-MA-CDCBI-CRSP_01980-2021	SDSI_14
USA-MA-CDCBI-CRSP_01981-2021	SDSI_15
USA-MA-CDCBI-CRSP_01982-2021	SDSI_16
USA-MA-CDCBI-CRSP_01983-2021	SDSI_17
USA-MA-CDCBI-CRSP_01984-2021	SDSI_18
USA-MA-CDCBI-CRSP_01985-2021	SDSI_19
USA-MA-CDCBI-CRSP_01986-2021	SDSI_20
USA-MA-CDCBI-CRSP_01987-2021	SDSI_21
USA-MA-CDCBI-CRSP_01988-2021	SDSI_22
USA-MA-CDCBI-CRSP_01989-2021	SDSI_23
USA-MA-CDCBI-CRSP_01990-2021	SDSI_24
USA-MA-CDCBI-CRSP_01991-2021	SDSI_25
USA-MA-CDCBI-CRSP_01992-2021	SDSI_26
USA-MA-CDCBI-CRSP_01993-2021	SDSI_27
USA-MA-CDCBI-CRSP_01994-2021	SDSI_28
USA-MA-CDCBI-CRSP_01995-2021	SDSI_29
USA-MA-CDCBI-CRSP_01996-2021	SDSI_30
USA-MA-CDCBI-CRSP_01997-2021	SDSI_31
USA-MA-CDCBI-CRSP_01998-2021	SDSI_32
USA-MA-CDCBI-CRSP_01999-2021	SDSI_33
USA-MA-CDCBI-CRSP_02000-2021	SDSI_34
USA-MA-CDCBI-CRSP_02001-2021	SDSI_35
USA-MA-CDCBI-CRSP_02002-2021	SDSI_36
USA-MA-CDCBI-CRSP_02003-2021	SDSI_37
USA-MA-CDCBI-CRSP_02004-2021	SDSI_38
USA-MA-CDCBI-CRSP_02005-2021	SDSI_39
USA-MA-CDCBI-CRSP_02006-2021	SDSI_40
USA-MA-CDCBI-CRSP_02007-2021	SDSI_42
USA-MA-CDCBI-CRSP_02008-2021	SDSI_43
USA-MA-CDCBI-CRSP_02009-2021	SDSI_44
USA-MA-CDCBI-CRSP_02010-2021	SDSI_45
USA-MA-CDCBI-CRSP_02011-2021	SDSI_46
USA-MA-CDCBI-CRSP_02012-2021	SDSI_47
