# Supplementary material for: Polyphonia: detecting inter-sample contamination in viral genomic sequencing data
Source: Bioinformatics. 2024 Dec 2;40(12):btae698. doi: 10.1093/bioinformatics/btae698 (PMC11652266; doi:10.1093/bioinformatics/btae698)
Supplement: btae698_Supplementary_Data [file btae698_supplementary_data.zip › 20200507_Batch11.expected_spikeins.tsv]

USA-MA-MGH-00817-2020	ERCC-00022
USA-MA-MGH-00818-2020	ERCC-00042
USA-MA-MGH-00819-2020	ERCC-00061
USA-MA-MGH-00820-2020	ERCC-00081
USA-MA-MGH-00821-2020	ERCC-00108
USA-MA-MGH-00822-2020	ERCC-00131
USA-MA-MGH-00823-2020	ERCC-00003
USA-MA-MGH-00824-2020	ERCC-00023
USA-MA-MGH-00825-2020	ERCC-00043
USA-MA-MGH-00826-2020	ERCC-00062
USA-MA-MGH-00827-2020	ERCC-00083
USA-MA-MGH-00828-2020	ERCC-00109
USA-MA-MGH-00829-2020	ERCC-00134
USA-MA-MGH-00830-2020	ERCC-00156
USA-MA-MGH-00831-2020	ERCC-00004
USA-MA-MGH-00832-2020	ERCC-00024
USA-MA-MGH-00833-2020	ERCC-00044
USA-MA-MGH-00834-2020	ERCC-00067
USA-MA-MGH-00835-2020	ERCC-00084
USA-MA-MGH-00836-2020	ERCC-00111
USA-MA-MGH-00837-2020	ERCC-00136
USA-MA-MGH-00838-2020	ERCC-00157
USA-MA-MGH-00839-2020	ERCC-00007
USA-MA-MGH-00840-2020	ERCC-00025
USA-MA-MGH-00841-2020	ERCC-00046
USA-MA-MGH-00842-2020	ERCC-00069
USA-MA-MGH-00843-2020	ERCC-00085
USA-MA-MGH-00844-2020	ERCC-00112
USA-MA-MGH-00845-2020	ERCC-00137
USA-MA-MGH-00846-2020	ERCC-00158
USA-MA-MGH-00847-2020	ERCC-00009
USA-MA-MGH-00848-2020	ERCC-00028
USA-MA-MGH-00849-2020	ERCC-00048
USA-MA-MGH-00850-2020	ERCC-00071
USA-MA-MGH-00851-2020	ERCC-00086
USA-MA-MGH-00852-2020	ERCC-00113
USA-MA-MGH-00853-2020	ERCC-00138
USA-MA-MGH-00854-2020	ERCC-00160
USA-MA-MGH-00855-2020	ERCC-00012
USA-MA-MGH-00856-2020	ERCC-00031
USA-MA-MGH-00857-2020	ERCC-00051
USA-MA-MGH-00858-2020	ERCC-00073
USA-MA-MGH-00859-2020	ERCC-00092
USA-MA-MGH-00860-2020	ERCC-00116
USA-MA-MGH-00862-2020	ERCC-00162
USA-MA-MGH-00863-2020	ERCC-00013
USA-MA-MGH-00864-2020	ERCC-00033
USA-MA-MGH-00865-2020	ERCC-00053
USA-MA-MGH-00866-2020	ERCC-00074
USA-MA-MGH-00867-2020	ERCC-00095
USA-MA-MGH-00868-2020	ERCC-00117
USA-MA-MGH-00869-2020	ERCC-00143
USA-MA-MGH-00870-2020	ERCC-00163
USA-MA-MGH-00871-2020	ERCC-00014
USA-MA-MGH-00872-2020	ERCC-00034
USA-MA-MGH-00873-2020	ERCC-00054
USA-MA-MGH-00874-2020	ERCC-00075
USA-MA-MGH-00875-2020	ERCC-00096
USA-MA-MGH-00876-2020	ERCC-00120
USA-MA-MGH-00877-2020	ERCC-00144
USA-MA-MGH-00878-2020	ERCC-00164
USA-MA-MGH-00879-2020	ERCC-00016
USA-MA-MGH-00880-2020	ERCC-00035
USA-MA-MGH-00881-2020	ERCC-00057
USA-MA-MGH-00882-2020	ERCC-00076
USA-MA-MGH-00883-2020	ERCC-00097
USA-MA-MGH-00884-2020	ERCC-00123
USA-MA-MGH-00885-2020	ERCC-00145
USA-MA-MGH-00886-2020	ERCC-00165
USA-MA-MGH-00887-2020	ERCC-00017
USA-MA-MGH-00888-2020	ERCC-00039
USA-MA-MGH-00889-2020	ERCC-00058
USA-MA-MGH-00890-2020	ERCC-00077
USA-MA-MGH-00891-2020	ERCC-00098
USA-MA-MGH-00892-2020	ERCC-00126
USA-MA-MGH-00893-2020	ERCC-00147
USA-MA-MGH-00894-2020	ERCC-00168
USA-MA-MGH-00895-2020	ERCC-00018
USA-MA-MGH-00896-2020	ERCC-00040
USA-MA-MGH-00897-2020	ERCC-00059
USA-MA-MGH-00898-2020	ERCC-00078
USA-MA-MGH-00899-2020	ERCC-00099
USA-MA-MGH-00900-2020	ERCC-00128
USA-MA-MGH-00902-2020	ERCC-00170
USA-MA-MGH-00903-2020	ERCC-00041
USA-MA-MGH-00905-2020	ERCC-00079
USA-MA-MGH-00906-2020	ERCC-00104
USA-MA-MGH-00908-2020	ERCC-00150
