# Supplementary material for: Polyphonia: detecting inter-sample contamination in viral genomic sequencing data
Source: Bioinformatics. 2024 Dec 2;40(12):btae698. doi: 10.1093/bioinformatics/btae698 (PMC11652266; doi:10.1093/bioinformatics/btae698)
Supplement: btae698_Supplementary_Data [file btae698_supplementary_data.zip › 20210324_Batch70.expected_spikeins.tsv]

USA-MA-CDCBI-CRSP_01522-2021	SDSI_2
USA-MA-CDCBI-CRSP_01523-2021	SDSI_3
USA-MA-CDCBI-CRSP_01524-2021	SDSI_4
USA-MA-CDCBI-CRSP_01525-2021	SDSI_5
USA-MA-CDCBI-CRSP_01526-2021	SDSI_6
USA-MA-CDCBI-CRSP_01527-2021	SDSI_7
USA-MA-CDCBI-CRSP_01528-2021	SDSI_9
USA-MA-CDCBI-CRSP_01529-2021	SDSI_10
USA-MA-CDCBI-CRSP_01530-2021	SDSI_11
USA-MA-CDCBI-CRSP_01531-2021	SDSI_12
USA-MA-CDCBI-CRSP_01532-2021	SDSI_13
USA-MA-CDCBI-CRSP_01533-2021	SDSI_14
USA-MA-CDCBI-CRSP_01534-2021	SDSI_15
USA-MA-CDCBI-CRSP_01535-2021	SDSI_16
USA-MA-CDCBI-CRSP_01536-2021	SDSI_17
USA-MA-CDCBI-CRSP_01537-2021	SDSI_18
USA-MA-CDCBI-CRSP_01538-2021	SDSI_19
USA-MA-CDCBI-CRSP_01539-2021	SDSI_20
USA-MA-CDCBI-CRSP_01540-2021	SDSI_21
USA-MA-CDCBI-CRSP_01541-2021	SDSI_22
USA-MA-CDCBI-CRSP_01542-2021	SDSI_23
USA-MA-CDCBI-CRSP_01543-2021	SDSI_24
USA-MA-CDCBI-CRSP_01544-2021	SDSI_25
USA-MA-CDCBI-CRSP_01545-2021	SDSI_26
USA-MA-CDCBI-CRSP_01546-2021	SDSI_27
USA-MA-CDCBI-CRSP_01547-2021	SDSI_28
USA-MA-CDCBI-CRSP_01548-2021	SDSI_29
USA-MA-CDCBI-CRSP_01549-2021	SDSI_30
USA-MA-CDCBI-CRSP_01550-2021	SDSI_31
USA-MA-CDCBI-CRSP_01551-2021	SDSI_32
USA-MA-CDCBI-CRSP_01552-2021	SDSI_33
