# Supplementary material for: Polyphonia: detecting inter-sample contamination in viral genomic sequencing data
Source: Bioinformatics. 2024 Dec 2;40(12):btae698. doi: 10.1093/bioinformatics/btae698 (PMC11652266; doi:10.1093/bioinformatics/btae698)
Supplement: btae698_Supplementary_Data [file btae698_supplementary_data.zip › 20200522_Batch23.accessions.tsv]

USA-MA-DPH-00288-2020	SAMN15751906
USA-MA-DPH-00289-2020	SAMN15751907
USA-MA-DPH-00290-2020	SAMN15751908
USA-MA-DPH-00291-2020	SAMN15751909
USA-MA-DPH-00292-2020	SAMN15751910
USA-MA-DPH-00293-2020	SAMN15751911
USA-MA-DPH-00294-2020	SAMN15751912
USA-MA-DPH-00295-2020	SAMN15751913
USA-MA-DPH-00296-2020	SAMN15751914
USA-MA-DPH-00297-2020	SAMN15751915
USA-MA-DPH-00298-2020	SAMN15751916
USA-MA-DPH-00299-2020	SAMN15751917
USA-MA-DPH-00300-2020	SAMN15751918
USA-MA-DPH-00301-2020	SAMN15751919
USA-MA-DPH-00302-2020	SAMN15751920
USA-MA-DPH-00303-2020	SAMN15751921
USA-MA-DPH-00304-2020	SAMN15751922
USA-MA-DPH-00305-2020	SAMN15751923
USA-MA-DPH-00306-2020	SAMN15751924
USA-MA-DPH-00307-2020	SAMN15751925
USA-MA-DPH-00308-2020	SAMN15751926
USA-MA-DPH-00309-2020	SAMN15751927
USA-MA-DPH-00310-2020	SAMN15751928
USA-MA-DPH-00311-2020	SAMN15751929
USA-MA-DPH-00312-2020	SAMN15751930
USA-MA-DPH-00313-2020	SAMN15751931
USA-MA-DPH-00314-2020	SAMN15751932
USA-MA-DPH-00315-2020	SAMN15751933
USA-MA-DPH-00316-2020	SAMN15751934
USA-MA-DPH-00317-2020	SAMN15751935
USA-MA-DPH-00318-2020	SAMN15751936
USA-MA-DPH-00319-2020	SAMN15751937
USA-MA-DPH-00320-2020	SAMN15751938
USA-MA-DPH-00321-2020	SAMN15751939
USA-MA-DPH-00322-2020	SAMN15751940
USA-MA-DPH-00323-2020	SAMN15751941
USA-MA-DPH-00324-2020	SAMN15751942
USA-MA-DPH-00325-2020	SAMN15751943
