# Supplementary material for: Polyphonia: detecting inter-sample contamination in viral genomic sequencing data
Source: Bioinformatics. 2024 Dec 2;40(12):btae698. doi: 10.1093/bioinformatics/btae698 (PMC11652266; doi:10.1093/bioinformatics/btae698)
Supplement: btae698_Supplementary_Data [file btae698_supplementary_data.zip › 20200517_Batch15.expected_spikeins.tsv]

USA-MA-MGH-01193-2020	ERCC-00043
USA-MA-MGH-01194-2020	ERCC-00062
USA-MA-MGH-01195-2020	ERCC-00083
USA-MA-MGH-01196-2020	ERCC-00109
USA-MA-MGH-01201-2020	ERCC-00044
USA-MA-MGH-01206-2020	ERCC-00157
USA-MA-MGH-01207-2020	ERCC-00007
USA-MA-MGH-01208-2020	ERCC-00025
USA-MA-MGH-01219-2020	ERCC-00086
USA-MA-MGH-01222-2020	ERCC-00160
USA-MA-MGH-01227-2020	ERCC-00092
USA-MA-MGH-01232-2020	ERCC-00033
USA-MA-MGH-01234-2020	ERCC-00074
USA-MA-MGH-01235-2020	ERCC-00095
USA-MA-MGH-01238-2020	ERCC-00163
USA-MA-MGH-01244-2020	ERCC-00120
USA-MA-MGH-01245-2020	ERCC-00144
USA-MA-MGH-01248-2020	ERCC-00035
USA-MA-MGH-01250-2020	ERCC-00076
USA-MA-MGH-01254-2020	ERCC-00165
USA-MA-MGH-01256-2020	ERCC-00039
USA-MA-MGH-01257-2020	ERCC-00058
USA-MA-MGH-01258-2020	ERCC-00077
USA-MA-MGH-01260-2020	ERCC-00126
USA-MA-MGH-01266-2020	ERCC-00078
USA-MA-MGH-01268-2020	ERCC-00128
USA-MA-MGH-01271-2020	ERCC-00041
USA-MA-MGH-01272-2020	ERCC-00060
USA-MA-MGH-01273-2020	ERCC-00079
