# Supplementary material for: Polyphonia: detecting inter-sample contamination in viral genomic sequencing data
Source: Bioinformatics. 2024 Dec 2;40(12):btae698. doi: 10.1093/bioinformatics/btae698 (PMC11652266; doi:10.1093/bioinformatics/btae698)
Supplement: btae698_Supplementary_Data [file btae698_supplementary_data.zip › 20210517_Batch104.plate_map.tsv]

USA-RI-CDCBI-RIDOH_01342-2021	B1
USA-RI-CDCBI-RIDOH_01343-2021	C1
USA-RI-CDCBI-RIDOH_01344-2021	D1
USA-RI-CDCBI-RIDOH_01345-2021	E1
USA-RI-CDCBI-RIDOH_01346-2021	F1
USA-RI-CDCBI-RIDOH_01347-2021	G1
USA-RI-CDCBI-RIDOH_01348-2021	A2
USA-RI-CDCBI-RIDOH_01349-2021	B2
USA-RI-CDCBI-RIDOH_01350-2021	C2
USA-RI-CDCBI-RIDOH_01351-2021	D2
USA-RI-CDCBI-RIDOH_01352-2021	E2
USA-RI-CDCBI-RIDOH_01353-2021	F2
USA-RI-CDCBI-RIDOH_01354-2021	G2
USA-RI-CDCBI-RIDOH_01355-2021	H2
USA-RI-CDCBI-RIDOH_01356-2021	A3
USA-RI-CDCBI-RIDOH_01357-2021	B3
USA-RI-CDCBI-RIDOH_01358-2021	C3
USA-RI-CDCBI-RIDOH_01359-2021	D3
USA-RI-CDCBI-RIDOH_01360-2021	E3
USA-RI-CDCBI-RIDOH_01361-2021	F3
USA-RI-CDCBI-RIDOH_01362-2021	G3
USA-RI-CDCBI-RIDOH_01363-2021	H3
USA-RI-CDCBI-RIDOH_01364-2021	A4
USA-RI-CDCBI-RIDOH_01365-2021	B4
USA-RI-CDCBI-RIDOH_01366-2021	C4
USA-RI-CDCBI-RIDOH_01367-2021	D4
USA-RI-CDCBI-RIDOH_01368-2021	E4
USA-RI-CDCBI-RIDOH_01369-2021	F4
USA-RI-CDCBI-RIDOH_01370-2021	G4
USA-RI-CDCBI-RIDOH_01371-2021	H4
USA-RI-CDCBI-RIDOH_01372-2021	A5
USA-RI-CDCBI-RIDOH_01373-2021	B5
USA-RI-CDCBI-RIDOH_01374-2021	C5
USA-RI-CDCBI-RIDOH_01375-2021	D5
USA-RI-CDCBI-RIDOH_01376-2021	E5
USA-RI-CDCBI-RIDOH_01377-2021	F5
USA-RI-CDCBI-RIDOH_01378-2021	G5
USA-RI-CDCBI-RIDOH_01379-2021	H5
USA-RI-CDCBI-RIDOH_01380-2021	A6
USA-RI-CDCBI-RIDOH_01381-2021	B6
USA-RI-CDCBI-RIDOH_01382-2021	C6
USA-RI-CDCBI-RIDOH_01383-2021	D6
USA-RI-CDCBI-RIDOH_01384-2021	E6
USA-RI-CDCBI-RIDOH_01385-2021	F6
USA-RI-CDCBI-RIDOH_01386-2021	G6
USA-RI-CDCBI-RIDOH_01387-2021	H6
USA-RI-CDCBI-RIDOH_01388-2021	A7
USA-RI-CDCBI-RIDOH_01389-2021	B7
USA-RI-CDCBI-RIDOH_01390-2021	C7
USA-RI-CDCBI-RIDOH_01391-2021	D7
USA-RI-CDCBI-RIDOH_01392-2021	E7
USA-RI-CDCBI-RIDOH_01393-2021	F7
USA-RI-CDCBI-RIDOH_01394-2021	G7
USA-RI-CDCBI-RIDOH_01395-2021	H7
USA-RI-CDCBI-RIDOH_01396-2021	A8
USA-RI-CDCBI-RIDOH_01397-2021	B8
USA-RI-CDCBI-RIDOH_01398-2021	C8
USA-RI-CDCBI-RIDOH_01399-2021	D8
USA-RI-CDCBI-RIDOH_01400-2021	E8
USA-RI-CDCBI-RIDOH_01401-2021	F8
USA-RI-CDCBI-RIDOH_01402-2021	G8
USA-RI-CDCBI-RIDOH_01403-2021	H8
USA-RI-CDCBI-RIDOH_01404-2021	A9
USA-RI-CDCBI-RIDOH_01405-2021	B9
USA-RI-CDCBI-RIDOH_01406-2021	C9
USA-RI-CDCBI-RIDOH_01407-2021	D9
USA-RI-CDCBI-RIDOH_01408-2021	E9
USA-RI-CDCBI-RIDOH_01409-2021	F9
USA-RI-CDCBI-RIDOH_01410-2021	G9
USA-RI-CDCBI-RIDOH_01411-2021	H9
USA-RI-CDCBI-RIDOH_01412-2021	A10
USA-RI-CDCBI-RIDOH_01413-2021	B10
USA-RI-CDCBI-RIDOH_01414-2021	C10
USA-RI-CDCBI-RIDOH_01415-2021	D10
USA-RI-CDCBI-RIDOH_01416-2021	E10
USA-RI-CDCBI-RIDOH_01417-2021	F10
USA-RI-CDCBI-RIDOH_01418-2021	G10
USA-RI-CDCBI-RIDOH_01419-2021	H10
USA-RI-CDCBI-RIDOH_01420-2021	A11
USA-RI-CDCBI-RIDOH_01421-2021	B11
USA-RI-CDCBI-RIDOH_01422-2021	C11
USA-RI-CDCBI-RIDOH_01423-2021	D11
USA-RI-CDCBI-RIDOH_01424-2021	E11
USA-RI-CDCBI-RIDOH_01425-2021	F11
USA-RI-CDCBI-RIDOH_01426-2021	G11
USA-RI-CDCBI-RIDOH_01427-2021	H11
USA-RI-CDCBI-RIDOH_01428-2021	B12
USA-RI-CDCBI-RIDOH_01429-2021	C12
USA-RI-CDCBI-RIDOH_01430-2021	D12
USA-RI-CDCBI-RIDOH_01431-2021	E12
USA-RI-CDCBI-RIDOH_01432-2021	F12
USA-RI-CDCBI-RIDOH_01433-2021	G12
