# Supplementary material for: Polyphonia: detecting inter-sample contamination in viral genomic sequencing data
Source: Bioinformatics. 2024 Dec 2;40(12):btae698. doi: 10.1093/bioinformatics/btae698 (PMC11652266; doi:10.1093/bioinformatics/btae698)
Supplement: btae698_Supplementary_Data [file btae698_supplementary_data.zip › 20210402_Batch77.expected_spikeins.tsv]

USA-NY-CDCBI-CRSP_02013-2021	SDSI_2
USA-RI-CDCBI-CRSP_02014-2021	SDSI_3
USA-VT-CDCBI-CRSP_02015-2021	SDSI_4
USA-VT-CDCBI-CRSP_02016-2021	SDSI_5
USA-VT-CDCBI-CRSP_02017-2021	SDSI_6
USA-VT-CDCBI-CRSP_02018-2021	SDSI_7
USA-VT-CDCBI-CRSP_02019-2021	SDSI_9
USA-VT-CDCBI-CRSP_02020-2021	SDSI_10
USA-VT-CDCBI-CRSP_02021-2021	SDSI_11
USA-VT-CDCBI-CRSP_02022-2021	SDSI_12
USA-NY-CDCBI-CRSP_02023-2021	SDSI_13
USA-NY-CDCBI-CRSP_02024-2021	SDSI_14
USA-NH-CDCBI-CRSP_02025-2021	SDSI_15
USA-NH-CDCBI-CRSP_02026-2021	SDSI_16
USA-VT-CDCBI-CRSP_02027-2021	SDSI_17
USA-VT-CDCBI-CRSP_02028-2021	SDSI_18
USA-RI-CDCBI-CRSP_02029-2021	SDSI_19
USA-NY-CDCBI-CRSP_02030-2021	SDSI_20
USA-VT-CDCBI-CRSP_02031-2021	SDSI_21
USA-NY-CDCBI-CRSP_02032-2021	SDSI_22
USA-VT-CDCBI-CRSP_02033-2021	SDSI_23
USA-NH-CDCBI-CRSP_02034-2021	SDSI_24
USA-RI-CDCBI-CRSP_02035-2021	SDSI_25
USA-NH-CDCBI-CRSP_02036-2021	SDSI_26
USA-VT-CDCBI-CRSP_02037-2021	SDSI_27
USA-RI-CDCBI-CRSP_02038-2021	SDSI_28
USA-VT-CDCBI-CRSP_02039-2021	SDSI_29
USA-VT-CDCBI-CRSP_02040-2021	SDSI_30
USA-ME-CDCBI-CRSP_02041-2021	SDSI_31
USA-RI-CDCBI-CRSP_02042-2021	SDSI_32
USA-CT-CDCBI-CRSP_02043-2021	SDSI_33
USA-CT-CDCBI-CRSP_02044-2021	SDSI_34
USA-ME-CDCBI-CRSP_02045-2021	SDSI_35
USA-RI-CDCBI-CRSP_02046-2021	SDSI_36
USA-ME-CDCBI-CRSP_02047-2021	SDSI_37
USA-VT-CDCBI-CRSP_02048-2021	SDSI_38
USA-CT-CDCBI-CRSP_02049-2021	SDSI_39
USA-NY-CDCBI-CRSP_02050-2021	SDSI_40
USA-ME-CDCBI-CRSP_02051-2021	SDSI_41
USA-ME-CDCBI-CRSP_02052-2021	SDSI_42
USA-ME-CDCBI-CRSP_02053-2021	SDSI_43
USA-ME-CDCBI-CRSP_02054-2021	SDSI_44
USA-RI-CDCBI-CRSP_02055-2021	SDSI_45
USA-CT-CDCBI-CRSP_02056-2021	SDSI_46
USA-ME-CDCBI-CRSP_02057-2021	SDSI_47
USA-CT-CDCBI-CRSP_02058-2021	SDSI_48
USA-ME-CDCBI-CRSP_02059-2021	SDSI_1
USA-NY-CDCBI-CRSP_02060-2021	SDSI_2
USA-VT-CDCBI-CRSP_02061-2021	SDSI_3
USA-NH-CDCBI-CRSP_02062-2021	SDSI_4
USA-ME-CDCBI-CRSP_02063-2021	SDSI_5
USA-ME-CDCBI-CRSP_02064-2021	SDSI_6
USA-NY-CDCBI-CRSP_02065-2021	SDSI_7
USA-CT-CDCBI-CRSP_02066-2021	SDSI_8
USA-NY-CDCBI-CRSP_02067-2021	SDSI_9
USA-NH-CDCBI-CRSP_02068-2021	SDSI_10
USA-NY-CDCBI-CRSP_02069-2021	SDSI_11
USA-ME-CDCBI-CRSP_02070-2021	SDSI_12
USA-NY-CDCBI-CRSP_02071-2021	SDSI_13
USA-NH-CDCBI-CRSP_02072-2021	SDSI_14
USA-NY-CDCBI-CRSP_02073-2021	SDSI_15
USA-NY-CDCBI-CRSP_02074-2021	SDSI_16
USA-ME-CDCBI-CRSP_02075-2021	SDSI_17
USA-NY-CDCBI-CRSP_02076-2021	SDSI_18
USA-NY-CDCBI-CRSP_02077-2021	SDSI_19
USA-CT-CDCBI-CRSP_02078-2021	SDSI_20
USA-NY-CDCBI-CRSP_02079-2021	SDSI_21
USA-VT-CDCBI-CRSP_02080-2021	SDSI_22
USA-CT-CDCBI-CRSP_02081-2021	SDSI_23
USA-NY-CDCBI-CRSP_02082-2021	SDSI_24
USA-NH-CDCBI-CRSP_02083-2021	SDSI_25
USA-NY-CDCBI-CRSP_02084-2021	SDSI_26
USA-CT-CDCBI-CRSP_02085-2021	SDSI_27
USA-NY-CDCBI-CRSP_02086-2021	SDSI_28
USA-CT-CDCBI-CRSP_02087-2021	SDSI_29
USA-NY-CDCBI-CRSP_02088-2021	SDSI_30
USA-NY-CDCBI-CRSP_02089-2021	SDSI_31
USA-NH-CDCBI-CRSP_02090-2021	SDSI_32
USA-CT-CDCBI-CRSP_02091-2021	SDSI_33
USA-CT-CDCBI-CRSP_02092-2021	SDSI_34
USA-CT-CDCBI-CRSP_02093-2021	SDSI_35
USA-CT-CDCBI-CRSP_02094-2021	SDSI_36
USA-CT-CDCBI-CRSP_02095-2021	SDSI_37
USA-CT-CDCBI-CRSP_02096-2021	SDSI_38
USA-NY-CDCBI-CRSP_02097-2021	SDSI_39
USA-NY-CDCBI-CRSP_02098-2021	SDSI_40
USA-VT-CDCBI-CRSP_02099-2021	SDSI_42
USA-NY-CDCBI-CRSP_02100-2021	SDSI_43
USA-RI-CDCBI-CRSP_02101-2021	SDSI_44
USA-RI-CDCBI-CRSP_02102-2021	SDSI_45
USA-RI-CDCBI-CRSP_02103-2021	SDSI_46
USA-CT-CDCBI-CRSP_02104-2021	SDSI_47
