# Supplementary material for: Polyphonia: detecting inter-sample contamination in viral genomic sequencing data
Source: Bioinformatics. 2024 Dec 2;40(12):btae698. doi: 10.1093/bioinformatics/btae698 (PMC11652266; doi:10.1093/bioinformatics/btae698)
Supplement: btae698_Supplementary_Data [file btae698_supplementary_data.zip › 20210308_Batch65.expected_spikeins.tsv]

USA-CA-Broad_FlowHealth-00157-2021	SDSI_2
USA-CA-Broad_FlowHealth-00158-2021	SDSI_3
USA-CA-Broad_FlowHealth-00159-2021	SDSI_4
USA-CA-Broad_FlowHealth-00160-2021	SDSI_5
USA-CA-Broad_FlowHealth-00161-2021	SDSI_6
USA-CA-Broad_FlowHealth-00162-2021	SDSI_7
USA-CA-Broad_FlowHealth-00065-2021	SDSI_9
USA-CA-Broad_FlowHealth-00066-2021	SDSI_10
USA-CA-Broad_FlowHealth-00067-2021	SDSI_11
USA-CA-Broad_FlowHealth-00068-2021	SDSI_12
USA-CA-Broad_FlowHealth-00069-2021	SDSI_13
USA-CA-Broad_FlowHealth-00070-2021	SDSI_14
USA-CA-Broad_FlowHealth-00071-2021	SDSI_15
USA-CA-Broad_FlowHealth-00072-2021	SDSI_16
USA-CA-Broad_FlowHealth-00073-2021	SDSI_17
USA-CA-Broad_FlowHealth-00074-2021	SDSI_18
USA-CA-Broad_FlowHealth-00075-2021	SDSI_19
USA-CA-Broad_FlowHealth-00076-2021	SDSI_20
USA-CA-Broad_FlowHealth-00077-2021	SDSI_21
USA-CA-Broad_FlowHealth-00078-2021	SDSI_22
USA-CA-Broad_FlowHealth-00079-2021	SDSI_23
USA-CA-Broad_FlowHealth-00080-2021	SDSI_24
USA-CA-Broad_FlowHealth-00081-2021	SDSI_25
USA-CA-Broad_FlowHealth-00082-2021	SDSI_26
USA-CA-Broad_FlowHealth-00083-2021	SDSI_27
USA-MA-MGH-02228-2020	SDSI_30
USA-MA-MGH-02299-2020	SDSI_31
USA-MA-MGH-02344-2020	SDSI_32
USA-MA-MGH-02377-2020	SDSI_33
USA-MA-MGH-02388-2020	SDSI_34
USA-MA-MGH-02410-2020	SDSI_35
USA-MA-MGH-02413-2020	SDSI_36
USA-MA-MGH-02419-2020	SDSI_37
USA-MA-MGH-02435-2020	SDSI_38
USA-MA-MGH-02469-2020	SDSI_39
USA-MA-MGH-02487-2020	SDSI_40
USA-MA-MGH-02509-2020	SDSI_41
USA-MA-MGH-02513-2020	SDSI_42
USA-MA-MGH-02537-2020	SDSI_43
USA-MA-MGH-02544-2020	SDSI_44
USA-MA-MGH-02557-2020	SDSI_45
USA-MA-MGH-02576-2020	SDSI_46
USA-MA-MGH-02883-2020	SDSI_47
USA-MA-MGH-02916-2020	SDSI_48
USA-MA-MGH-02962-2020	SDSI_1
USA-MA-MGH-02963-2020	SDSI_2
USA-MA-MGH-02966-2020	SDSI_3
USA-MA-MGH-03000-2020	SDSI_4
USA-MA-MGH-03193-2020	SDSI_5
USA-MA-MGH-03273-2020	SDSI_6
USA-MA-MGH-03358-2020	SDSI_7
USA-MA-MGH-00536-2020	SDSI_19
USA-MA-MGH-00577-2020	SDSI_20
USA-MA-MGH-00790-2020	SDSI_21
USA-MA-MGH-00813-2020	SDSI_22
USA-MA-MGH-00852-2020	SDSI_23
USA-MA-MGH-00965-2020	SDSI_24
USA-MA-MGH-01128-2020	SDSI_25
USA-MA-MGH-01130-2020	SDSI_26
USA-MA-MGH-01178-2020	SDSI_27
USA-MA-MGH-01222-2020	SDSI_28
USA-MA-MGH-01234-2020	SDSI_29
USA-MA-MGH-01294-2020	SDSI_30
USA-MA-MGH-01323-2020	SDSI_31
USA-MA-MGH-01330-2020	SDSI_32
USA-MA-MGH-01355-2020	SDSI_33
USA-MA-MGH-01422-2020	SDSI_34
USA-MA-MGH-01435-2020	SDSI_35
USA-MA-MGH-01466-2020	SDSI_36
USA-MA-MGH-01474-2020	SDSI_37
USA-MA-MGH-01485-2020	SDSI_38
USA-MA-MGH-01489-2020	SDSI_39
USA-MA-MGH-01496-2020	SDSI_40
USA-MA-MGH-01548-2020	SDSI_41
USA-MA-MGH-01581-2020	SDSI_42
USA-MA-MGH-01628-2020	SDSI_43
USA-MA-MGH-03328-2020	SDSI_44
USA-MA-MGH-03873-2020	SDSI_45
USA-MA-MGH-03921-2020	SDSI_46
USA-MA-MGH-03874-2020	SDSI_47
USA-MA-MGH-03883-2020	SDSI_48
