# Supplementary material for: Polyphonia: detecting inter-sample contamination in viral genomic sequencing data
Source: Bioinformatics. 2024 Dec 2;40(12):btae698. doi: 10.1093/bioinformatics/btae698 (PMC11652266; doi:10.1093/bioinformatics/btae698)
Supplement: btae698_Supplementary_Data [file btae698_supplementary_data.zip › 20210308_Batch62.expected_spikeins.tsv]

USA-RI-CDCBI-RIDOH_00514-2021	SDSI_2
USA-RI-CDCBI-RIDOH_00515-2021	SDSI_3
USA-RI-CDCBI-RIDOH_00516-2021	SDSI_4
USA-RI-CDCBI-RIDOH_00517-2021	SDSI_5
USA-RI-CDCBI-RIDOH_00518-2021	SDSI_6
USA-RI-CDCBI-RIDOH_00519-2021	SDSI_7
USA-RI-CDCBI-RIDOH_00520-2021	SDSI_9
USA-RI-CDCBI-RIDOH_00521-2021	SDSI_10
USA-RI-CDCBI-RIDOH_00522-2021	SDSI_11
USA-RI-CDCBI-RIDOH_00523-2021	SDSI_12
USA-RI-CDCBI-RIDOH_00524-2021	SDSI_13
USA-RI-CDCBI-RIDOH_00525-2021	SDSI_14
USA-RI-CDCBI-RIDOH_00526-2021	SDSI_15
USA-RI-CDCBI-RIDOH_00527-2021	SDSI_16
USA-RI-CDCBI-RIDOH_00528-2021	SDSI_17
USA-RI-CDCBI-RIDOH_00529-2021	SDSI_18
USA-RI-CDCBI-RIDOH_00530-2021	SDSI_19
USA-RI-CDCBI-RIDOH_00531-2021	SDSI_20
USA-RI-CDCBI-RIDOH_00532-2021	SDSI_21
USA-RI-CDCBI-RIDOH_00533-2021	SDSI_22
USA-RI-CDCBI-RIDOH_00534-2021	SDSI_23
USA-RI-CDCBI-RIDOH_00535-2021	SDSI_24
USA-RI-CDCBI-RIDOH_00536-2021	SDSI_25
USA-RI-CDCBI-RIDOH_00537-2021	SDSI_26
USA-RI-CDCBI-RIDOH_00538-2021	SDSI_27
USA-RI-CDCBI-RIDOH_00539-2021	SDSI_28
USA-RI-CDCBI-RIDOH_00540-2021	SDSI_29
USA-RI-CDCBI-RIDOH_00541-2021	SDSI_30
USA-RI-CDCBI-RIDOH_00542-2021	SDSI_31
USA-RI-CDCBI-RIDOH_00543-2021	SDSI_32
USA-RI-CDCBI-RIDOH_00544-2021	SDSI_33
USA-RI-CDCBI-RIDOH_00545-2021	SDSI_34
USA-RI-CDCBI-RIDOH_00546-2021	SDSI_35
USA-RI-CDCBI-RIDOH_00547-2021	SDSI_36
USA-RI-CDCBI-RIDOH_00548-2021	SDSI_37
USA-RI-CDCBI-RIDOH_00549-2021	SDSI_38
USA-RI-CDCBI-RIDOH_00550-2021	SDSI_39
USA-RI-CDCBI-RIDOH_00551-2021	SDSI_40
USA-RI-CDCBI-RIDOH_00552-2021	SDSI_41
USA-RI-CDCBI-RIDOH_00553-2021	SDSI_42
USA-RI-CDCBI-RIDOH_00554-2021	SDSI_43
USA-RI-CDCBI-RIDOH_00555-2021	SDSI_44
USA-RI-CDCBI-RIDOH_00556-2021	SDSI_45
USA-RI-CDCBI-RIDOH_00557-2021	SDSI_46
USA-RI-CDCBI-RIDOH_00558-2021	SDSI_47
USA-RI-CDCBI-RIDOH_00559-2021	SDSI_48
USA-RI-CDCBI-RIDOH_00560-2021	SDSI_1
USA-RI-CDCBI-RIDOH_00561-2021	SDSI_2
USA-RI-CDCBI-RIDOH_00562-2021	SDSI_3
USA-RI-CDCBI-RIDOH_00563-2021	SDSI_4
USA-RI-CDCBI-RIDOH_00564-2021	SDSI_5
USA-RI-CDCBI-RIDOH_00565-2021	SDSI_6
USA-RI-CDCBI-RIDOH_00566-2021	SDSI_7
USA-RI-CDCBI-RIDOH_00567-2021	SDSI_8
USA-RI-CDCBI-RIDOH_00568-2021	SDSI_9
USA-RI-CDCBI-RIDOH_00569-2021	SDSI_10
USA-RI-CDCBI-RIDOH_00570-2021	SDSI_11
USA-RI-CDCBI-RIDOH_00571-2021	SDSI_12
USA-RI-CDCBI-RIDOH_00572-2021	SDSI_13
USA-RI-CDCBI-RIDOH_00573-2021	SDSI_14
USA-RI-CDCBI-RIDOH_00574-2021	SDSI_15
USA-RI-CDCBI-RIDOH_00575-2021	SDSI_16
USA-RI-CDCBI-RIDOH_00576-2021	SDSI_17
USA-RI-CDCBI-RIDOH_00577-2021	SDSI_18
USA-RI-CDCBI-RIDOH_00578-2021	SDSI_19
USA-RI-CDCBI-RIDOH_00579-2021	SDSI_20
USA-RI-CDCBI-RIDOH_00580-2021	SDSI_21
USA-RI-CDCBI-RIDOH_00581-2021	SDSI_22
USA-RI-CDCBI-RIDOH_00582-2021	SDSI_23
USA-RI-CDCBI-RIDOH_00583-2021	SDSI_24
USA-RI-CDCBI-RIDOH_00584-2021	SDSI_25
USA-RI-CDCBI-RIDOH_00585-2021	SDSI_26
USA-RI-CDCBI-RIDOH_00586-2021	SDSI_27
USA-RI-CDCBI-RIDOH_00587-2021	SDSI_28
USA-RI-CDCBI-RIDOH_00588-2021	SDSI_29
USA-RI-CDCBI-RIDOH_00589-2021	SDSI_30
USA-RI-CDCBI-RIDOH_00590-2021	SDSI_31
USA-RI-CDCBI-RIDOH_00591-2021	SDSI_32
USA-RI-CDCBI-RIDOH_00592-2021	SDSI_33
USA-RI-CDCBI-RIDOH_00593-2021	SDSI_34
USA-RI-CDCBI-RIDOH_00594-2021	SDSI_35
USA-RI-CDCBI-RIDOH_00595-2021	SDSI_36
USA-RI-CDCBI-RIDOH_00596-2021	SDSI_37
USA-RI-CDCBI-RIDOH_00597-2021	SDSI_38
USA-RI-CDCBI-RIDOH_00598-2021	SDSI_39
USA-RI-CDCBI-RIDOH_00599-2021	SDSI_40
USA-RI-CDCBI-RIDOH_00600-2021	SDSI_42
USA-RI-CDCBI-RIDOH_00601-2021	SDSI_43
USA-RI-CDCBI-RIDOH_00602-2021	SDSI_44
USA-RI-CDCBI-RIDOH_00603-2021	SDSI_45
USA-RI-CDCBI-RIDOH_00604-2021	SDSI_46
USA-RI-CDCBI-RIDOH_00605-2021	SDSI_47
