# Supplementary material for: Polyphonia: detecting inter-sample contamination in viral genomic sequencing data
Source: Bioinformatics. 2024 Dec 2;40(12):btae698. doi: 10.1093/bioinformatics/btae698 (PMC11652266; doi:10.1093/bioinformatics/btae698)
Supplement: btae698_Supplementary_Data [file btae698_supplementary_data.zip › 20210222_Batch54.expected_spikeins.tsv]

USA-MA-MGH-04027-2021	SDSI_2
USA-MA-MGH-04028-2021	SDSI_3
USA-MA-MGH-04029-2021	SDSI_4
USA-MA-MGH-04030-2021	SDSI_5
USA-MA-MGH-04031-2021	SDSI_6
USA-MA-MGH-04032-2021	SDSI_7
USA-MA-MGH-04033-2021	SDSI_9
USA-MA-MGH-04034-2021	SDSI_10
USA-MA-MGH-04035-2021	SDSI_11
USA-MA-MGH-04036-2021	SDSI_12
USA-MA-MGH-04037-2021	SDSI_13
USA-MA-MGH-04038-2021	SDSI_14
USA-MA-MGH-04039-2021	SDSI_15
USA-MA-MGH-04040-2021	SDSI_16
USA-MA-MGH-04041-2021	SDSI_17
USA-MA-MGH-04042-2021	SDSI_18
USA-MA-MGH-04043-2021	SDSI_19
USA-MA-MGH-04044-2021	SDSI_20
USA-MA-MGH-04045-2021	SDSI_21
USA-MA-MGH-04046-2021	SDSI_22
USA-MA-MGH-04047-2021	SDSI_23
USA-MA-MGH-04048-2021	SDSI_24
USA-MA-MGH-04049-2021	SDSI_25
USA-MA-MGH-04050-2021	SDSI_26
USA-MA-MGH-04051-2021	SDSI_27
USA-MA-MGH-04052-2021	SDSI_28
USA-MA-MGH-04053-2021	SDSI_29
USA-MA-MGH-04054-2021	SDSI_30
USA-MA-MGH-04055-2021	SDSI_31
USA-MA-MGH-04056-2021	SDSI_32
USA-MA-MGH-04057-2021	SDSI_33
USA-MA-MGH-04058-2021	SDSI_34
USA-MA-MGH-04059-2021	SDSI_35
USA-MA-MGH-04060-2021	SDSI_36
USA-MA-MGH-04061-2021	SDSI_37
USA-MA-MGH-04062-2021	SDSI_38
USA-MA-MGH-04063-2021	SDSI_39
USA-MA-MGH-04064-2021	SDSI_40
USA-MA-MGH-04065-2021	SDSI_41
USA-MA-MGH-04066-2021	SDSI_42
USA-MA-MGH-04067-2021	SDSI_43
USA-MA-MGH-04068-2021	SDSI_44
USA-MA-MGH-04069-2021	SDSI_45
USA-MA-MGH-04070-2021	SDSI_46
USA-MA-MGH-04071-2021	SDSI_47
USA-MA-MGH-04072-2021	SDSI_48
USA-MA-MGH-04073-2021	SDSI_1
USA-MA-MGH-04074-2021	SDSI_2
USA-MA-MGH-04075-2021	SDSI_3
USA-MA-MGH-04076-2021	SDSI_4
USA-MA-MGH-04077-2021	SDSI_5
USA-MA-MGH-04078-2021	SDSI_6
USA-MA-MGH-04079-2021	SDSI_7
USA-MA-MGH-04080-2021	SDSI_8
USA-MA-MGH-04081-2021	SDSI_9
USA-MA-MGH-04082-2021	SDSI_10
USA-MA-MGH-04083-2021	SDSI_11
USA-MA-MGH-04084-2021	SDSI_12
USA-MA-MGH-04085-2021	SDSI_13
USA-MA-MGH-04086-2021	SDSI_14
USA-MA-MGH-04087-2021	SDSI_15
USA-MA-MGH-04088-2021	SDSI_16
USA-MA-MGH-04089-2021	SDSI_17
USA-MA-MGH-04090-2021	SDSI_18
USA-MA-MGH-04091-2021	SDSI_19
USA-MA-MGH-04092-2021	SDSI_20
USA-MA-MGH-04093-2021	SDSI_21
USA-MA-MGH-04094-2021	SDSI_22
USA-MA-MGH-04095-2021	SDSI_23
USA-MA-MGH-04096-2021	SDSI_24
USA-MA-MGH-04097-2021	SDSI_25
USA-MA-MGH-04098-2021	SDSI_26
USA-MA-MGH-04099-2021	SDSI_27
USA-MA-MGH-04100-2021	SDSI_28
USA-MA-MGH-04101-2021	SDSI_29
USA-MA-MGH-04102-2021	SDSI_30
USA-MA-MGH-04103-2021	SDSI_31
USA-MA-MGH-04104-2021	SDSI_32
USA-MA-MGH-04105-2021	SDSI_33
USA-MA-MGH-04106-2021	SDSI_34
USA-MA-MGH-04107-2021	SDSI_35
USA-MA-MGH-04108-2021	SDSI_36
USA-MA-MGH-04109-2021	SDSI_37
USA-MA-MGH-04110-2021	SDSI_38
USA-MA-MGH-04111-2021	SDSI_39
USA-MA-MGH-04112-2021	SDSI_40
USA-MA-MGH-04113-2021	SDSI_42
USA-MA-MGH-04114-2021	SDSI_43
USA-MA-MGH-04115-2021	SDSI_44
USA-MA-MGH-04116-2021	SDSI_45
USA-MA-MGH-04117-2021	SDSI_46
USA-MA-MGH-04118-2021	SDSI_47
