# Supplementary material for: Polyphonia: detecting inter-sample contamination in viral genomic sequencing data
Source: Bioinformatics. 2024 Dec 2;40(12):btae698. doi: 10.1093/bioinformatics/btae698 (PMC11652266; doi:10.1093/bioinformatics/btae698)
Supplement: btae698_Supplementary_Data [file btae698_supplementary_data.zip › 20210315_Batch63.expected_spikeins.tsv]

USA-RI-CDCBI-RIDOH_00698-2021	SDSI_2
USA-RI-CDCBI-RIDOH_00699-2021	SDSI_3
USA-RI-CDCBI-RIDOH_00700-2021	SDSI_4
USA-RI-CDCBI-RIDOH_00701-2021	SDSI_5
USA-RI-CDCBI-RIDOH_00702-2021	SDSI_6
USA-RI-CDCBI-RIDOH_00703-2021	SDSI_7
USA-RI-CDCBI-RIDOH_00704-2021	SDSI_9
USA-RI-CDCBI-RIDOH_00705-2021	SDSI_10
USA-RI-CDCBI-RIDOH_00706-2021	SDSI_11
USA-RI-CDCBI-RIDOH_00707-2021	SDSI_12
USA-RI-CDCBI-RIDOH_00708-2021	SDSI_13
USA-RI-CDCBI-RIDOH_00709-2021	SDSI_14
USA-RI-CDCBI-RIDOH_00710-2021	SDSI_15
USA-RI-CDCBI-RIDOH_00711-2021	SDSI_16
USA-RI-CDCBI-RIDOH_00712-2021	SDSI_17
USA-RI-CDCBI-RIDOH_00713-2021	SDSI_18
USA-RI-CDCBI-RIDOH_00714-2021	SDSI_19
USA-RI-CDCBI-RIDOH_00715-2021	SDSI_20
USA-RI-CDCBI-RIDOH_00716-2021	SDSI_21
USA-RI-CDCBI-RIDOH_00717-2021	SDSI_22
USA-RI-CDCBI-RIDOH_00718-2021	SDSI_23
USA-RI-CDCBI-RIDOH_00719-2021	SDSI_24
USA-RI-CDCBI-RIDOH_00720-2021	SDSI_25
USA-RI-CDCBI-RIDOH_00721-2021	SDSI_26
USA-RI-CDCBI-RIDOH_00722-2021	SDSI_27
USA-RI-CDCBI-RIDOH_00723-2021	SDSI_28
USA-RI-CDCBI-RIDOH_00724-2021	SDSI_29
USA-RI-CDCBI-RIDOH_00725-2021	SDSI_30
USA-RI-CDCBI-RIDOH_00726-2021	SDSI_31
USA-RI-CDCBI-RIDOH_00727-2021	SDSI_32
USA-RI-CDCBI-RIDOH_00728-2021	SDSI_33
USA-RI-CDCBI-RIDOH_00729-2021	SDSI_34
USA-RI-CDCBI-RIDOH_00730-2021	SDSI_35
USA-RI-CDCBI-RIDOH_00731-2021	SDSI_36
USA-RI-CDCBI-RIDOH_00732-2021	SDSI_37
USA-RI-CDCBI-RIDOH_00733-2021	SDSI_38
USA-RI-CDCBI-RIDOH_00734-2021	SDSI_39
USA-RI-CDCBI-RIDOH_00735-2021	SDSI_40
USA-RI-CDCBI-RIDOH_00736-2021	SDSI_41
USA-RI-CDCBI-RIDOH_00737-2021	SDSI_42
USA-RI-CDCBI-RIDOH_00738-2021	SDSI_43
USA-RI-CDCBI-RIDOH_00739-2021	SDSI_44
USA-RI-CDCBI-RIDOH_00740-2021	SDSI_45
USA-RI-CDCBI-RIDOH_00741-2021	SDSI_46
USA-RI-CDCBI-RIDOH_00742-2021	SDSI_47
USA-RI-CDCBI-RIDOH_00743-2021	SDSI_48
USA-RI-CDCBI-RIDOH_00744-2021	SDSI_1
USA-RI-CDCBI-RIDOH_00745-2021	SDSI_2
USA-RI-CDCBI-RIDOH_00746-2021	SDSI_3
USA-RI-CDCBI-RIDOH_00747-2021	SDSI_4
USA-RI-CDCBI-RIDOH_00748-2021	SDSI_5
USA-RI-CDCBI-RIDOH_00749-2021	SDSI_6
USA-RI-CDCBI-RIDOH_00750-2021	SDSI_7
USA-RI-CDCBI-RIDOH_00751-2021	SDSI_8
USA-RI-CDCBI-RIDOH_00752-2021	SDSI_9
USA-RI-CDCBI-RIDOH_00753-2021	SDSI_10
USA-RI-CDCBI-RIDOH_00754-2021	SDSI_11
USA-RI-CDCBI-RIDOH_00755-2021	SDSI_12
USA-RI-CDCBI-RIDOH_00756-2021	SDSI_13
USA-RI-CDCBI-RIDOH_00757-2021	SDSI_14
USA-RI-CDCBI-RIDOH_00758-2021	SDSI_15
USA-RI-CDCBI-RIDOH_00759-2021	SDSI_16
USA-RI-CDCBI-RIDOH_00760-2021	SDSI_17
USA-RI-CDCBI-RIDOH_00761-2021	SDSI_18
USA-RI-CDCBI-RIDOH_00762-2021	SDSI_19
USA-RI-CDCBI-RIDOH_00763-2021	SDSI_20
USA-RI-CDCBI-RIDOH_00764-2021	SDSI_21
USA-RI-CDCBI-RIDOH_00765-2021	SDSI_22
USA-RI-CDCBI-RIDOH_00766-2021	SDSI_23
USA-RI-CDCBI-RIDOH_00767-2021	SDSI_24
USA-RI-CDCBI-RIDOH_00768-2021	SDSI_25
USA-RI-CDCBI-RIDOH_00769-2021	SDSI_26
USA-RI-CDCBI-RIDOH_00770-2021	SDSI_27
USA-RI-CDCBI-RIDOH_00771-2021	SDSI_28
USA-RI-CDCBI-RIDOH_00772-2021	SDSI_29
USA-RI-CDCBI-RIDOH_00773-2021	SDSI_30
USA-RI-CDCBI-RIDOH_00774-2021	SDSI_31
USA-RI-CDCBI-RIDOH_00775-2021	SDSI_32
USA-RI-CDCBI-RIDOH_00776-2021	SDSI_33
USA-RI-CDCBI-RIDOH_00777-2021	SDSI_34
USA-RI-CDCBI-RIDOH_00778-2021	SDSI_35
USA-RI-CDCBI-RIDOH_00779-2021	SDSI_36
USA-RI-CDCBI-RIDOH_00780-2021	SDSI_37
USA-RI-CDCBI-RIDOH_00781-2021	SDSI_38
USA-RI-CDCBI-RIDOH_00782-2021	SDSI_39
USA-RI-CDCBI-RIDOH_00783-2021	SDSI_40
USA-RI-CDCBI-RIDOH_00784-2021	SDSI_42
USA-RI-CDCBI-RIDOH_00785-2021	SDSI_43
USA-RI-CDCBI-RIDOH_00786-2021	SDSI_44
USA-RI-CDCBI-RIDOH_00787-2021	SDSI_45
USA-RI-CDCBI-RIDOH_00788-2021	SDSI_46
USA-RI-CDCBI-RIDOH_00789-2021	SDSI_47
