# Supplementary material for: Polyphonia: detecting inter-sample contamination in viral genomic sequencing data
Source: Bioinformatics. 2024 Dec 2;40(12):btae698. doi: 10.1093/bioinformatics/btae698 (PMC11652266; doi:10.1093/bioinformatics/btae698)
Supplement: btae698_Supplementary_Data [file btae698_supplementary_data.zip › 20210426_Batch92.plate_map.tsv]

USA-RI-CDCBI-RIDOH_01802-2021	B1
USA-RI-CDCBI-RIDOH_01803-2021	C1
USA-RI-CDCBI-RIDOH_01804-2021	D1
USA-RI-CDCBI-RIDOH_01805-2021	E1
USA-RI-CDCBI-RIDOH_01806-2021	F1
USA-RI-CDCBI-RIDOH_01807-2021	G1
USA-RI-CDCBI-RIDOH_01808-2021	A2
USA-RI-CDCBI-RIDOH_01809-2021	B2
USA-RI-CDCBI-RIDOH_01810-2021	C2
USA-RI-CDCBI-RIDOH_01811-2021	D2
USA-RI-CDCBI-RIDOH_01812-2021	E2
USA-RI-CDCBI-RIDOH_01813-2021	F2
USA-RI-CDCBI-RIDOH_01814-2021	G2
USA-RI-CDCBI-RIDOH_01815-2021	H2
USA-RI-CDCBI-RIDOH_01816-2021	A3
USA-RI-CDCBI-RIDOH_01817-2021	B3
USA-RI-CDCBI-RIDOH_01818-2021	C3
USA-RI-CDCBI-RIDOH_01819-2021	D3
USA-RI-CDCBI-RIDOH_01820-2021	E3
USA-RI-CDCBI-RIDOH_01821-2021	F3
USA-RI-CDCBI-RIDOH_01822-2021	G3
USA-RI-CDCBI-RIDOH_01823-2021	H3
USA-RI-CDCBI-RIDOH_01824-2021	A4
USA-RI-CDCBI-RIDOH_01825-2021	B4
USA-RI-CDCBI-RIDOH_01826-2021	C4
USA-RI-CDCBI-RIDOH_01827-2021	D4
USA-RI-CDCBI-RIDOH_01828-2021	E4
USA-RI-CDCBI-RIDOH_01829-2021	F4
USA-RI-CDCBI-RIDOH_01830-2021	G4
USA-RI-CDCBI-RIDOH_01831-2021	H4
USA-RI-CDCBI-RIDOH_01832-2021	A5
USA-RI-CDCBI-RIDOH_01833-2021	B5
USA-RI-CDCBI-RIDOH_01834-2021	C5
USA-RI-CDCBI-RIDOH_01835-2021	D5
USA-RI-CDCBI-RIDOH_01836-2021	E5
USA-RI-CDCBI-RIDOH_01837-2021	F5
USA-RI-CDCBI-RIDOH_01838-2021	G5
USA-RI-CDCBI-RIDOH_01839-2021	H5
USA-RI-CDCBI-RIDOH_01840-2021	A6
USA-RI-CDCBI-RIDOH_01841-2021	B6
USA-RI-CDCBI-RIDOH_01842-2021	C6
USA-RI-CDCBI-RIDOH_01843-2021	D6
USA-RI-CDCBI-RIDOH_01844-2021	E6
USA-RI-CDCBI-RIDOH_01845-2021	F6
USA-RI-CDCBI-RIDOH_01846-2021	G6
USA-RI-CDCBI-RIDOH_01847-2021	H6
USA-RI-CDCBI-RIDOH_01848-2021	A7
USA-RI-CDCBI-RIDOH_01849-2021	B7
USA-RI-CDCBI-RIDOH_01850-2021	C7
USA-RI-CDCBI-RIDOH_01851-2021	D7
USA-RI-CDCBI-RIDOH_01852-2021	E7
USA-RI-CDCBI-RIDOH_01853-2021	F7
USA-RI-CDCBI-RIDOH_01854-2021	G7
USA-RI-CDCBI-RIDOH_01855-2021	H7
USA-RI-CDCBI-RIDOH_01856-2021	A8
USA-RI-CDCBI-RIDOH_01857-2021	B8
USA-RI-CDCBI-RIDOH_01858-2021	C8
USA-RI-CDCBI-RIDOH_01859-2021	D8
USA-RI-CDCBI-RIDOH_01860-2021	E8
USA-RI-CDCBI-RIDOH_01861-2021	F8
USA-RI-CDCBI-RIDOH_01862-2021	G8
USA-RI-CDCBI-RIDOH_01863-2021	H8
USA-RI-CDCBI-RIDOH_01864-2021	A9
USA-RI-CDCBI-RIDOH_01865-2021	B9
USA-RI-CDCBI-RIDOH_01866-2021	C9
USA-RI-CDCBI-RIDOH_01867-2021	D9
USA-RI-CDCBI-RIDOH_01868-2021	E9
USA-RI-CDCBI-RIDOH_01869-2021	F9
USA-RI-CDCBI-RIDOH_01870-2021	G9
USA-RI-CDCBI-RIDOH_01871-2021	H9
USA-RI-CDCBI-RIDOH_01872-2021	A10
USA-RI-CDCBI-RIDOH_01873-2021	B10
USA-RI-CDCBI-RIDOH_01874-2021	C10
USA-RI-CDCBI-RIDOH_01875-2021	D10
USA-RI-CDCBI-RIDOH_01876-2021	E10
USA-RI-CDCBI-RIDOH_01877-2021	F10
USA-RI-CDCBI-RIDOH_01878-2021	G10
USA-RI-CDCBI-RIDOH_01879-2021	H10
USA-RI-CDCBI-RIDOH_01880-2021	A11
USA-RI-CDCBI-RIDOH_01881-2021	B11
USA-RI-CDCBI-RIDOH_01882-2021	C11
USA-RI-CDCBI-RIDOH_01883-2021	D11
USA-RI-CDCBI-RIDOH_01884-2021	E11
USA-RI-CDCBI-RIDOH_01885-2021	F11
USA-RI-CDCBI-RIDOH_01886-2021	G11
USA-RI-CDCBI-RIDOH_01887-2021	H11
USA-RI-CDCBI-RIDOH_01888-2021	B12
USA-RI-CDCBI-RIDOH_01889-2021	C12
USA-RI-CDCBI-RIDOH_01890-2021	D12
USA-RI-CDCBI-RIDOH_01891-2021	E12
USA-RI-CDCBI-RIDOH_01892-2021	F12
USA-RI-CDCBI-RIDOH_01893-2021	G12
