# Supplementary material for: Polyphonia: detecting inter-sample contamination in viral genomic sequencing data
Source: Bioinformatics. 2024 Dec 2;40(12):btae698. doi: 10.1093/bioinformatics/btae698 (PMC11652266; doi:10.1093/bioinformatics/btae698)
Supplement: btae698_Supplementary_Data [file btae698_supplementary_data.zip › 20210420_Batch89.plate_map.tsv]

USA-VT-CDCBI-CRSP_02565-2021	B1
USA-VT-CDCBI-CRSP_02566-2021	C1
USA-VT-CDCBI-CRSP_02567-2021	D1
USA-VT-CDCBI-CRSP_02568-2021	E1
USA-VT-CDCBI-CRSP_02569-2021	F1
USA-VT-CDCBI-CRSP_02570-2021	G1
USA-VT-CDCBI-CRSP_02571-2021	A2
USA-VT-CDCBI-CRSP_02572-2021	B2
USA-VT-CDCBI-CRSP_02573-2021	C2
USA-RI-CDCBI-CRSP_02574-2021	D2
USA-ME-CDCBI-CRSP_02575-2021	E2
USA-ME-CDCBI-CRSP_02576-2021	F2
USA-ME-CDCBI-CRSP_02577-2021	G2
USA-CT-CDCBI-CRSP_02578-2021	H2
USA-RI-CDCBI-CRSP_02579-2021	A3
USA-RI-CDCBI-CRSP_02580-2021	B3
USA-RI-CDCBI-CRSP_02581-2021	C3
USA-RI-CDCBI-CRSP_02582-2021	D3
USA-RI-CDCBI-CRSP_02583-2021	E3
USA-NH-CDCBI-CRSP_02584-2021	F3
USA-NH-CDCBI-CRSP_02585-2021	G3
USA-CT-CDCBI-CRSP_02586-2021	H3
USA-CT-CDCBI-CRSP_02587-2021	A4
USA-CT-CDCBI-CRSP_02588-2021	B4
USA-CT-CDCBI-CRSP_02589-2021	C4
USA-CT-CDCBI-CRSP_02590-2021	D4
USA-ME-CDCBI-CRSP_02591-2021	E4
USA-CT-CDCBI-CRSP_02592-2021	F4
USA-NH-CDCBI-CRSP_02593-2021	G4
USA-NH-CDCBI-CRSP_02594-2021	H4
USA-CT-CDCBI-CRSP_02595-2021	A5
USA-CT-CDCBI-CRSP_02596-2021	B5
USA-NY-CDCBI-CRSP_02597-2021	C5
USA-RI-CDCBI-CRSP_02598-2021	D5
USA-RI-CDCBI-CRSP_02599-2021	E5
USA-RI-CDCBI-CRSP_02600-2021	F5
USA-NH-CDCBI-CRSP_02601-2021	G5
USA-NH-CDCBI-CRSP_02602-2021	H5
USA-RI-CDCBI-CRSP_02603-2021	A6
USA-NY-CDCBI-CRSP_02604-2021	B6
USA-RI-CDCBI-CRSP_02605-2021	C6
USA-NY-CDCBI-CRSP_02606-2021	D6
USA-VT-CDCBI-CRSP_02607-2021	E6
USA-NH-CDCBI-CRSP_02608-2021	F6
USA-NH-CDCBI-CRSP_02609-2021	G6
USA-NH-CDCBI-CRSP_02610-2021	H6
USA-ME-CDCBI-CRSP_02611-2021	A7
USA-ME-CDCBI-CRSP_02612-2021	B7
USA-ME-CDCBI-CRSP_02613-2021	C7
USA-ME-CDCBI-CRSP_02614-2021	D7
USA-VT-CDCBI-CRSP_02615-2021	E7
USA-NH-CDCBI-CRSP_02616-2021	F7
USA-MA-CDCBI-CRSP_02617-2021	G7
USA-MA-CDCBI-CRSP_02618-2021	H7
USA-ME-CDCBI-CRSP_02619-2021	A8
USA-ME-CDCBI-CRSP_02620-2021	B8
USA-NH-CDCBI-CRSP_02621-2021	C8
USA-MA-CDCBI-CRSP_02622-2021	D8
USA-MA-CDCBI-CRSP_02623-2021	E8
USA-MA-CDCBI-CRSP_02624-2021	F8
USA-MA-CDCBI-CRSP_02625-2021	G8
USA-MA-CDCBI-CRSP_02626-2021	H8
USA-MA-CDCBI-CRSP_02627-2021	A9
USA-MA-CDCBI-CRSP_02628-2021	B9
USA-MA-CDCBI-CRSP_02629-2021	C9
USA-MA-CDCBI-CRSP_02630-2021	D9
USA-MA-CDCBI-CRSP_02631-2021	E9
USA-MA-CDCBI-CRSP_02632-2021	F9
USA-MA-CDCBI-CRSP_02633-2021	G9
USA-MA-CDCBI-CRSP_02634-2021	H9
USA-MA-CDCBI-CRSP_02635-2021	A10
USA-MA-CDCBI-CRSP_02636-2021	B10
USA-MA-CDCBI-CRSP_02637-2021	C10
USA-MA-CDCBI-CRSP_02638-2021	D10
USA-MA-CDCBI-CRSP_02639-2021	E10
USA-MA-CDCBI-CRSP_02640-2021	F10
USA-MA-CDCBI-CRSP_02641-2021	G10
USA-MA-CDCBI-CRSP_02642-2021	H10
USA-MA-CDCBI-CRSP_02643-2021	A11
USA-MA-CDCBI-CRSP_02644-2021	B11
USA-MA-CDCBI-CRSP_02645-2021	C11
USA-MA-CDCBI-CRSP_02646-2021	D11
USA-MA-CDCBI-CRSP_02647-2021	E11
USA-MA-CDCBI-CRSP_02648-2021	F11
USA-MA-CDCBI-CRSP_02649-2021	G11
USA-MA-CDCBI-CRSP_02650-2021	H11
USA-MA-CDCBI-CRSP_02651-2021	B12
USA-MA-CDCBI-CRSP_02652-2021	C12
USA-MA-CDCBI-CRSP_02653-2021	D12
USA-MA-CDCBI-CRSP_02654-2021	E12
USA-MA-CDCBI-CRSP_02655-2021	F12
USA-MA-CDCBI-CRSP_02656-2021	G12
