# Supplementary material for: Polyphonia: detecting inter-sample contamination in viral genomic sequencing data
Source: Bioinformatics. 2024 Dec 2;40(12):btae698. doi: 10.1093/bioinformatics/btae698 (PMC11652266; doi:10.1093/bioinformatics/btae698)
Supplement: btae698_Supplementary_Data [file btae698_supplementary_data.zip › 20210324_Batch70.plate_map.tsv]

USA-MA-CDCBI-CRSP_01522-2021	B1
USA-MA-CDCBI-CRSP_01523-2021	C1
USA-MA-CDCBI-CRSP_01524-2021	D1
USA-MA-CDCBI-CRSP_01525-2021	E1
USA-MA-CDCBI-CRSP_01526-2021	F1
USA-MA-CDCBI-CRSP_01527-2021	G1
USA-MA-CDCBI-CRSP_01528-2021	A2
USA-MA-CDCBI-CRSP_01529-2021	B2
USA-MA-CDCBI-CRSP_01530-2021	C2
USA-MA-CDCBI-CRSP_01531-2021	D2
USA-MA-CDCBI-CRSP_01532-2021	E2
USA-MA-CDCBI-CRSP_01533-2021	F2
USA-MA-CDCBI-CRSP_01534-2021	G2
USA-MA-CDCBI-CRSP_01535-2021	H2
USA-MA-CDCBI-CRSP_01536-2021	A3
USA-MA-CDCBI-CRSP_01537-2021	B3
USA-MA-CDCBI-CRSP_01538-2021	C3
USA-MA-CDCBI-CRSP_01539-2021	D3
USA-MA-CDCBI-CRSP_01540-2021	E3
USA-MA-CDCBI-CRSP_01541-2021	F3
USA-MA-CDCBI-CRSP_01542-2021	G3
USA-MA-CDCBI-CRSP_01543-2021	H3
USA-MA-CDCBI-CRSP_01544-2021	A4
USA-MA-CDCBI-CRSP_01545-2021	B4
USA-MA-CDCBI-CRSP_01546-2021	C4
USA-MA-CDCBI-CRSP_01547-2021	D4
USA-MA-CDCBI-CRSP_01548-2021	E4
USA-MA-CDCBI-CRSP_01549-2021	F4
USA-MA-CDCBI-CRSP_01550-2021	G4
USA-MA-CDCBI-CRSP_01551-2021	H4
USA-MA-CDCBI-CRSP_01552-2021	A5
