# Supplementary material for: Polyphonia: detecting inter-sample contamination in viral genomic sequencing data
Source: Bioinformatics. 2024 Dec 2;40(12):btae698. doi: 10.1093/bioinformatics/btae698 (PMC11652266; doi:10.1093/bioinformatics/btae698)
Supplement: btae698_Supplementary_Data [file btae698_supplementary_data.zip › 20200401_Batch1.spikein_readcounts.tsv]

spike-in	USA-MA-MGH-00012-2020	USA-MA-MGH-00013-2020	USA-MA-MGH-00014-2020	USA-MA-MGH-00015-2020	USA-MA-MGH-00016-2020	USA-MA-MGH-00017-2020	USA-MA-MGH-00018-2020	USA-MA-MGH-00019-2020	USA-MA-MGH-00020-2020	USA-MA-MGH-00021-2020	USA-MA-MGH-00023-2020	USA-MA-MGH-00024-2020	USA-MA-MGH-00025-2020	USA-MA-MGH-00026-2020	USA-MA-MGH-00027-2020	USA-MA-MGH-00028-2020	USA-MA-MGH-00029-2020	USA-MA-MGH-00030-2020	USA-MA-MGH-00031-2020	USA-MA-MGH-00032-2020	USA-MA-MGH-00033-2020	USA-MA-MGH-00034-2020	USA-MA-MGH-00035-2020	USA-MA-MGH-00036-2020	USA-MA-MGH-00037-2020	USA-MA-MGH-00038-2020	USA-MA-MGH-00039-2020	USA-MA-MGH-00040-2020	USA-MA-MGH-00041-2020	USA-MA-MGH-00042-2020	USA-MA-MGH-00043-2020	USA-MA-MGH-00044-2020	USA-MA-MGH-00045-2020	USA-MA-MGH-00046-2020	USA-MA-MGH-00047-2020	USA-MA-MGH-00048-2020	USA-MA-MGH-00049-2020	USA-MA-MGH-00050-2020	USA-MA-MGH-00051-2020	USA-MA-MGH-00052-2020	USA-MA-MGH-00053-2020	USA-MA-MGH-00054-2020	USA-MA-MGH-00055-2020	USA-MA-MGH-00056-2020	USA-MA-MGH-00057-2020	USA-MA-MGH-00058-2020	USA-MA-MGH-00059-2020	USA-MA-MGH-00060-2020	USA-MA-MGH-00061-2020
ERCC-00002	0	0	0	0	0	0	0	0	0	2	2	32	0	0	0	0	0	0	0	2	0	0	0	2	0	0	0	0	0	0	0	2	0	0	0	68	0	0	2	0	0	0	2	0	0	0	0	0	0
ERCC-00003	38109000	98	34	190	96	16	6	36	12	66	142	0	14	20	0	68	62	10	28	12	634	20	0	2	0	360	2	0	0	0	0	4	26	104	0	2	0	16	0	2	0	0	12	180	8	40	0	0	2
ERCC-00004	246	9926184	18	66	8	6	0	0	4	8	0	0	20	396	0	2	32	0	0	0	10	0	0	0	0	54	0	0	0	0	0	2	14	8	0	0	0	8	0	0	0	0	6	16	2	8	0	0	2
ERCC-00007	0	0	3930044	15850	0	0	2	0	2	3032	0	0	0	0	0	0	0	0	0	0	0	6	0	0	0	0	0	0	0	0	6	0	0	0	2	0	0	0	2	0	0	0	0	0	0	0	0	0	0
ERCC-00009	167048	25248	13364	206954916	2332	2134	388	37100	24242	3786	0	48	872	1960	155768	110	2	2	0	8	108	20	0	26	14	56	0	2	6	2	0	4	64	6	4	20	106	60	18	40	8	0	8	4	4	4	2	16	2
ERCC-00012	0	0	0	11828	3971544	166722	0	0	0	14	0	0	0	0	0	2	0	0	0	0	0	8	0	0	0	0	0	0	0	0	4	0	0	0	0	0	0	2	0	0	16	2	0	0	0	0	0	0	0
ERCC-00013	4	0	12	6	16	43855904	2	4	0	4	0	0	0	0	0	2	0	4	0	0	4	1124	0	0	0	2	0	0	0	0	0	6	0	6	0	0	0	16	0	0	0	0	0	0	0	0	0	10	0
ERCC-00014	0	0	0	0	0	13588	1038438	0	0	0	0	0	0	0	0	0	0	0	0	0	0	0	0	0	0	0	0	0	0	0	0	0	0	0	0	0	0	0	0	0	0	0	0	0	0	0	0	0	0
ERCC-00016	2	8	0	8	3522	6	10290	188530688	8	6594	0	0	29766	4	4	578	0	12374	2784	790	2	0	0	8	4	6	2	12196	2	542	134	28	0	6	2	12	0	20	6	4	2070	4724	2	2	4	2	2	30	4
ERCC-00017	14	0	0	2	0	8	2	728	53169750	2	0	2	0	0	0	22	204	4	0	64	0	0	0	0	0	0	0	0	932	0	8	0	26	6	6	4	0	4	2	2	0	2	2	10	6	0	0	26	0
ERCC-00018	18	12	2	2	0	0	4	42	525962	111168096	0	4	0	2	0	0	0	4	0	10	220	100	0	0	0	2	2	0	118	0	220	0	174	1148	2	2	0	2	0	2	2	2	0	2	0	0	4	2	0
ERCC-00019	0	0	0	0	0	296	0	0	0	125106	0	0	44	0	0	0	18	0	0	0	1766	22	2	0	0	0	0	0	736	0	106	0	0	116	0	0	0	8	0	0	0	0	0	0	0	0	0	0	0
ERCC-00022	70862	0	2	6	0	0	0	0	0	0	9006894	2	0	0	0	0	0	0	4	0	0	0	0	0	18	0	0	0	0	0	2	0	0	0	0	0	0	12	2	0	0	0	0	4	0	0	0	0	0
ERCC-00023	0	0	0	0	0	0	0	0	0	0	0	45350	0	0	0	0	0	0	0	0	0	0	0	0	0	0	0	0	0	0	0	0	0	0	0	0	0	0	0	0	0	0	0	0	0	0	0	0	0
ERCC-00024	0	0	0	0	0	0	0	0	0	0	0	0	734102	0	0	120	0	0	0	0	0	0	6	0	158	0	0	0	0	0	0	0	0	0	0	0	0	0	0	0	0	0	0	0	0	0	0	0	0
ERCC-00025	48	32	1420	2	14	0	0	0	2	0	0	0	158	24191506	8	0	0	0	0	2	0	0	0	0	2	1674	0	0	0	2	4	2	0	0	0	0	0	0	4	2	0	20	0	2	0	0	0	0	2
ERCC-00028	0	0	478	414	0	0	0	0	0	0	234	0	258	62	5767398	20	0	4	0	0	0	0	0	0	2	0	2	0	2	0	52	0	0	0	0	0	0	8	6	0	0	8	0	0	0	0	0	0	0
ERCC-00031	0	0	0	0	0	0	0	0	24	24	0	0	0	0	0	5639096	0	0	0	0	0	0	0	0	0	6	0	0	0	34	6	2	2	0	0	0	0	2	0	0	0	0	0	0	0	0	0	2	2
ERCC-00033	0	0	0	10	52	0	0	0	0	0	0	0	0	0	0	16	1814688	0	0	0	0	0	0	0	0	0	0	0	0	0	0	0	0	0	0	0	0	2	0	0	0	0	0	0	0	0	0	0	0
ERCC-00034	8	2	0	2	0	16	20	4	0	0	0	0	0	0	0	2	56	49980820	12	2	6	0	0	0	10	0	0	2	0	34	668	0	0	2	0	0	0	44	16	4	0	0	0	11484	0	0	0	20	0
ERCC-00035	0	0	0	0	0	32	8	0	0	0	2	0	0	0	0	0	0	112	6359956	2	0	0	2	0	0	0	0	0	10	2	2	0	0	0	2	2	0	14	0	0	0	0	0	0	0	0	0	0	0
ERCC-00039	0	4	18	2	2	0	0	12	16	0	0	2	0	0	68	6	0	2	162	46680528	14	62	0	0	0	0	0	0	0	142	96	0	0	0	0	2	0	16	6	0	2	0	2	0	2	0	2	4	0
ERCC-00040	2	2	2	2	110	4	0	136	1726	4188	2	2	0	2	0	2	4	20	152	1400	70303730	4078056	2	2	2	0	0	256	1628	2	322	2844	6292	7790	2	0	0	14	4	0	18	56	150	128	120	1806	4	0	4
ERCC-00041	0	0	0	0	164	6	0	864	7404	11442	0	0	0	0	0	0	0	86	1468	5172	143098	17205902	0	2	0	0	0	2074	5694	0	242	9142	31852	32348	0	2	0	0	0	0	46	610	390	184	294	8538	0	0	0
ERCC-00042	0	0	0	0	0	0	322	0	0	0	0	14864	0	160	0	0	0	2	0	0	0	0	20590002	160	0	0	0	0	2	0	0	0	0	0	0	8	0	0	0	0	0	0	0	0	0	0	0	0	0
ERCC-00043	4	0	0	0	0	0	0	0	0	0	0	0	5512	0	0	0	0	0	0	2	0	0	2	18980684	0	0	0	2	0	0	0	0	0	0	0	0	224	0	0	0	0	4	0	0	2	0	4	0	146
ERCC-00044	0	0	0	0	0	0	0	0	0	0	0	0	0	0	0	0	0	0	0	0	0	0	0	0	935876	0	0	0	0	0	0	0	0	0	0	0	4	0	0	0	0	0	0	0	0	0	0	0	0
ERCC-00046	0	30	0	0	0	0	0	0	0	0	4	0	12	14	0	0	0	2	0	0	0	0	0	2744	212	21943284	3204	0	4	10	8	0	6	0	0	0	0	20	0	2	0	0	0	0	2	0	2	10	0
ERCC-00048	0	0	0	0	0	0	0	0	0	0	0	0	0	0	0	188	0	0	0	0	0	0	0	0	0	0	584814	0	0	0	0	0	0	0	0	0	0	4	0	0	0	0	0	0	0	0	0	0	0
ERCC-00051	0	0	0	0	0	0	0	0	0	0	0	0	0	0	0	2	0	0	0	0	0	0	0	0	0	0	0	19494	0	0	2	0	0	0	0	0	0	0	0	28	0	0	0	0	0	0	0	0	0
ERCC-00053	0	0	0	0	0	0	0	0	0	0	0	0	2	0	0	10	0	0	0	0	0	0	0	0	0	2	0	4190	14376278	3046	12	0	0	0	0	0	0	6	0	0	16	0	0	0	0	2	0	0	0
ERCC-00054	0	0	0	0	0	0	0	0	0	0	0	0	0	0	0	0	0	2	0	0	0	0	0	0	0	0	0	0	0	79376	0	0	0	0	0	0	0	0	0	0	0	0	0	0	0	0	0	0	0
ERCC-00057	1212	6	308	10596	5740	2430	81334	24412	36492	2792	2	4	302	5176	18502	5906	126402	97304	1510202	21596	20324	186	2	14	12	2720	4096	19480	35710	3884424	156282730	97792	18588	302	6	2	0	38048	81604	483346	84412	144516	1276164	25726	27596	167204	14	12	0
ERCC-00058	0	0	14	0	0	2	0	0	0	0	0	0	0	2	0	0	0	0	0	4	32	0	0	0	0	2	2	690	0	0	66	17014508	0	0	0	0	0	10	0	0	0	0	0	0	4	0	0	0	0
ERCC-00059	0	0	6	0	0	0	0	4	2	0	0	0	0	0	0	2	0	0	0	0	41146	16	0	0	0	2	0	2	0	0	14	54160	16514260	4	0	0	0	0	0	0	0	2	36	0	2714	8528	0	2	0
ERCC-00060	0	0	0	0	0	2	0	0	2	2	0	0	0	2	0	0	0	0	0	0	132	6	0	0	0	0	0	0	0	0	0	0	275440	9983938	4	0	0	2	0	0	0	0	0	0	0	4	0	4	0
ERCC-00061	0	0	0	0	0	0	0	0	2	0	0	0	0	0	0	0	0	0	0	0	572	140	0	30308	0	0	0	0	0	0	0	0	0	0	10365466	8	0	536	70	0	0	0	0	0	0	0	0	0	0
ERCC-00062	2	6	0	0	0	0	0	0	2	0	0	2	0	0	0	0	0	0	0	0	0	4	0	0	0	0	2	0	0	0	0	2	0	0	0	32102312	0	2	0	0	0	0	0	0	0	6	0	2	0
ERCC-00067	0	0	0	0	0	0	0	0	0	0	0	0	0	0	0	0	0	0	0	0	0	0	0	0	0	0	0	0	0	0	0	0	0	0	0	0	890522	0	0	0	0	0	0	0	2	0	0	0	0
ERCC-00069	0	2	4	8	0	0	0	0	0	0	642	0	0	0	0	0	0	0	0	2	2	0	0	0	2	0	6	0	2	0	0	0	0	0	0	0	0	44560996	8	0	0	0	0	0	0	14	0	34	0
ERCC-00071	0	0	0	0	0	14	0	0	0	0	0	146	0	0	0	0	0	0	0	2	12	216	0	118	0	0	0	2	0	0	0	0	0	0	0	0	0	0	10344446	22	0	0	0	2	0	0	0	0	0
ERCC-00073	0	2	0	0	0	0	0	18	4	0	0	0	0	2	0	2	0	0	0	0	0	0	0	0	0	0	0	0	2	0	0	0	0	2	0	14	0	0	0	28318828	2	4	0	0	4	0	0	0	0
ERCC-00074	0	0	0	0	0	0	0	0	0	0	0	0	0	0	0	0	0	0	0	0	0	0	10	0	0	0	0	0	6	12	0	0	0	0	0	0	0	0	0	0	6027378	6	0	0	0	0	0	0	0
ERCC-00075	0	0	0	0	0	0	0	0	0	0	0	0	0	0	0	0	0	0	0	0	0	0	0	0	0	2	0	0	0	10	12	0	0	0	0	0	0	0	0	0	34	6680180	0	0	0	0	0	0	0
ERCC-00076	4	0	0	0	0	2	0	2	0	0	0	0	0	0	0	0	0	0	0	888	0	0	0	0	0	0	0	0	480	704	104	600	0	0	0	0	0	2	0	0	0	0	35937590	1278	0	2	0	18	0
ERCC-00077	0	0	0	0	0	0	0	0	0	46	0	0	0	0	0	0	0	0	0	0	0	0	0	0	0	0	0	0	0	0	22	10	42	0	0	0	0	0	0	8	0	0	0	197238	0	0	0	0	0
ERCC-00078	0	2	0	0	0	2	1890	0	8	0	0	0	0	0	0	0	0	2	484	0	0	0	0	0	0	2	0	0	0	0	84	24	8	0	0	2	0	20	0	0	2	0	6	18	25148078	0	0	8	0
ERCC-00079	0	0	0	0	0	0	0	0	0	4	4	0	2	0	0	0	0	0	0	0	0	0	0	0	0	2	0	0	20	0	0	0	10	142	0	0	0	0	0	0	0	0	0	0	4	18845496	4	2346	0
ERCC-00081	4	32	0	2	0	2	0	0	0	0	0	0	0	40	0	0	0	0	0	0	0	0	130	0	0	0	0	0	0	0	0	0	0	0	6162	10	0	0	0	0	0	0	0	0	0	0	19919726	18956	0
ERCC-00083	0	0	0	0	0	0	0	0	0	0	0	0	0	0	0	0	0	0	0	0	2	0	0	0	0	0	0	0	0	0	0	0	0	6	0	478	0	0	0	0	0	0	0	0	0	0	0	4883100	2
ERCC-00084	4	0	0	2	0	0	0	2	0	2	0	0	0	4	0	0	0	0	0	0	0	0	0	0	0	0	0	0	0	0	8	0	0	0	0	6	0	4	0	0	2	0	0	2	6	0	0	464	26832072
ERCC-00085	2	4	2	0	0	4	4	2	0	0	0	0	0	0	2	0	0	24	0	4	2	0	2	0	0	2	0	0	0	8	2	36	0	2	0	6	250	18	2	4	0	2	429896	2	0	0	0	42	264
ERCC-00086	6	0	0	0	0	0	0	2	0	0	0	0	0	0	0	0	0	0	0	0	0	0	0	0	0	0	0	0	0	0	0	0	0	0	0	0	4	88	28	0	0	34	0	0	0	2	400	0	0
ERCC-00092	4	6	0	0	0	0	0	0	2	0	0	0	0	4	0	0	0	0	0	0	0	0	0	0	0	0	0	0	0	52	3268	0	0	0	0	2	2	794	36	0	0	1858	0	0	0	0	0	2	0
ERCC-00095	0	0	2	0	0	0	2	0	6	0	0	0	0	0	0	0	0	0	0	0	2	0	2	0	0	0	0	0	0	0	0	0	0	0	0	0	0	4	0	0	26	0	0	0	0	0	2	0	0
ERCC-00096	4	2	48	0	0	0	2	13746	0	6	0	0	0	0	0	0	0	0	0	2	0	0	0	0	0	0	14	0	0	2	10	0	0	0	0	0	0	10	0	146	18	366	18702	0	6	0	0	0	2
ERCC-00097	0	0	0	0	0	0	0	4	0	0	0	0	0	0	0	0	0	0	0	0	0	0	0	0	0	0	0	0	4	0	14	12	8	2	0	0	0	2	0	4	0	0	6	0	2	2	0	0	0
ERCC-00098	0	0	0	4	0	0	0	0	0	0	0	4	0	0	0	0	0	2	0	0	2	2	0	0	0	0	0	0	62	4	6	2	0	0	0	0	0	6	0	0	0	0	0	4830	0	0	0	2	0
ERCC-00099	4	0	0	0	1474	0	154	372	250	214	0	0	0	2	0	0	1412	1798	3642	134	4118	62	2	0	0	2	0	526	1092	1102	1190	9364	1250	27334	0	6	0	14	36	0	3014	14330	3476	218140	54394	672	0	10	0
ERCC-00104	0	4	2	2	0	4	0	8	2	2	0	2	2	2	0	0	0	2	0	0	2	0	0	0	2	0	0	0	23022	6982	0	0	266	0	0	2	256	16	62	76	54	6	32	18	13180	10	0	4	0
ERCC-00108	16	0	10	2	0	2	2	0	14	0	0	0	0	0	0	0	2	0	4	0	10	4	2	4	6	0	0	0	2266	338	2	2	0	6	2	13668	4	2	18	26	0	2	2	2	774	2	6	14	132
ERCC-00109	0	2	0	0	0	0	0	0	0	0	0	0	0	0	0	0	0	0	0	0	0	0	0	0	0	0	2	0	0	0	0	0	0	0	0	0	0	0	0	0	0	0	0	0	0	0	0	12688	0
ERCC-00111	0	0	0	0	0	0	0	0	0	0	0	0	0	0	0	0	0	0	0	0	0	0	0	0	0	0	0	0	2	0	0	0	0	0	0	0	0	0	0	0	0	0	0	0	0	0	0	0	0
ERCC-00112	0	2	6	0	0	0	0	0	0	0	0	0	0	0	0	0	0	0	0	0	2	0	0	0	0	0	0	0	0	0	0	0	0	0	0	0	0	2	0	0	0	0	8	0	0	0	2	0	0
ERCC-00113	4	8	0	0	0	0	0	2	0	0	0	0	0	0	0	0	0	8	2	0	2	0	0	0	0	0	0	0	0	0	4	2	0	2	0	0	0	2	0	0	0	0	0	0	2	0	0	0	0
ERCC-00116	0	0	2	0	0	0	0	2	0	0	0	0	0	0	0	0	0	0	0	0	0	0	0	0	0	0	0	0	0	0	6	0	0	0	0	0	0	2	0	0	0	0	0	0	0	0	0	2	0
ERCC-00117	0	0	0	50	0	0	0	0	0	0	0	0	0	2	0	0	0	0	0	0	0	0	0	0	2	0	0	0	0	0	6	0	0	0	0	0	0	0	0	0	2	0	0	0	0	0	0	0	0
ERCC-00120	0	0	0	0	0	0	0	0	0	0	0	0	0	0	0	0	0	0	0	0	0	0	0	0	0	0	0	2	0	0	108	54	0	2	0	0	0	2	0	0	0	0	0	0	0	0	0	0	0
ERCC-00123	0	0	0	0	0	2	0	0	0	0	0	0	0	0	0	0	0	0	0	0	0	0	0	0	0	0	0	0	4	0	0	0	0	0	0	0	0	4	0	0	0	0	0	0	0	0	0	0	0
ERCC-00126	0	0	0	0	0	0	0	0	0	0	0	0	0	2	0	0	0	0	0	0	0	0	0	0	2	0	0	0	0	0	2	0	0	0	0	0	0	4	0	0	16	0	0	0	2	0	0	0	0
ERCC-00128	2	0	0	0	0	0	0	0	0	2	0	2	0	0	0	2	0	0	0	4	0	0	0	0	2	0	0	0	0	0	0	0	20	0	0	0	0	2	24	0	0	2	0	0	0	0	0	2	0
ERCC-00130	2	0	2	2	0	0	0	4	10	0	0	6	0	0	0	0	6	0	0	8	0	4	2	0	0	2	0	0	6	2	0	0	444	0	0	0	0	0	4	0	2	184	0	26	4	0	0	4	2
ERCC-00131	0	2	2	0	4	0	4	2	10	4	0	4	0	2	0	0	0	0	0	2	2	2	2	2	0	2	0	0	2	0	4	0	0	0	0	0	0	4	0	0	0	4	2	0	6	2	0	2	0
ERCC-00134	0	0	0	0	0	0	0	0	0	0	0	0	0	0	0	0	0	0	0	0	0	0	0	0	0	0	0	0	0	0	0	0	0	0	0	0	0	0	0	0	0	0	0	0	0	0	0	0	0
ERCC-00136	8	0	10	20	0	0	0	2	2	2	4	4	0	0	0	0	20	2	0	2	4	0	0	2	16	2	2	0	0	2	6	2	0	0	2	2	0	12	104	0	4	0	6	0	6	4	0	4	2
ERCC-00137	2	0	2	0	0	0	0	0	0	0	0	0	0	0	0	0	0	0	0	0	2	0	0	0	0	2	0	0	0	0	0	0	4	0	2	0	0	2	0	2	0	4	0	0	0	0	0	0	0
ERCC-00138	2	2	0	0	0	0	0	0	0	0	2	0	0	0	0	0	0	0	0	0	0	0	0	0	0	0	0	0	0	0	0	0	2	0	0	0	0	0	2	0	0	0	2	0	0	0	0	6	0
ERCC-00142	0	0	2	0	0	0	0	0	0	0	0	0	0	0	0	0	0	0	0	0	0	0	0	0	0	0	0	0	0	0	0	0	0	0	0	0	0	0	0	0	0	8	0	0	0	0	0	0	0
ERCC-00143	4	8	2	10	2	8	0	0	4	0	6	12	0	8	0	2	0	4	0	8	4	2	2	2	4	4	10	0	2	2	20	4	8	0	6	8	0	18	2	2	2	4	0	4	0	0	0	4	2
ERCC-00144	2	0	0	0	0	2	0	0	2	0	0	2	0	0	0	0	0	0	0	0	0	0	0	0	0	0	0	0	0	0	0	0	0	0	0	0	0	16	2	0	2	0	2	0	0	0	0	4	0
ERCC-00145	2	0	4	0	0	0	0	0	6	0	0	0	0	2	0	0	0	2	0	2	0	2	0	2	0	0	4	0	0	2	0	0	2	0	0	0	0	6	0	0	0	2	0	0	2	0	0	0	0
ERCC-00147	0	0	0	8	0	0	0	0	0	0	0	0	0	0	0	0	0	0	0	0	0	0	0	0	0	0	0	0	0	0	0	0	0	0	0	0	0	0	0	0	0	0	0	0	0	0	0	0	0
ERCC-00148	0	0	0	0	0	0	0	0	0	0	0	0	0	0	0	0	0	0	0	0	0	0	0	0	0	0	0	0	0	0	0	0	0	0	0	0	0	0	0	0	0	0	0	46	2	0	0	0	0
ERCC-00150	0	0	4	0	0	0	0	2	0	0	0	0	0	0	0	0	0	0	0	2	0	0	0	0	0	0	0	0	0	0	0	0	0	0	0	0	0	0	0	0	0	0	0	0	0	0	0	0	0
ERCC-00154	0	0	0	0	0	0	0	0	0	0	0	0	0	0	0	0	0	0	0	0	0	2	0	2	0	0	0	0	0	0	0	0	0	0	0	0	0	8	0	0	0	0	0	0	0	0	0	0	0
ERCC-00156	10	4	2	0	0	4	0	2	2	2	8	0	2	2	0	0	0	2	0	2	6	0	0	2	0	4	4	0	2	0	2	0	0	10	6	4	0	4	4	0	0	0	4	6	2	4	4	10	6
ERCC-00157	4	4	2	4	0	2	2	6	2	2	0	0	2	4	0	4	2	6	0	6	4	4	0	2	4	4	0	0	0	0	8	2	0	0	4	4	0	20	2	2	2	2	0	2	0	0	2	0	2
ERCC-00158	8	4	0	0	0	0	0	4	4	2	0	0	0	2	0	2	0	2	0	0	4	0	0	0	0	2	0	0	0	0	2	0	0	0	0	8	0	16	0	0	2	2	4	2	2	0	0	16	4
ERCC-00160	0	4	22	0	2	0	0	2	0	0	0	0	0	6	0	4	0	2	0	0	6	0	0	0	0	0	4	0	0	0	2	2	2	2	0	4	0	2	0	0	2	4	4	0	0	0	0	16	4
ERCC-00162	0	2	2	0	0	2	0	2	2	0	0	0	0	0	0	0	0	0	0	0	0	2	0	0	0	0	0	0	0	0	0	0	0	0	0	0	1418	6	4	0	0	0	0	0	0	0	0	4	0
ERCC-00163	32	2	10	10	2	0	6	2	0	2	2	12	0	2	0	0	8	0	6	10	2	2	0	2	6	0	0	0	2	0	0	0	0	2	0	0	0	2	40	0	0	0	0	0	0	2	2	0	2
ERCC-00164	0	2	0	0	0	2	0	0	0	0	0	0	0	0	2	0	0	0	0	0	0	2	0	2	0	0	2	0	0	0	2	0	2	0	0	0	0	6	0	0	2	0	4	0	0	0	0	0	0
ERCC-00165	8	10	2	2	0	0	0	0	4	0	0	2	0	0	0	0	0	0	2	0	0	0	0	0	0	0	0	0	0	0	2	0	0	0	10	2	0	12	0	0	0	0	6	4	6	0	0	0	0
ERCC-00168	0	4	0	0	0	0	0	0	0	2	0	0	0	0	0	0	0	0	0	2	0	0	0	0	0	0	2	0	0	0	4	0	0	0	0	14	0	2	0	2	0	2	0	0	0	0	0	4	6
ERCC-00170	2	0	4	0	0	0	0	0	0	0	0	0	0	0	0	0	0	0	0	2	0	0	0	2	0	0	0	0	0	0	2	0	0	0	0	6	0	0	0	0	4	4	0	0	0	0	0	0	0
ERCC-00171	0	0	0	0	0	0	0	0	0	0	0	0	0	0	0	0	0	0	0	0	0	0	0	0	0	0	0	0	0	0	0	0	0	0	0	0	0	0	0	0	0	0	4	0	0	0	0	0	0
SDSI_01	0	0	0	0	0	0	0	0	0	0	0	0	0	0	0	0	0	0	0	0	0	0	0	0	0	0	0	0	0	0	0	0	0	0	0	0	0	0	0	0	0	0	0	0	0	0	0	0	0
SDSI_02	0	0	0	0	0	0	0	0	0	0	0	0	0	0	0	0	0	0	0	0	0	0	0	0	0	0	0	0	0	0	0	0	0	0	0	0	0	0	0	0	0	0	0	0	0	0	0	0	0
SDSI_03	0	0	0	0	0	0	0	0	0	0	0	0	0	0	0	0	0	0	0	0	0	0	0	0	0	0	0	0	0	0	0	0	0	0	0	0	0	0	0	0	0	0	0	0	0	0	0	0	0
SDSI_04	0	0	0	0	0	0	0	0	0	0	0	0	0	0	0	0	0	0	0	0	0	0	0	0	0	0	0	0	0	0	0	0	0	0	0	0	0	0	0	0	0	0	0	0	0	0	0	0	0
SDSI_05	0	0	0	0	0	0	0	0	0	0	0	0	0	0	0	0	0	0	0	0	0	0	0	0	0	0	0	0	0	0	0	0	0	0	0	0	0	0	0	0	0	0	0	0	0	0	0	0	0
SDSI_06	0	0	0	0	0	0	0	0	0	0	0	0	0	0	0	0	0	0	0	0	0	0	0	0	0	0	0	0	0	0	0	0	0	0	0	0	0	0	0	0	0	0	0	0	0	0	0	0	0
SDSI_07	0	0	0	0	0	0	0	0	0	0	0	0	0	0	0	0	0	0	0	0	0	0	0	0	0	0	0	0	0	0	0	0	0	0	0	0	0	0	0	0	0	0	0	0	0	0	0	0	0
SDSI_08	0	0	0	0	0	0	0	0	0	0	0	0	0	0	0	0	0	0	0	0	0	0	0	0	0	0	0	0	0	0	0	0	0	0	0	0	0	0	0	0	0	0	0	0	0	0	0	0	0
SDSI_09	0	0	0	0	0	0	0	0	0	0	0	0	0	0	0	0	0	0	0	0	0	0	0	0	0	0	0	0	0	0	0	0	0	0	0	0	0	0	0	0	0	0	0	0	0	0	0	0	0
SDSI_10	0	0	0	0	0	0	0	0	0	0	0	0	0	0	0	0	0	0	0	0	0	0	0	0	0	0	0	0	0	0	0	0	0	0	0	0	0	0	0	0	0	0	0	0	0	0	0	0	0
SDSI_11	0	0	0	0	0	0	0	0	0	0	0	0	0	0	0	0	0	0	0	0	0	0	0	0	0	0	0	0	0	0	0	0	0	0	0	0	0	0	0	0	0	0	0	0	0	0	0	0	0
SDSI_12	0	0	0	0	0	0	0	0	0	0	0	0	0	0	0	0	0	0	0	0	0	0	0	0	0	0	0	0	0	0	0	0	0	0	0	0	0	0	0	0	0	0	0	0	0	0	0	0	0
SDSI_13	0	0	0	0	0	0	0	0	0	0	0	0	0	0	0	0	0	0	0	0	0	0	0	0	0	0	0	0	0	0	0	0	0	0	0	0	0	0	0	0	0	0	0	0	0	0	0	0	0
SDSI_14	0	0	0	0	0	0	0	0	0	0	0	0	0	0	0	0	0	0	0	0	0	0	0	0	0	0	0	0	0	0	0	0	0	0	0	0	0	0	0	0	0	0	0	0	0	0	0	0	0
SDSI_15	0	0	0	0	0	0	0	0	0	0	0	0	0	0	0	0	0	0	0	0	0	0	0	0	0	0	0	0	0	0	0	0	0	0	0	0	0	0	0	0	0	0	0	0	0	0	0	0	0
SDSI_16	0	0	0	0	0	0	0	0	0	0	0	0	0	0	0	0	0	0	0	0	0	0	0	0	0	0	0	0	0	0	0	0	0	0	0	0	0	0	0	0	0	0	0	0	0	0	0	0	0
SDSI_17	0	0	0	0	0	0	0	0	0	0	0	0	0	0	0	0	0	0	0	0	0	0	0	0	0	0	0	0	0	0	0	0	0	0	0	0	0	0	0	0	0	0	0	0	0	0	0	0	0
SDSI_18	0	0	0	0	0	0	0	0	0	0	0	0	0	0	0	0	0	0	0	0	0	0	0	0	0	0	0	0	0	0	0	0	0	0	0	0	0	0	0	0	0	0	0	0	0	0	0	0	0
SDSI_19	0	0	0	0	0	0	0	0	0	0	0	0	0	0	0	0	0	0	0	0	0	0	0	0	0	0	0	0	0	0	0	0	0	0	0	0	0	0	0	0	0	0	0	0	0	0	0	0	0
SDSI_20	0	0	0	0	0	0	0	0	0	0	0	0	0	0	0	0	0	0	0	0	0	0	0	0	0	0	0	0	0	0	0	0	0	0	0	0	0	0	0	0	0	0	0	0	0	0	0	0	0
SDSI_21	0	0	0	0	0	0	0	0	0	0	0	0	0	0	0	0	0	0	0	0	0	0	0	0	0	0	0	0	0	0	0	0	0	0	0	0	0	0	0	0	0	0	0	0	0	0	0	0	0
SDSI_22	0	0	0	0	0	0	0	0	0	0	0	0	0	0	0	0	0	0	0	0	0	0	0	0	0	0	0	0	0	0	0	0	0	0	0	0	0	0	0	0	0	0	0	0	0	0	0	0	0
SDSI_23	0	0	0	0	0	0	0	0	0	0	0	0	0	0	0	0	0	0	0	0	0	0	0	0	0	0	0	0	0	0	0	0	0	0	0	0	0	0	0	0	0	0	0	0	0	0	0	0	0
SDSI_24	0	0	0	0	0	0	0	0	0	0	0	0	0	0	0	0	0	0	0	0	0	0	0	0	0	0	0	0	0	0	0	0	0	0	0	0	0	0	0	0	0	0	0	0	0	0	0	0	0
SDSI_25	0	0	0	0	0	0	0	0	0	0	0	0	0	0	0	0	0	0	0	0	0	0	0	0	0	0	0	0	0	0	0	0	0	0	0	0	0	0	0	0	0	0	0	0	0	0	0	0	0
SDSI_26	0	0	0	0	0	0	0	0	0	0	0	0	0	0	0	0	0	0	0	0	0	0	0	0	0	0	0	0	0	0	0	0	0	0	0	0	0	0	0	0	0	0	0	0	0	0	0	0	0
SDSI_27	0	0	0	0	0	0	0	0	0	0	0	0	0	0	0	0	0	0	0	0	0	0	0	0	0	0	0	0	0	0	0	0	0	0	0	0	0	0	0	0	0	0	0	0	0	0	0	0	0
SDSI_28	0	0	0	0	0	0	0	0	0	0	0	0	0	0	0	0	0	0	0	0	0	0	0	0	0	0	0	0	0	0	0	0	0	0	0	0	0	0	0	0	0	0	0	0	0	0	0	0	0
SDSI_29	0	0	0	0	0	0	0	0	0	0	0	0	0	0	0	0	0	0	0	0	0	0	0	0	0	0	0	0	0	0	0	0	0	0	0	0	0	0	0	0	0	0	0	0	0	0	0	0	0
SDSI_30	0	0	0	0	0	0	0	0	0	0	0	0	0	0	0	0	0	0	0	0	0	0	0	0	0	0	0	0	0	0	0	0	0	0	0	0	0	0	0	0	0	0	0	0	0	0	0	0	0
SDSI_31	0	0	0	0	0	0	0	0	0	0	0	0	0	0	0	0	0	0	0	0	0	0	0	0	0	0	0	0	0	0	0	0	0	0	0	0	0	0	0	0	0	0	0	0	0	0	0	0	0
SDSI_32	0	0	0	0	0	0	0	0	0	0	0	0	0	0	0	0	0	0	0	0	0	0	0	0	0	0	0	0	0	0	0	0	0	0	0	0	0	0	0	0	0	0	0	0	0	0	0	0	0
SDSI_33	0	0	0	0	0	0	0	0	0	0	0	0	0	0	0	0	0	0	0	0	0	0	0	0	0	0	0	0	0	0	0	0	0	0	0	0	0	0	0	0	0	0	0	0	0	0	0	0	0
SDSI_34	0	0	0	0	0	0	0	0	0	0	0	0	0	0	0	0	0	0	0	0	0	0	0	0	0	0	0	0	0	0	0	0	0	0	0	0	0	0	0	0	0	0	0	0	0	0	0	0	0
SDSI_35	0	0	0	0	0	0	0	0	0	0	0	0	0	0	0	0	0	0	0	0	0	0	0	0	0	0	0	0	0	0	0	0	0	0	0	0	0	0	0	0	0	0	0	0	0	0	0	0	0
SDSI_36	0	0	0	0	0	0	0	0	0	0	0	0	0	0	0	0	0	0	0	0	0	0	0	0	0	0	0	0	0	0	0	0	0	0	0	0	0	0	0	0	0	0	0	0	0	0	0	0	0
SDSI_37	0	0	0	0	0	0	0	0	0	0	0	0	0	0	0	0	0	0	0	0	0	0	0	0	0	0	0	0	0	0	0	0	0	0	0	0	0	0	0	0	0	0	0	0	0	0	0	0	0
SDSI_38	0	0	0	0	0	0	0	0	0	0	0	0	0	0	0	0	0	0	0	0	0	0	0	0	0	0	0	0	0	0	0	0	0	0	0	0	0	0	0	0	0	0	0	0	0	0	0	0	0
SDSI_39	0	0	0	0	0	0	0	0	0	0	0	0	0	0	0	0	0	0	0	0	0	0	0	0	0	0	0	0	0	0	0	0	0	0	0	0	0	0	0	0	0	0	0	0	0	0	0	0	0
SDSI_40	0	0	0	0	0	0	0	0	0	0	0	0	0	0	0	0	0	0	0	0	0	0	0	0	0	0	0	0	0	0	0	0	0	0	0	0	0	0	0	0	0	0	0	0	0	0	0	0	0
SDSI_41	0	0	0	0	0	0	0	0	0	0	0	0	0	0	0	0	0	0	0	0	0	0	0	0	0	0	0	0	0	0	0	0	0	0	0	0	0	0	0	0	0	0	0	0	0	0	0	0	0
SDSI_42	0	0	0	0	0	0	0	0	0	0	0	0	0	0	0	0	0	0	0	0	0	0	0	0	0	0	0	0	0	0	0	0	0	0	0	0	0	0	0	0	0	0	0	0	0	0	0	0	0
SDSI_43	0	0	0	0	0	0	0	0	0	0	0	0	0	0	0	0	0	0	0	0	0	0	0	0	0	0	0	0	0	0	0	0	0	0	0	0	0	0	0	0	0	0	0	0	0	0	0	0	0
SDSI_44	0	0	0	0	0	0	0	0	0	0	0	0	0	0	0	0	0	0	0	0	0	0	0	0	0	0	0	0	0	0	0	0	0	0	0	0	0	0	0	0	0	0	0	0	0	0	0	0	0
SDSI_45	0	0	0	0	0	0	0	0	0	0	0	0	0	0	0	0	0	0	0	0	0	0	0	0	0	0	0	0	0	0	0	0	0	0	0	0	0	0	0	0	0	0	0	0	0	0	0	0	0
SDSI_46	0	0	0	0	0	0	0	0	0	0	0	0	0	0	0	0	0	0	0	0	0	0	0	0	0	0	0	0	0	0	0	0	0	0	0	0	0	0	0	0	0	0	0	0	0	0	0	0	0
SDSI_47	0	0	0	0	0	0	0	0	0	0	0	0	0	0	0	0	0	0	0	0	0	0	0	0	0	0	0	0	0	0	0	0	0	0	0	0	0	0	0	0	0	0	0	0	0	0	0	0	0
SDSI_48	0	0	0	0	0	0	0	0	0	0	0	0	0	0	0	0	0	0	0	0	0	0	0	0	0	0	0	0	0	0	0	0	0	0	0	0	0	0	0	0	0	0	0	0	0	0	0	0	0
SDSI_49	0	0	0	0	0	0	0	0	0	0	0	0	0	0	0	0	0	0	0	0	0	0	0	0	0	0	0	0	0	0	0	0	0	0	0	0	0	0	0	0	0	0	0	0	0	0	0	0	0
SDSI_50	0	0	0	0	0	0	0	0	0	0	0	0	0	0	0	0	0	0	0	0	0	0	0	0	0	0	0	0	0	0	0	0	0	0	0	0	0	0	0	0	0	0	0	0	0	0	0	0	0
SDSI_51	0	0	0	0	0	0	0	0	0	0	0	0	0	0	0	0	0	0	0	0	0	0	0	0	0	0	0	0	0	0	0	0	0	0	0	0	0	0	0	0	0	0	0	0	0	0	0	0	0
SDSI_52	0	0	0	0	0	0	0	0	0	0	0	0	0	0	0	0	0	0	0	0	0	0	0	0	0	0	0	0	0	0	0	0	0	0	0	0	0	0	0	0	0	0	0	0	0	0	0	0	0
SDSI_53	0	0	0	0	0	0	0	0	0	0	0	0	0	0	0	0	0	0	0	0	0	0	0	0	0	0	0	0	0	0	0	0	0	0	0	0	0	0	0	0	0	0	0	0	0	0	0	0	0
SDSI_54	0	0	0	0	0	0	0	0	0	0	0	0	0	0	0	0	0	0	0	0	0	0	0	0	0	0	0	0	0	0	0	0	0	0	0	0	0	0	0	0	0	0	0	0	0	0	0	0	0
SDSI_55	0	0	0	0	0	0	0	0	0	0	0	0	0	0	0	0	0	0	0	0	0	0	0	0	0	0	0	0	0	0	0	0	0	0	0	0	0	0	0	0	0	0	0	0	0	0	0	0	0
SDSI_56	0	0	0	0	0	0	0	0	0	0	0	0	0	0	0	0	0	0	0	0	0	0	0	0	0	0	0	0	0	0	0	0	0	0	0	0	0	0	0	0	0	0	0	0	0	0	0	0	0
SDSI_57	0	0	0	0	0	0	0	0	0	0	0	0	0	0	0	0	0	0	0	0	0	0	0	0	0	0	0	0	0	0	0	0	0	0	0	0	0	0	0	0	0	0	0	0	0	0	0	0	0
SDSI_58	0	0	0	0	0	0	0	0	0	0	0	0	0	0	0	0	0	0	0	0	0	0	0	0	0	0	0	0	0	0	0	0	0	0	0	0	0	0	0	0	0	0	0	0	0	0	0	0	0
SDSI_59	0	0	0	0	0	0	0	0	0	0	0	0	0	0	0	0	0	0	0	0	0	0	0	0	0	0	0	0	0	0	0	0	0	0	0	0	0	0	0	0	0	0	0	0	0	0	0	0	0
SDSI_60	0	0	0	0	0	0	0	0	0	0	0	0	0	0	0	0	0	0	0	0	0	0	0	0	0	0	0	0	0	0	0	0	0	0	0	0	0	0	0	0	0	0	0	0	0	0	0	0	0
SDSI_61	0	0	0	0	0	0	0	0	0	0	0	0	0	0	0	0	0	0	0	0	0	0	0	0	0	0	0	0	0	0	0	0	0	0	0	0	0	0	0	0	0	0	0	0	0	0	0	0	0
SDSI_62	0	0	0	0	0	0	0	0	0	0	0	0	0	0	0	0	0	0	0	0	0	0	0	0	0	0	0	0	0	0	0	0	0	0	0	0	0	0	0	0	0	0	0	0	0	0	0	0	0
SDSI_63	0	0	0	0	0	0	0	0	0	0	0	0	0	0	0	0	0	0	0	0	0	0	0	0	0	0	0	0	0	0	0	0	0	0	0	0	0	0	0	0	0	0	0	0	0	0	0	0	0
SDSI_64	0	0	0	0	0	0	0	0	0	0	0	0	0	0	0	0	0	0	0	0	0	0	0	0	0	0	0	0	0	0	0	0	0	0	0	0	0	0	0	0	0	0	0	0	0	0	0	0	0
SDSI_65	0	0	0	0	0	0	0	0	0	0	0	0	0	0	0	0	0	0	0	0	0	0	0	0	0	0	0	0	0	0	0	0	0	0	0	0	0	0	0	0	0	0	0	0	0	0	0	0	0
SDSI_66	0	0	0	0	0	0	0	0	0	0	0	0	0	0	0	0	0	0	0	0	0	0	0	0	0	0	0	0	0	0	0	0	0	0	0	0	0	0	0	0	0	0	0	0	0	0	0	0	0
SDSI_67	0	0	0	0	0	0	0	0	0	0	0	0	0	0	0	0	0	0	0	0	0	0	0	0	0	0	0	0	0	0	0	0	0	0	0	0	0	0	0	0	0	0	0	0	0	0	0	0	0
SDSI_68	0	0	0	0	0	0	0	0	0	0	0	0	0	0	0	0	0	0	0	0	0	0	0	0	0	0	0	0	0	0	0	0	0	0	0	0	0	0	0	0	0	0	0	0	0	0	0	0	0
SDSI_69	0	0	0	0	0	0	0	0	0	0	0	0	0	0	0	0	0	0	0	0	0	0	0	0	0	0	0	0	0	0	0	0	0	0	0	0	0	0	0	0	0	0	0	0	0	0	0	0	0
SDSI_70	0	0	0	0	0	0	0	0	0	0	0	0	0	0	0	0	0	0	0	0	0	0	0	0	0	0	0	0	0	0	0	0	0	0	0	0	0	0	0	0	0	0	0	0	0	0	0	0	0
SDSI_71	0	0	0	0	0	0	0	0	0	0	0	0	0	0	0	0	0	0	0	0	0	0	0	0	0	0	0	0	0	0	0	0	0	0	0	0	0	0	0	0	0	0	0	0	0	0	0	0	0
SDSI_72	0	0	0	0	0	0	0	0	0	0	0	0	0	0	0	0	0	0	0	0	0	0	0	0	0	0	0	0	0	0	0	0	0	0	0	0	0	0	0	0	0	0	0	0	0	0	0	0	0
SDSI_73	0	0	0	0	0	0	0	0	0	0	0	0	0	0	0	0	0	0	0	0	0	0	0	0	0	0	0	0	0	0	0	0	0	0	0	0	0	0	0	0	0	0	0	0	0	0	0	0	0
SDSI_74	0	0	0	0	0	0	0	0	0	0	0	0	0	0	0	0	0	0	0	0	0	0	0	0	0	0	0	0	0	0	0	0	0	0	0	0	0	0	0	0	0	0	0	0	0	0	0	0	0
SDSI_75	0	0	0	0	0	0	0	0	0	0	0	0	0	0	0	0	0	0	0	0	0	0	0	0	0	0	0	0	0	0	0	0	0	0	0	0	0	0	0	0	0	0	0	0	0	0	0	0	0
SDSI_76	0	0	0	0	0	0	0	0	0	0	0	0	0	0	0	0	0	0	0	0	0	0	0	0	0	0	0	0	0	0	0	0	0	0	0	0	0	0	0	0	0	0	0	0	0	0	0	0	0
SDSI_77	0	0	0	0	0	0	0	0	0	0	0	0	0	0	0	0	0	0	0	0	0	0	0	0	0	0	0	0	0	0	0	0	0	0	0	0	0	0	0	0	0	0	0	0	0	0	0	0	0
SDSI_78	0	0	0	0	0	0	0	0	0	0	0	0	0	0	0	0	0	0	0	0	0	0	0	0	0	0	0	0	0	0	0	0	0	0	0	0	0	0	0	0	0	0	0	0	0	0	0	0	0
SDSI_79	0	0	0	0	0	0	0	0	0	0	0	0	0	0	0	0	0	0	0	0	0	0	0	0	0	0	0	0	0	0	0	0	0	0	0	0	0	0	0	0	0	0	0	0	0	0	0	0	0
SDSI_80	0	0	0	0	0	0	0	0	0	0	0	0	0	0	0	0	0	0	0	0	0	0	0	0	0	0	0	0	0	0	0	0	0	0	0	0	0	0	0	0	0	0	0	0	0	0	0	0	0
SDSI_81	0	0	0	0	0	0	0	0	0	0	0	0	0	0	0	0	0	0	0	0	0	0	0	0	0	0	0	0	0	0	0	0	0	0	0	0	0	0	0	0	0	0	0	0	0	0	0	0	0
SDSI_82	0	0	0	0	0	0	0	0	0	0	0	0	0	0	0	0	0	0	0	0	0	0	0	0	0	0	0	0	0	0	0	0	0	0	0	0	0	0	0	0	0	0	0	0	0	0	0	0	0
SDSI_83	0	0	0	0	0	0	0	0	0	0	0	0	0	0	0	0	0	0	0	0	0	0	0	0	0	0	0	0	0	0	0	0	0	0	0	0	0	0	0	0	0	0	0	0	0	0	0	0	0
SDSI_84	0	0	0	0	0	0	0	0	0	0	0	0	0	0	0	0	0	0	0	0	0	0	0	0	0	0	0	0	0	0	0	0	0	0	0	0	0	0	0	0	0	0	0	0	0	0	0	0	0
SDSI_85	0	0	0	0	0	0	0	0	0	0	0	0	0	0	0	0	0	0	0	0	0	0	0	0	0	0	0	0	0	0	0	0	0	0	0	0	0	0	0	0	0	0	0	0	0	0	0	0	0
SDSI_86	0	0	0	0	0	0	0	0	0	0	0	0	0	0	0	0	0	0	0	0	0	0	0	0	0	0	0	0	0	0	0	0	0	0	0	0	0	0	0	0	0	0	0	0	0	0	0	0	0
SDSI_87	0	0	0	0	0	0	0	0	0	0	0	0	0	0	0	0	0	0	0	0	0	0	0	0	0	0	0	0	0	0	0	0	0	0	0	0	0	0	0	0	0	0	0	0	0	0	0	0	0
SDSI_88	0	0	0	0	0	0	0	0	0	0	0	0	0	0	0	0	0	0	0	0	0	0	0	0	0	0	0	0	0	0	0	0	0	0	0	0	0	0	0	0	0	0	0	0	0	0	0	0	0
SDSI_89	0	0	0	0	0	0	0	0	0	0	0	0	0	0	0	0	0	0	0	0	0	0	0	0	0	0	0	0	0	0	0	0	0	0	0	0	0	0	0	0	0	0	0	0	0	0	0	0	0
SDSI_90	0	0	0	0	0	0	0	0	0	0	0	0	0	0	0	0	0	0	0	0	0	0	0	0	0	0	0	0	0	0	0	0	0	0	0	0	0	0	0	0	0	0	0	0	0	0	0	0	0
SDSI_91	0	0	0	0	0	0	0	0	0	0	0	0	0	0	0	0	0	0	0	0	0	0	0	0	0	0	0	0	0	0	0	0	0	0	0	0	0	0	0	0	0	0	0	0	0	0	0	0	0
SDSI_92	0	0	0	0	0	0	0	0	0	0	0	0	0	0	0	0	0	0	0	0	0	0	0	0	0	0	0	0	0	0	0	0	0	0	0	0	0	0	0	0	0	0	0	0	0	0	0	0	0
SDSI_93	0	0	0	0	0	0	0	0	0	0	0	0	0	0	0	0	0	0	0	0	0	0	0	0	0	0	0	0	0	0	0	0	0	0	0	0	0	0	0	0	0	0	0	0	0	0	0	0	0
SDSI_94	0	0	0	0	0	0	0	0	0	0	0	0	0	0	0	0	0	0	0	0	0	0	0	0	0	0	0	0	0	0	0	0	0	0	0	0	0	0	0	0	0	0	0	0	0	0	0	0	0
SDSI_95	0	0	0	0	0	0	0	0	0	0	0	0	0	0	0	0	0	0	0	0	0	0	0	0	0	0	0	0	0	0	0	0	0	0	0	0	0	0	0	0	0	0	0	0	0	0	0	0	0
SDSI_96	0	0	0	0	0	0	0	0	0	0	0	0	0	0	0	0	0	0	0	0	0	0	0	0	0	0	0	0	0	0	0	0	0	0	0	0	0	0	0	0	0	0	0	0	0	0	0	0	0
[truncated: 42 more columns]
