# Supplementary material for: Polyphonia: detecting inter-sample contamination in viral genomic sequencing data
Source: Bioinformatics. 2024 Dec 2;40(12):btae698. doi: 10.1093/bioinformatics/btae698 (PMC11652266; doi:10.1093/bioinformatics/btae698)
Supplement: btae698_Supplementary_Data [file btae698_supplementary_data.zip › 20210426_Batch93.plate_map.tsv]

USA-RI-CDCBI-RIDOH_01894-2021	B1
USA-RI-CDCBI-RIDOH_01895-2021	C1
USA-RI-CDCBI-RIDOH_01896-2021	D1
USA-RI-CDCBI-RIDOH_01897-2021	E1
USA-RI-CDCBI-RIDOH_01898-2021	F1
USA-RI-CDCBI-RIDOH_01899-2021	G1
USA-RI-CDCBI-RIDOH_01900-2021	A2
USA-RI-CDCBI-RIDOH_01901-2021	B2
USA-RI-CDCBI-RIDOH_01902-2021	C2
USA-RI-CDCBI-RIDOH_01903-2021	D2
USA-RI-CDCBI-RIDOH_01904-2021	E2
USA-RI-CDCBI-RIDOH_01905-2021	F2
USA-RI-CDCBI-RIDOH_01906-2021	G2
USA-RI-CDCBI-RIDOH_01907-2021	H2
USA-RI-CDCBI-RIDOH_01908-2021	A3
USA-RI-CDCBI-RIDOH_01909-2021	B3
USA-RI-CDCBI-RIDOH_01910-2021	C3
USA-RI-CDCBI-RIDOH_01911-2021	D3
USA-RI-CDCBI-RIDOH_01912-2021	E3
USA-RI-CDCBI-RIDOH_01913-2021	F3
USA-RI-CDCBI-RIDOH_01914-2021	G3
USA-RI-CDCBI-RIDOH_01915-2021	H3
USA-RI-CDCBI-RIDOH_01916-2021	A4
USA-RI-CDCBI-RIDOH_01917-2021	B4
USA-RI-CDCBI-RIDOH_01918-2021	C4
USA-RI-CDCBI-RIDOH_01919-2021	D4
USA-RI-CDCBI-RIDOH_01920-2021	E4
USA-RI-CDCBI-RIDOH_01921-2021	F4
USA-RI-CDCBI-RIDOH_01922-2021	G4
USA-RI-CDCBI-RIDOH_01923-2021	H4
USA-RI-CDCBI-RIDOH_01924-2021	A5
USA-RI-CDCBI-RIDOH_01925-2021	B5
USA-RI-CDCBI-RIDOH_01926-2021	C5
USA-RI-CDCBI-RIDOH_01927-2021	D5
USA-RI-CDCBI-RIDOH_01928-2021	E5
USA-RI-CDCBI-RIDOH_01929-2021	F5
USA-RI-CDCBI-RIDOH_01930-2021	G5
USA-RI-CDCBI-RIDOH_01931-2021	H5
USA-RI-CDCBI-RIDOH_01932-2021	A6
USA-RI-CDCBI-RIDOH_01933-2021	B6
USA-RI-CDCBI-RIDOH_01934-2021	C6
USA-RI-CDCBI-RIDOH_01935-2021	D6
USA-RI-CDCBI-RIDOH_01936-2021	E6
USA-RI-CDCBI-RIDOH_01937-2021	F6
USA-RI-CDCBI-RIDOH_01938-2021	G6
USA-RI-CDCBI-RIDOH_01939-2021	H6
USA-RI-CDCBI-RIDOH_01940-2021	A7
USA-RI-CDCBI-RIDOH_01941-2021	B7
USA-RI-CDCBI-RIDOH_01942-2021	C7
USA-RI-CDCBI-RIDOH_01943-2021	D7
USA-RI-CDCBI-RIDOH_01944-2021	E7
USA-RI-CDCBI-RIDOH_01945-2021	F7
USA-RI-CDCBI-RIDOH_01946-2021	G7
USA-RI-CDCBI-RIDOH_01947-2021	H7
USA-RI-CDCBI-RIDOH_01948-2021	A8
USA-RI-CDCBI-RIDOH_01949-2021	B8
USA-RI-CDCBI-RIDOH_01950-2021	C8
USA-RI-CDCBI-RIDOH_01951-2021	D8
USA-RI-CDCBI-RIDOH_01952-2021	E8
USA-RI-CDCBI-RIDOH_01953-2021	F8
USA-RI-CDCBI-RIDOH_01954-2021	G8
USA-RI-CDCBI-RIDOH_01955-2021	H8
USA-RI-CDCBI-RIDOH_01956-2021	A9
USA-RI-CDCBI-RIDOH_01957-2021	B9
USA-RI-CDCBI-RIDOH_01958-2021	C9
USA-RI-CDCBI-RIDOH_01959-2021	D9
USA-RI-CDCBI-RIDOH_01960-2021	E9
USA-RI-CDCBI-RIDOH_01961-2021	F9
USA-RI-CDCBI-RIDOH_01962-2021	G9
USA-RI-CDCBI-RIDOH_01963-2021	H9
USA-RI-CDCBI-RIDOH_01964-2021	A10
USA-RI-CDCBI-RIDOH_01965-2021	B10
USA-RI-CDCBI-RIDOH_01966-2021	C10
USA-RI-CDCBI-RIDOH_01967-2021	D10
USA-RI-CDCBI-RIDOH_01968-2021	E10
USA-RI-CDCBI-RIDOH_01969-2021	F10
USA-RI-CDCBI-RIDOH_01970-2021	G10
USA-RI-CDCBI-RIDOH_01971-2021	H10
USA-RI-CDCBI-RIDOH_01972-2021	A11
USA-RI-CDCBI-RIDOH_01973-2021	B11
USA-RI-CDCBI-RIDOH_01974-2021	C11
USA-RI-CDCBI-RIDOH_01975-2021	D11
USA-RI-CDCBI-RIDOH_01976-2021	E11
USA-RI-CDCBI-RIDOH_01977-2021	F11
USA-RI-CDCBI-RIDOH_01978-2021	G11
USA-RI-CDCBI-RIDOH_01979-2021	H11
USA-RI-CDCBI-RIDOH_01980-2021	B12
USA-RI-CDCBI-RIDOH_01981-2021	C12
USA-RI-CDCBI-RIDOH_01982-2021	D12
USA-RI-CDCBI-RIDOH_01983-2021	E12
USA-RI-CDCBI-RIDOH_01984-2021	F12
USA-RI-CDCBI-RIDOH_01985-2021	G12
