# Supplementary material for: Polyphonia: detecting inter-sample contamination in viral genomic sequencing data
Source: Bioinformatics. 2024 Dec 2;40(12):btae698. doi: 10.1093/bioinformatics/btae698 (PMC11652266; doi:10.1093/bioinformatics/btae698)
Supplement: btae698_Supplementary_Data [file btae698_supplementary_data.zip › 20210329_Batch74.accessions.tsv]

USA-RI-CDCBI-RIDOH_01132-2021	SAMN18606537
USA-RI-CDCBI-RIDOH_01133-2021	SAMN18606538
USA-RI-CDCBI-RIDOH_01134-2021	SAMN18606539
USA-RI-CDCBI-RIDOH_01135-2021	SAMN18606540
USA-RI-CDCBI-RIDOH_01136-2021	SAMN18606541
USA-RI-CDCBI-RIDOH_01137-2021	SAMN18606542
USA-RI-CDCBI-RIDOH_01138-2021	SAMN18606543
USA-RI-CDCBI-RIDOH_01139-2021	SAMN18606544
USA-RI-CDCBI-RIDOH_01140-2021	SAMN18606545
USA-RI-CDCBI-RIDOH_01141-2021	SAMN18606546
USA-RI-CDCBI-RIDOH_01142-2021	SAMN18606547
USA-RI-CDCBI-RIDOH_01143-2021	SAMN18606548
USA-RI-CDCBI-RIDOH_01144-2021	SAMN18606549
USA-RI-CDCBI-RIDOH_01145-2021	SAMN18606550
USA-RI-CDCBI-RIDOH_01146-2021	SAMN18606551
USA-RI-CDCBI-RIDOH_01147-2021	SAMN18606552
USA-RI-CDCBI-RIDOH_01148-2021	SAMN18606553
USA-RI-CDCBI-RIDOH_01149-2021	SAMN18606554
USA-RI-CDCBI-RIDOH_01150-2021	SAMN18606555
USA-RI-CDCBI-RIDOH_01151-2021	SAMN18606556
USA-RI-CDCBI-RIDOH_01152-2021	SAMN18606557
USA-RI-CDCBI-RIDOH_01153-2021	SAMN18606558
USA-RI-CDCBI-RIDOH_01154-2021	SAMN18606559
USA-RI-CDCBI-RIDOH_01155-2021	SAMN18606560
USA-RI-CDCBI-RIDOH_01156-2021	SAMN18606561
USA-RI-CDCBI-RIDOH_01157-2021	SAMN18606562
