# Supplementary material for: Polyphonia: detecting inter-sample contamination in viral genomic sequencing data
Source: Bioinformatics. 2024 Dec 2;40(12):btae698. doi: 10.1093/bioinformatics/btae698 (PMC11652266; doi:10.1093/bioinformatics/btae698)
Supplement: btae698_Supplementary_Data [file btae698_supplementary_data.zip › 20210201_Batch42.expected_spikeins.tsv]

USA-MA-Broad_UMMS-00134-2020	SDSI_2
USA-MA-Broad_UMMS-00135-2020	SDSI_3
USA-MA-Broad_UMMS-00136-2020	SDSI_4
USA-MA-Broad_UMMS-00137-2020	SDSI_5
USA-MA-Broad_UMMS-00138-2020	SDSI_6
USA-MA-Broad_UMMS-00139-2020	SDSI_7
USA-MA-Broad_UMMS-00140-2020	SDSI_9
USA-MA-Broad_UMMS-00141-2020	SDSI_10
USA-MA-Broad_UMMS-00142-2020	SDSI_11
USA-MA-Broad_UMMS-00143-2020	SDSI_12
USA-MA-Broad_UMMS-00144-2020	SDSI_13
USA-MA-Broad_UMMS-00145-2020	SDSI_14
USA-MA-Broad_UMMS-00146-2020	SDSI_15
USA-MA-Broad_UMMS-00147-2020	SDSI_16
USA-MA-Broad_UMMS-00148-2020	SDSI_17
USA-MA-Broad_UMMS-00149-2020	SDSI_18
USA-MA-Broad_UMMS-00150-2020	SDSI_19
USA-MA-Broad_UMMS-00151-2020	SDSI_20
USA-MA-Broad_UMMS-00152-2020	SDSI_21
USA-MA-Broad_UMMS-00153-2020	SDSI_22
USA-MA-Broad_UMMS-00154-2020	SDSI_23
USA-MA-Broad_UMMS-00155-2020	SDSI_24
USA-MA-Broad_UMMS-00156-2020	SDSI_25
USA-MA-Broad_UMMS-00157-2020	SDSI_26
USA-MA-Broad_UMMS-00158-2020	SDSI_27
USA-MA-Broad_UMMS-00159-2020	SDSI_28
USA-MA-Broad_UMMS-00160-2020	SDSI_29
USA-MA-Broad_UMMS-00161-2020	SDSI_30
USA-MA-Broad_UMMS-00162-2020	SDSI_31
USA-MA-Broad_UMMS-00163-2020	SDSI_32
USA-MA-Broad_UMMS-00164-2020	SDSI_33
USA-MA-Broad_UMMS-00165-2020	SDSI_34
USA-MA-Broad_UMMS-00166-2020	SDSI_35
USA-MA-Broad_UMMS-00167-2020	SDSI_36
USA-MA-Broad_UMMS-00168-2020	SDSI_37
USA-MA-Broad_UMMS-00169-2020	SDSI_38
USA-MA-Broad_UMMS-00170-2020	SDSI_39
USA-MA-Broad_UMMS-00171-2020	SDSI_40
USA-MA-Broad_UMMS-00172-2020	SDSI_41
USA-MA-Broad_UMMS-00173-2020	SDSI_42
USA-MA-Broad_UMMS-00174-2020	SDSI_43
USA-MA-Broad_UMMS-00175-2020	SDSI_44
USA-MA-Broad_UMMS-00176-2020	SDSI_45
USA-MA-Broad_UMMS-00177-2020	SDSI_46
USA-MA-Broad_UMMS-00178-2020	SDSI_47
USA-MA-Broad_UMMS-00179-2020	SDSI_48
USA-MA-Broad_UMMS-00180-2020	SDSI_1
USA-MA-Broad_UMMS-00181-2020	SDSI_2
USA-MA-Broad_UMMS-00182-2020	SDSI_3
USA-MA-Broad_UMMS-00183-2020	SDSI_4
USA-MA-Broad_UMMS-00184-2020	SDSI_5
USA-MA-Broad_UMMS-00185-2020	SDSI_6
USA-MA-Broad_UMMS-00186-2020	SDSI_7
USA-MA-Broad_UMMS-00187-2020	SDSI_8
USA-MA-Broad_UMMS-00188-2020	SDSI_9
USA-MA-Broad_UMMS-00189-2020	SDSI_10
USA-MA-Broad_UMMS-00190-2020	SDSI_11
USA-MA-Broad_UMMS-00191-2020	SDSI_12
USA-MA-Broad_UMMS-00192-2020	SDSI_13
USA-MA-Broad_UMMS-00193-2020	SDSI_14
USA-MA-Broad_UMMS-00194-2020	SDSI_15
USA-MA-Broad_UMMS-00195-2020	SDSI_16
USA-MA-Broad_UMMS-00196-2020	SDSI_17
USA-MA-Broad_UMMS-00197-2020	SDSI_18
USA-MA-Broad_UMMS-00198-2020	SDSI_19
USA-MA-Broad_UMMS-00199-2020	SDSI_20
USA-MA-Broad_UMMS-00200-2020	SDSI_21
USA-MA-Broad_UMMS-00201-2020	SDSI_22
USA-MA-Broad_UMMS-00202-2020	SDSI_23
USA-MA-Broad_UMMS-00203-2020	SDSI_24
USA-MA-Broad_UMMS-00204-2020	SDSI_25
USA-MA-Broad_UMMS-00205-2020	SDSI_26
USA-MA-Broad_UMMS-00206-2020	SDSI_27
USA-MA-Broad_UMMS-00207-2020	SDSI_28
USA-MA-Broad_UMMS-00208-2020	SDSI_29
USA-MA-Broad_UMMS-00209-2020	SDSI_30
USA-MA-Broad_UMMS-00210-2020	SDSI_31
USA-MA-Broad_UMMS-00211-2020	SDSI_32
USA-MA-Broad_UMMS-00212-2020	SDSI_33
USA-MA-Broad_UMMS-00213-2020	SDSI_34
USA-MA-Broad_UMMS-00214-2020	SDSI_35
USA-MA-Broad_UMMS-00215-2020	SDSI_36
USA-MA-Broad_UMMS-00216-2020	SDSI_37
USA-MA-Broad_UMMS-00217-2020	SDSI_38
USA-MA-Broad_UMMS-00218-2020	SDSI_39
USA-MA-Broad_UMMS-00219-2020	SDSI_40
USA-MA-Broad_UMMS-00220-2020	SDSI_42
USA-MA-Broad_UMMS-00221-2020	SDSI_43
USA-MA-Broad_UMMS-00222-2020	SDSI_44
USA-MA-Broad_UMMS-00223-2020	SDSI_45
USA-MA-Broad_UMMS-00224-2020	SDSI_46
USA-MA-Broad_UMMS-00225-2020	SDSI_47
