# Supplementary material for: Polyphonia: detecting inter-sample contamination in viral genomic sequencing data
Source: Bioinformatics. 2024 Dec 2;40(12):btae698. doi: 10.1093/bioinformatics/btae698 (PMC11652266; doi:10.1093/bioinformatics/btae698)
Supplement: btae698_Supplementary_Data [file btae698_supplementary_data.zip › 20201209_Batch34.expected_spikeins.tsv]

USA-MA-MGH-03220-2020	ERCC-00108
USA-MA-MGH-03223-2020	ERCC-00131
USA-MA-MGH-03226-2020	ERCC-00003
USA-MA-MGH-03228-2020	ERCC-00023
USA-MA-MGH-03230-2020	ERCC-00043
USA-MA-MGH-03232-2020	ERCC-00062
USA-MA-MGH-03234-2020	ERCC-00083
USA-MA-MGH-03236-2020	ERCC-00109
USA-MA-MGH-03238-2020	ERCC-00134
USA-MA-MGH-03239-2020	ERCC-00156
USA-MA-MGH-03242-2020	ERCC-00004
USA-MA-MGH-03244-2020	ERCC-00024
USA-MA-MGH-03247-2020	ERCC-00044
USA-MA-MGH-03248-2020	ERCC-00067
USA-MA-MGH-03251-2020	ERCC-00084
USA-MA-MGH-03253-2020	ERCC-00111
USA-MA-MGH-03256-2020	ERCC-00136
USA-MA-MGH-03257-2020	ERCC-00157
USA-MA-MGH-03261-2020	ERCC-00007
USA-MA-MGH-03263-2020	ERCC-00025
USA-MA-MGH-03266-2020	ERCC-00046
USA-MA-MGH-03268-2020	ERCC-00069
USA-MA-MGH-03269-2020	ERCC-00085
USA-MA-MGH-03271-2020	ERCC-00112
USA-MA-MGH-03274-2020	ERCC-00137
USA-MA-MGH-03276-2020	ERCC-00158
USA-MA-MGH-03277-2020	ERCC-00009
USA-MA-MGH-03279-2020	ERCC-00028
USA-MA-MGH-03281-2020	ERCC-00048
USA-MA-MGH-03282-2020	ERCC-00071
USA-MA-MGH-03283-2020	ERCC-00086
USA-MA-MGH-03287-2020	ERCC-00113
USA-MA-MGH-03288-2020	ERCC-00138
USA-MA-MGH-03292-2020	ERCC-00160
USA-MA-MGH-03294-2020	ERCC-00012
USA-MA-MGH-03296-2020	ERCC-00031
USA-MA-MGH-03297-2020	ERCC-00051
USA-MA-MGH-03300-2020	ERCC-00073
USA-MA-MGH-03303-2020	ERCC-00092
USA-MA-MGH-03306-2020	ERCC-00116
USA-MA-MGH-03307-2020	ERCC-00142
USA-MA-MGH-03308-2020	ERCC-00162
USA-MA-MGH-03309-2020	ERCC-00013
USA-MA-MGH-03310-2020	ERCC-00033
USA-MA-MGH-03311-2020	ERCC-00053
USA-MA-MGH-03314-2020	ERCC-00074
USA-MA-MGH-03316-2020	ERCC-00095
USA-MA-MGH-03317-2020	ERCC-00117
USA-MA-MGH-03318-2020	ERCC-00143
USA-MA-MGH-03319-2020	ERCC-00163
USA-MA-MGH-03323-2020	ERCC-00014
USA-MA-MGH-03324-2020	ERCC-00034
USA-MA-MGH-03327-2020	ERCC-00054
USA-MA-MGH-03330-2020	ERCC-00075
USA-MA-MGH-03331-2020	ERCC-00096
USA-MA-MGH-03332-2020	ERCC-00120
USA-MA-MGH-03336-2020	ERCC-00144
USA-MA-MGH-03337-2020	ERCC-00164
USA-MA-MGH-03339-2020	ERCC-00016
USA-MA-MGH-03341-2020	ERCC-00035
USA-MA-MGH-03342-2020	ERCC-00057
USA-MA-MGH-03345-2020	ERCC-00076
USA-MA-MGH-03346-2020	ERCC-00097
USA-MA-MGH-03347-2020	ERCC-00123
USA-MA-MGH-03349-2020	ERCC-00145
USA-MA-MGH-03350-2020	ERCC-00165
USA-MA-MGH-03351-2020	ERCC-00017
USA-MA-MGH-03353-2020	ERCC-00039
USA-MA-MGH-03357-2020	ERCC-00058
USA-MA-MGH-03360-2020	ERCC-00077
USA-MA-MGH-03361-2020	ERCC-00098
USA-MA-MGH-03362-2020	ERCC-00126
USA-MA-MGH-03365-2020	ERCC-00147
USA-MA-MGH-03366-2020	ERCC-00168
USA-MA-MGH-03368-2020	ERCC-00018
USA-MA-MGH-03370-2020	ERCC-00040
USA-MA-MGH-03372-2020	ERCC-00059
USA-MA-MGH-03374-2020	ERCC-00078
USA-MA-MGH-03375-2020	ERCC-00099
USA-MA-MGH-03381-2020	ERCC-00128
USA-MA-MGH-03384-2020	ERCC-00148
USA-MA-MGH-03386-2020	ERCC-00170
USA-MA-MGH-03387-2020	ERCC-00041
USA-MA-MGH-03389-2020	ERCC-00060
USA-MA-MGH-03393-2020	ERCC-00079
USA-MA-MGH-03396-2020	ERCC-00104
USA-MA-MGH-03398-2020	ERCC-00130
USA-MA-MGH-03399-2020	ERCC-00150
