# Supplementary material for: Polyphonia: detecting inter-sample contamination in viral genomic sequencing data
Source: Bioinformatics. 2024 Dec 2;40(12):btae698. doi: 10.1093/bioinformatics/btae698 (PMC11652266; doi:10.1093/bioinformatics/btae698)
Supplement: btae698_Supplementary_Data [file btae698_supplementary_data.zip › 20201014_Batch26.plate_map.tsv]

USA-MA-MGH-02660-2020	F1
USA-MA-MGH-02662-2020	A2
USA-MA-MGH-02676-2020	G3
USA-MA-MGH-02680-2020	C4
USA-MA-MGH-02685-2020	H4
USA-MA-MGH-02686-2020	A5
USA-MA-MGH-02687-2020	B5
USA-MA-MGH-02688-2020	C5
USA-MA-MGH-02689-2020	D5
USA-MA-MGH-02690-2020	E5
USA-MA-MGH-02691-2020	F5
USA-MA-MGH-02692-2020	G5
USA-MA-MGH-02693-2020	H5
USA-MA-MGH-02694-2020	A6
USA-MA-MGH-02695-2020	B6
USA-MA-MGH-02696-2020	C6
USA-MA-MGH-02697-2020	D6
USA-MA-MGH-02698-2020	E6
USA-MA-MGH-02699-2020	F6
USA-MA-MGH-02700-2020	G6
USA-MA-MGH-02701-2020	H6
USA-MA-MGH-02702-2020	A7
USA-MA-MGH-02703-2020	B7
USA-MA-MGH-02704-2020	C7
USA-MA-MGH-02705-2020	D7
USA-MA-MGH-02706-2020	E7
USA-MA-MGH-02707-2020	F7
USA-MA-MGH-02708-2020	G7
USA-MA-MGH-02709-2020	H7
USA-MA-MGH-02710-2020	A8
USA-MA-MGH-02711-2020	B8
USA-MA-MGH-02712-2020	C8
USA-MA-MGH-02713-2020	D8
USA-MA-MGH-02714-2020	E8
USA-MA-MGH-02715-2020	F8
USA-MA-MGH-02716-1899	G8
USA-MA-MGH-02717-1899	H8
USA-MA-MGH-02718-2020	A9
USA-MA-MGH-02719-1899	B9
USA-MA-MGH-02720-2020	C9
USA-MA-MGH-02721-2020	D9
USA-MA-MGH-02722-2020	E9
USA-MA-MGH-02723-2020	F9
USA-MA-MGH-02724-2020	G9
USA-MA-MGH-02725-2020	H9
USA-MA-MGH-02726-2020	A10
USA-MA-MGH-02727-2020	B10
USA-MA-MGH-02728-2020	C10
USA-MA-MGH-02729-2020	D10
USA-MA-MGH-02730-2020	E10
USA-MA-MGH-02731-2020	F10
USA-MA-MGH-02732-2020	G10
USA-MA-MGH-02733-2020	H10
USA-MA-MGH-02734-2020	A11
USA-MA-MGH-02735-2020	B11
USA-MA-MGH-02736-2020	C11
USA-MA-MGH-02737-2020	D11
USA-MA-MGH-02738-2020	E11
USA-MA-MGH-02739-2020	F11
USA-MA-MGH-02740-2020	G11
USA-MA-MGH-02741-2020	H11
USA-MA-MGH-02742-2020	B12
USA-MA-MGH-02743-2020	C12
USA-MA-MGH-02744-2020	D12
USA-MA-MGH-02745-2020	E12
USA-MA-MGH-02746-2020	F12
USA-MA-MGH-02747-2020	G12
