# Supplementary material for: Polyphonia: detecting inter-sample contamination in viral genomic sequencing data
Source: Bioinformatics. 2024 Dec 2;40(12):btae698. doi: 10.1093/bioinformatics/btae698 (PMC11652266; doi:10.1093/bioinformatics/btae698)
Supplement: btae698_Supplementary_Data [file btae698_supplementary_data.zip › 20210308_Batch65.accessions.tsv]

USA-CA-Broad_FlowHealth-00065-2021	SAMN18042665
USA-CA-Broad_FlowHealth-00066-2021	SAMN18042666
USA-CA-Broad_FlowHealth-00067-2021	SAMN18042667
USA-CA-Broad_FlowHealth-00068-2021	SAMN18042668
USA-CA-Broad_FlowHealth-00069-2021	SAMN18042669
USA-CA-Broad_FlowHealth-00070-2021	SAMN18042670
USA-CA-Broad_FlowHealth-00071-2021	SAMN18042671
USA-CA-Broad_FlowHealth-00072-2021	SAMN18042672
USA-CA-Broad_FlowHealth-00073-2021	SAMN18042673
USA-CA-Broad_FlowHealth-00074-2021	SAMN18042674
USA-CA-Broad_FlowHealth-00075-2021	SAMN18042675
USA-CA-Broad_FlowHealth-00076-2021	SAMN18042676
USA-CA-Broad_FlowHealth-00077-2021	SAMN18042677
USA-CA-Broad_FlowHealth-00078-2021	SAMN18042678
USA-CA-Broad_FlowHealth-00079-2021	SAMN18042679
USA-CA-Broad_FlowHealth-00080-2021	SAMN18042680
USA-CA-Broad_FlowHealth-00081-2021	SAMN18042681
USA-CA-Broad_FlowHealth-00082-2021	SAMN18042682
USA-CA-Broad_FlowHealth-00083-2021	SAMN18042683
USA-CA-Broad_FlowHealth-00157-2021	SAMN18308763
USA-CA-Broad_FlowHealth-00158-2021	SAMN18306986
USA-CA-Broad_FlowHealth-00159-2021	SAMN18306987
USA-CA-Broad_FlowHealth-00160-2021	SAMN18306988
USA-CA-Broad_FlowHealth-00161-2021	SAMN18306989
USA-CA-Broad_FlowHealth-00162-2021	SAMN18306990
USA-MA-MGH-00536-2020	SAMN14939011
USA-MA-MGH-00577-2020	SAMN14939052
USA-MA-MGH-00790-2020	SAMN15752012
USA-MA-MGH-00813-2020	SAMN15752035
USA-MA-MGH-00852-2020	SAMN15752074
USA-MA-MGH-00965-2020	SAMN15752187
USA-MA-MGH-01128-2020	SAMN15752350
USA-MA-MGH-01130-2020	SAMN15752352
USA-MA-MGH-01178-2020	SAMN15752400
USA-MA-MGH-01222-2020	SAMN15752522
USA-MA-MGH-01234-2020	SAMN15752534
USA-MA-MGH-01294-2020	SAMN15752594
USA-MA-MGH-01323-2020	SAMN15752623
USA-MA-MGH-01330-2020	SAMN15752630
USA-MA-MGH-01355-2020	SAMN15752655
USA-MA-MGH-01422-2020	SAMN15752722
USA-MA-MGH-01435-2020	SAMN15752735
USA-MA-MGH-01466-2020	SAMN15752766
USA-MA-MGH-01474-2020	SAMN15752774
USA-MA-MGH-01485-2020	SAMN15752785
USA-MA-MGH-01489-2020	SAMN15752789
USA-MA-MGH-01496-2020	SAMN15752796
USA-MA-MGH-01548-2020	SAMN15752848
USA-MA-MGH-01581-2020	SAMN15752881
USA-MA-MGH-01628-2020	SAMN15752928
USA-MA-MGH-02228-2020	SAMN15753528
USA-MA-MGH-02299-2020	SAMN15753599
USA-MA-MGH-02344-2020	SAMN15753644
USA-MA-MGH-02377-2020	SAMN15753677
USA-MA-MGH-02388-2020	SAMN15753688
USA-MA-MGH-02410-2020	SAMN15753703
USA-MA-MGH-02413-2020	SAMN15753706
USA-MA-MGH-02419-2020	SAMN15753712
USA-MA-MGH-02435-2020	SAMN15753728
USA-MA-MGH-02469-2020	SAMN15753762
USA-MA-MGH-02487-2020	SAMN15753780
USA-MA-MGH-02509-2020	SAMN15753802
USA-MA-MGH-02513-2020	SAMN15753806
USA-MA-MGH-02537-2020	SAMN15753830
USA-MA-MGH-02544-2020	SAMN15753837
USA-MA-MGH-02557-2020	SAMN15753850
USA-MA-MGH-02576-2020	SAMN15753869
USA-MA-MGH-02883-2020	SAMN17210719
USA-MA-MGH-02916-2020	SAMN17210752
USA-MA-MGH-02962-2020	SAMN17210798
USA-MA-MGH-02963-2020	SAMN17210799
USA-MA-MGH-02966-2020	SAMN17210802
USA-MA-MGH-03000-2020	SAMN17210842
USA-MA-MGH-03193-2020	SAMN17211035
USA-MA-MGH-03273-2020	SAMN17211223
USA-MA-MGH-03328-2020	SAMN17211278
USA-MA-MGH-03358-2020	SAMN17211308
USA-MA-MGH-03873-2020	SAMN17906044
USA-MA-MGH-03874-2020	SAMN17906045
USA-MA-MGH-03883-2020	SAMN17906054
USA-MA-MGH-03921-2020	SAMN17906092
