# Supplementary material for: Polyphonia: detecting inter-sample contamination in viral genomic sequencing data
Source: Bioinformatics. 2024 Dec 2;40(12):btae698. doi: 10.1093/bioinformatics/btae698 (PMC11652266; doi:10.1093/bioinformatics/btae698)
Supplement: btae698_Supplementary_Data [file btae698_supplementary_data.zip › 20210507_Batch100.accessions.tsv]

USA-RI-CDCBI-RIDOH_02262-2021	SAMN19224026
USA-RI-CDCBI-RIDOH_02263-2021	SAMN19224027
USA-RI-CDCBI-RIDOH_02264-2021	SAMN19224028
USA-RI-CDCBI-RIDOH_02265-2021	SAMN19224029
USA-RI-CDCBI-RIDOH_02266-2021	SAMN19224030
USA-RI-CDCBI-RIDOH_02267-2021	SAMN19224031
USA-RI-CDCBI-RIDOH_02268-2021	SAMN19224032
USA-RI-CDCBI-RIDOH_02269-2021	SAMN19224033
USA-RI-CDCBI-RIDOH_02270-2021	SAMN19224034
USA-RI-CDCBI-RIDOH_02271-2021	SAMN19224035
USA-RI-CDCBI-RIDOH_02272-2021	SAMN19224036
USA-RI-CDCBI-RIDOH_02273-2021	SAMN19224037
USA-RI-CDCBI-RIDOH_02274-2021	SAMN19224038
USA-RI-CDCBI-RIDOH_02275-2021	SAMN19224039
USA-RI-CDCBI-RIDOH_02276-2021	SAMN19224040
USA-RI-CDCBI-RIDOH_02277-2021	SAMN19224041
USA-RI-CDCBI-RIDOH_02278-2021	SAMN19224042
USA-RI-CDCBI-RIDOH_02279-2021	SAMN19224043
USA-RI-CDCBI-RIDOH_02280-2021	SAMN19224044
USA-RI-CDCBI-RIDOH_02281-2021	SAMN19224045
USA-RI-CDCBI-RIDOH_02282-2021	SAMN19224046
USA-RI-CDCBI-RIDOH_02283-2021	SAMN19224047
USA-RI-CDCBI-RIDOH_02284-2021	SAMN19224048
USA-RI-CDCBI-RIDOH_02285-2021	SAMN19224049
USA-RI-CDCBI-RIDOH_02286-2021	SAMN19224050
USA-RI-CDCBI-RIDOH_02287-2021	SAMN19224051
USA-RI-CDCBI-RIDOH_02288-2021	SAMN19224052
USA-RI-CDCBI-RIDOH_02289-2021	SAMN19224053
USA-RI-CDCBI-RIDOH_02290-2021	SAMN19224054
USA-RI-CDCBI-RIDOH_02291-2021	SAMN19224055
USA-RI-CDCBI-RIDOH_02292-2021	SAMN19224056
USA-RI-CDCBI-RIDOH_02293-2021	SAMN19224057
USA-RI-CDCBI-RIDOH_02294-2021	SAMN19224058
USA-RI-CDCBI-RIDOH_02295-2021	SAMN19224059
USA-RI-CDCBI-RIDOH_02296-2021	SAMN19224060
USA-RI-CDCBI-RIDOH_02297-2021	SAMN19224061
USA-RI-CDCBI-RIDOH_02298-2021	SAMN19224062
USA-RI-CDCBI-RIDOH_02299-2021	SAMN19224063
USA-RI-CDCBI-RIDOH_02300-2021	SAMN19224064
USA-RI-CDCBI-RIDOH_02301-2021	SAMN19224065
USA-RI-CDCBI-RIDOH_02302-2021	SAMN19224066
USA-RI-CDCBI-RIDOH_02303-2021	SAMN19224067
USA-RI-CDCBI-RIDOH_02304-2021	SAMN19224068
USA-RI-CDCBI-RIDOH_02305-2021	SAMN19224069
USA-RI-CDCBI-RIDOH_02306-2021	SAMN19224070
USA-RI-CDCBI-RIDOH_02307-2021	SAMN19224071
USA-RI-CDCBI-RIDOH_02308-2021	SAMN19224072
USA-RI-CDCBI-RIDOH_02309-2021	SAMN19224073
USA-RI-CDCBI-RIDOH_02310-2021	SAMN19224074
USA-RI-CDCBI-RIDOH_02311-2021	SAMN19224075
USA-RI-CDCBI-RIDOH_02312-2021	SAMN19224076
USA-RI-CDCBI-RIDOH_02313-2021	SAMN19224077
USA-RI-CDCBI-RIDOH_02314-2021	SAMN19224078
USA-RI-CDCBI-RIDOH_02315-2021	SAMN19224079
USA-RI-CDCBI-RIDOH_02316-2021	SAMN19224080
USA-RI-CDCBI-RIDOH_02317-2021	SAMN19224081
USA-RI-CDCBI-RIDOH_02318-2021	SAMN19224082
USA-RI-CDCBI-RIDOH_02319-2021	SAMN19224083
USA-RI-CDCBI-RIDOH_02320-2021	SAMN19224084
USA-RI-CDCBI-RIDOH_02321-2021	SAMN19224085
USA-RI-CDCBI-RIDOH_02322-2021	SAMN19224086
USA-RI-CDCBI-RIDOH_02323-2021	SAMN19224087
USA-RI-CDCBI-RIDOH_02324-2021	SAMN19224088
USA-RI-CDCBI-RIDOH_02325-2021	SAMN19224089
USA-RI-CDCBI-RIDOH_02326-2021	SAMN19224090
USA-RI-CDCBI-RIDOH_02327-2021	SAMN19224091
USA-RI-CDCBI-RIDOH_02328-2021	SAMN19224092
USA-RI-CDCBI-RIDOH_02329-2021	SAMN19224093
USA-RI-CDCBI-RIDOH_02330-2021	SAMN19224094
USA-RI-CDCBI-RIDOH_02331-2021	SAMN19224095
USA-RI-CDCBI-RIDOH_02332-2021	SAMN19224096
USA-RI-CDCBI-RIDOH_02333-2021	SAMN19224097
USA-RI-CDCBI-RIDOH_02334-2021	SAMN19224098
USA-RI-CDCBI-RIDOH_02335-2021	SAMN19224099
USA-RI-CDCBI-RIDOH_02336-2021	SAMN19224100
USA-RI-CDCBI-RIDOH_02337-2021	SAMN19224101
USA-RI-CDCBI-RIDOH_02338-2021	SAMN19224102
USA-RI-CDCBI-RIDOH_02339-2021	SAMN19224103
USA-RI-CDCBI-RIDOH_02340-2021	SAMN19224104
USA-RI-CDCBI-RIDOH_02341-2021	SAMN19224105
USA-RI-CDCBI-RIDOH_02342-2021	SAMN19224106
USA-RI-CDCBI-RIDOH_02343-2021	SAMN19224107
USA-RI-CDCBI-RIDOH_02344-2021	SAMN19224108
USA-RI-CDCBI-RIDOH_02345-2021	SAMN19224109
USA-RI-CDCBI-RIDOH_02346-2021	SAMN19224110
USA-RI-CDCBI-RIDOH_02347-2021	SAMN19224111
USA-RI-CDCBI-RIDOH_02348-2021	SAMN19224112
USA-RI-CDCBI-RIDOH_02349-2021	SAMN19224113
USA-RI-CDCBI-RIDOH_02350-2021	SAMN19224114
USA-RI-CDCBI-RIDOH_02351-2021	SAMN19224115
USA-RI-CDCBI-RIDOH_02352-2021	SAMN19224116
USA-RI-CDCBI-RIDOH_02353-2021	SAMN19224117
