# Supplementary material for: Polyphonia: detecting inter-sample contamination in viral genomic sequencing data
Source: Bioinformatics. 2024 Dec 2;40(12):btae698. doi: 10.1093/bioinformatics/btae698 (PMC11652266; doi:10.1093/bioinformatics/btae698)
Supplement: btae698_Supplementary_Data [file btae698_supplementary_data.zip › 20210405_Batch78.plate_map.tsv]

USA-MA-CDCBI-CRSP_01645-2021	B1
USA-MA-CDCBI-CRSP_01646-2021	C1
USA-MA-CDCBI-CRSP_01647-2021	D1
USA-MA-CDCBI-CRSP_01648-2021	E1
USA-MA-CDCBI-CRSP_01649-2021	F1
USA-MA-CDCBI-CRSP_01650-2021	G1
USA-MA-CDCBI-CRSP_01651-2021	A2
USA-MA-CDCBI-CRSP_01652-2021	B2
USA-MA-CDCBI-CRSP_01653-2021	C2
USA-MA-CDCBI-CRSP_01654-2021	D2
USA-MA-CDCBI-CRSP_01655-2021	E2
USA-MA-CDCBI-CRSP_01656-2021	F2
USA-MA-CDCBI-CRSP_01657-2021	G2
USA-MA-CDCBI-CRSP_01658-2021	H2
USA-MA-CDCBI-CRSP_01659-2021	A3
USA-MA-CDCBI-CRSP_01660-2021	B3
USA-MA-CDCBI-CRSP_01661-2021	C3
USA-MA-CDCBI-CRSP_01662-2021	D3
USA-MA-CDCBI-CRSP_01663-2021	E3
USA-MA-CDCBI-CRSP_01664-2021	F3
USA-MA-CDCBI-CRSP_01665-2021	G3
USA-MA-CDCBI-CRSP_01666-2021	H3
USA-MA-CDCBI-CRSP_01667-2021	A4
USA-MA-CDCBI-CRSP_01668-2021	B4
USA-MA-CDCBI-CRSP_01669-2021	C4
USA-MA-CDCBI-CRSP_01670-2021	D4
USA-MA-CDCBI-CRSP_01671-2021	E4
USA-MA-CDCBI-CRSP_01672-2021	F4
USA-MA-CDCBI-CRSP_01673-2021	G4
USA-MA-CDCBI-CRSP_01674-2021	H4
USA-MA-CDCBI-CRSP_01675-2021	A5
USA-CT-CDCBI-CRSP_01676-2021	B5
USA-CT-CDCBI-CRSP_01677-2021	C5
USA-MA-CDCBI-CRSP_01678-2021	D5
USA-MA-CDCBI-CRSP_01679-2021	E5
USA-MA-CDCBI-CRSP_01680-2021	F5
USA-MA-CDCBI-CRSP_01681-2021	G5
USA-MA-CDCBI-CRSP_01682-2021	H5
USA-MA-CDCBI-CRSP_01683-2021	A6
USA-MA-CDCBI-CRSP_01684-2021	B6
USA-MA-CDCBI-CRSP_01685-2021	C6
USA-MA-CDCBI-CRSP_01686-2021	D6
USA-MA-CDCBI-CRSP_01687-2021	E6
USA-MA-CDCBI-CRSP_01688-2021	F6
USA-MA-CDCBI-CRSP_01689-2021	G6
USA-MA-CDCBI-CRSP_01690-2021	H6
USA-MA-CDCBI-CRSP_01691-2021	A7
USA-MA-CDCBI-CRSP_01692-2021	B7
USA-MA-CDCBI-CRSP_01693-2021	C7
USA-MA-CDCBI-CRSP_01694-2021	D7
USA-MA-CDCBI-CRSP_01695-2021	E7
USA-MA-CDCBI-CRSP_01696-2021	F7
USA-MA-CDCBI-CRSP_01697-2021	G7
USA-MA-CDCBI-CRSP_01698-2021	H7
USA-MA-CDCBI-CRSP_01699-2021	A8
USA-MA-CDCBI-CRSP_01700-2021	B8
USA-MA-CDCBI-CRSP_01701-2021	C8
USA-MA-CDCBI-CRSP_01702-2021	D8
USA-MA-CDCBI-CRSP_01703-2021	E8
USA-NH-CDCBI-CRSP_01704-2021	F8
USA-NH-CDCBI-CRSP_01705-2021	G8
USA-NH-CDCBI-CRSP_01706-2021	H8
USA-MA-CDCBI-CRSP_01707-2021	A9
USA-MA-CDCBI-CRSP_01708-2021	B9
USA-MA-CDCBI-CRSP_01709-2021	C9
USA-MA-CDCBI-CRSP_01710-2021	D9
USA-MA-CDCBI-CRSP_01711-2021	E9
USA-MA-CDCBI-CRSP_01712-2021	F9
USA-MA-CDCBI-CRSP_01713-2021	G9
USA-MA-CDCBI-CRSP_01714-2021	H9
USA-MA-CDCBI-CRSP_01715-2021	A10
USA-MA-CDCBI-CRSP_01716-2021	B10
USA-MA-CDCBI-CRSP_01717-2021	C10
USA-MA-CDCBI-CRSP_01718-2021	D10
USA-MA-CDCBI-CRSP_01719-2021	E10
USA-MA-CDCBI-CRSP_01720-2021	F10
USA-MA-CDCBI-CRSP_01721-2021	G10
USA-MA-CDCBI-CRSP_01722-2021	H10
USA-MA-CDCBI-CRSP_01723-2021	A11
USA-MA-CDCBI-CRSP_01724-2021	B11
USA-MA-CDCBI-CRSP_01725-2021	C11
USA-MA-CDCBI-CRSP_01726-2021	D11
USA-NH-CDCBI-CRSP_01727-2021	E11
USA-CT-CDCBI-CRSP_01728-2021	F11
USA-MA-CDCBI-CRSP_01729-2021	G11
USA-MA-CDCBI-CRSP_01730-2021	H11
USA-MA-CDCBI-CRSP_01731-2021	B12
USA-MA-CDCBI-CRSP_01732-2021	C12
USA-MA-CDCBI-CRSP_01733-2021	D12
USA-MA-CDCBI-CRSP_01734-2021	E12
USA-MA-CDCBI-CRSP_01735-2021	F12
USA-MA-CDCBI-CRSP_01736-2021	G12
