# Supplementary material for: Polyphonia: detecting inter-sample contamination in viral genomic sequencing data
Source: Bioinformatics. 2024 Dec 2;40(12):btae698. doi: 10.1093/bioinformatics/btae698 (PMC11652266; doi:10.1093/bioinformatics/btae698)
Supplement: btae698_Supplementary_Data [file btae698_supplementary_data.zip › 20210209_Batch48.plate_map.tsv]

USA-RI-Broad_RIDOH-00190-2021	C1
USA-RI-Broad_RIDOH-00191-2021	D1
USA-RI-Broad_RIDOH-00192-2021	E1
USA-RI-Broad_RIDOH-00193-2021	F1
USA-RI-Broad_RIDOH-00194-2021	G1
USA-RI-Broad_RIDOH-00195-2021	A2
USA-RI-Broad_RIDOH-00196-2021	B2
USA-RI-Broad_RIDOH-00197-2021	C2
USA-RI-Broad_RIDOH-00198-2021	D2
USA-RI-Broad_RIDOH-00199-2021	E2
USA-RI-Broad_RIDOH-00200-2021	F2
USA-RI-Broad_RIDOH-00201-2021	G2
USA-RI-Broad_RIDOH-00202-2021	H2
USA-RI-Broad_RIDOH-00203-2021	A3
USA-RI-Broad_RIDOH-00204-2021	B3
USA-RI-Broad_RIDOH-00205-2021	C3
USA-RI-Broad_RIDOH-00206-2021	D3
USA-RI-Broad_RIDOH-00207-2021	E3
USA-RI-Broad_RIDOH-00208-2021	F3
USA-RI-Broad_RIDOH-00209-2021	G3
USA-RI-Broad_RIDOH-00210-2021	H3
USA-RI-Broad_RIDOH-00211-2021	A4
USA-RI-Broad_RIDOH-00212-2021	B4
USA-RI-Broad_RIDOH-00213-2021	C4
USA-RI-Broad_RIDOH-00214-2021	D4
USA-RI-Broad_RIDOH-00215-2021	E4
USA-RI-Broad_RIDOH-00216-2021	F4
USA-RI-Broad_RIDOH-00217-2021	G4
USA-RI-Broad_RIDOH-00218-2021	H4
USA-RI-Broad_RIDOH-00219-2021	A5
USA-RI-Broad_RIDOH-00220-2021	B5
USA-RI-Broad_RIDOH-00221-2021	C5
USA-RI-Broad_RIDOH-00222-2021	D5
USA-RI-Broad_RIDOH-00223-2021	E5
USA-RI-Broad_RIDOH-00224-2021	F5
USA-RI-Broad_RIDOH-00225-2021	G5
USA-RI-Broad_RIDOH-00226-2021	H5
USA-RI-Broad_RIDOH-00227-2021	A6
USA-RI-Broad_RIDOH-00228-2021	B6
USA-RI-Broad_RIDOH-00229-2021	C6
USA-RI-Broad_RIDOH-00230-2021	D6
USA-RI-Broad_RIDOH-00231-2021	E6
USA-RI-Broad_RIDOH-00232-2021	F6
USA-RI-Broad_RIDOH-00233-2021	G6
USA-RI-Broad_RIDOH-00234-2021	H6
USA-RI-Broad_RIDOH-00235-2021	A7
USA-RI-Broad_RIDOH-00236-2021	B7
USA-RI-Broad_RIDOH-00237-2021	C7
USA-RI-Broad_RIDOH-00238-2020	D7
USA-RI-Broad_RIDOH-00239-2020	E7
USA-RI-Broad_RIDOH-00240-2020	F7
USA-RI-Broad_RIDOH-00241-2020	G7
USA-RI-Broad_RIDOH-00242-2020	H7
USA-RI-Broad_RIDOH-00243-2020	A8
USA-RI-Broad_RIDOH-00244-2020	B8
USA-RI-Broad_RIDOH-00245-2021	C8
USA-RI-Broad_RIDOH-00246-2021	D8
USA-RI-Broad_RIDOH-00247-2021	E8
USA-RI-Broad_RIDOH-00248-2021	F8
USA-RI-Broad_RIDOH-00249-2021	G8
USA-MA-Broad_CRSP-00810-2021	H8
USA-MA-Broad_CRSP-00811-2021	A9
USA-MA-Broad_CRSP-00812-2021	B9
USA-MA-Broad_CRSP-00815-2021	C9
USA-MA-Broad_CRSP-00816-2021	D9
USA-MA-Broad_CRSP-00817-2021	E9
USA-MA-Broad_CRSP-00818-2021	F9
USA-MA-Broad_CRSP-00820-2021	G9
USA-MA-Broad_CRSP-00821-2021	H9
USA-MA-Broad_CRSP-00822-2021	A10
USA-MA-Broad_CRSP-00823-2021	B10
USA-MA-Broad_CRSP-00824-2021	C10
USA-MA-Broad_CRSP-00826-2021	D10
USA-MA-Broad_CRSP-00827-2021	E10
USA-MA-Broad_CRSP-00828-2021	F10
USA-MA-Broad_CRSP-00829-2021	G10
USA-MA-Broad_CRSP-00830-2021	H10
USA-MA-Broad_CRSP-00832-2021	A11
USA-MA-Broad_CRSP-00833-2021	B11
USA-MA-Broad_CRSP-00834-2021	C11
USA-MA-Broad_CRSP-00835-2021	D11
USA-MA-Broad_CRSP-00836-2021	E11
USA-MA-Broad_CRSP-00838-2021	F11
USA-MA-Broad_CRSP-00839-2021	G11
USA-MA-Broad_CRSP-00840-2021	H11
USA-MA-Broad_CRSP-00841-2021	B12
USA-MA-Broad_CRSP-00842-2021	C12
USA-MA-Broad_CRSP-00844-2021	D12
USA-MA-Broad_CRSP-00845-2021	E12
USA-MA-Broad_CRSP-00846-2021	F12
USA-MA-Broad_CRSP-00847-2021	G12
