# Supplementary material for: Polyphonia: detecting inter-sample contamination in viral genomic sequencing data
Source: Bioinformatics. 2024 Dec 2;40(12):btae698. doi: 10.1093/bioinformatics/btae698 (PMC11652266; doi:10.1093/bioinformatics/btae698)
Supplement: btae698_Supplementary_Data [file btae698_supplementary_data.zip › 20210507_Batch99.plate_map.tsv]

USA-RI-CDCBI-RIDOH_02188-2021	E3
USA-RI-CDCBI-RIDOH_02189-2021	F3
USA-RI-CDCBI-RIDOH_02190-2021	G3
USA-RI-CDCBI-RIDOH_02191-2021	H3
USA-RI-CDCBI-RIDOH_02192-2021	A4
USA-RI-CDCBI-RIDOH_02193-2021	B4
USA-RI-CDCBI-RIDOH_02194-2021	C4
USA-RI-CDCBI-RIDOH_02195-2021	D4
USA-RI-CDCBI-RIDOH_02196-2021	E4
USA-RI-CDCBI-RIDOH_02197-2021	F4
USA-RI-CDCBI-RIDOH_02198-2021	G4
USA-RI-CDCBI-RIDOH_02199-2021	H4
USA-RI-CDCBI-RIDOH_02200-2021	A5
USA-RI-CDCBI-RIDOH_02201-2021	B5
USA-RI-CDCBI-RIDOH_02202-2021	C5
USA-RI-CDCBI-RIDOH_02203-2021	D5
USA-RI-CDCBI-RIDOH_02204-2021	E5
USA-RI-CDCBI-RIDOH_02205-2021	F5
USA-RI-CDCBI-RIDOH_02206-2021	G5
USA-RI-CDCBI-RIDOH_02207-2021	H5
USA-RI-CDCBI-RIDOH_02208-2021	A6
USA-RI-CDCBI-RIDOH_02209-2021	B6
USA-RI-CDCBI-RIDOH_02210-2021	C6
USA-RI-CDCBI-RIDOH_02211-2021	D6
USA-RI-CDCBI-RIDOH_02212-2021	E6
USA-RI-CDCBI-RIDOH_02213-2021	F6
USA-RI-CDCBI-RIDOH_02214-2021	G6
USA-RI-CDCBI-RIDOH_02215-2021	H6
USA-RI-CDCBI-RIDOH_02216-2021	A7
USA-RI-CDCBI-RIDOH_02217-2021	B7
USA-RI-CDCBI-RIDOH_02218-2021	C7
USA-RI-CDCBI-RIDOH_02219-2021	D7
USA-RI-CDCBI-RIDOH_02220-2021	E7
USA-RI-CDCBI-RIDOH_02221-2021	F7
USA-RI-CDCBI-RIDOH_02222-2021	G7
USA-RI-CDCBI-RIDOH_02223-2021	H7
USA-RI-CDCBI-RIDOH_02224-2021	A8
USA-RI-CDCBI-RIDOH_02225-2021	B8
USA-RI-CDCBI-RIDOH_02226-2021	C8
USA-RI-CDCBI-RIDOH_02227-2021	D8
USA-RI-CDCBI-RIDOH_02228-2021	E8
USA-RI-CDCBI-RIDOH_02229-2021	F8
USA-RI-CDCBI-RIDOH_02230-2021	G8
USA-RI-CDCBI-RIDOH_02231-2021	H8
USA-RI-CDCBI-RIDOH_02232-2021	A9
USA-RI-CDCBI-RIDOH_02233-2021	B9
USA-RI-CDCBI-RIDOH_02234-2021	C9
USA-RI-CDCBI-RIDOH_02235-2021	D9
USA-RI-CDCBI-RIDOH_02236-2021	E9
USA-RI-CDCBI-RIDOH_02237-2021	F9
USA-RI-CDCBI-RIDOH_02238-2021	G9
USA-RI-CDCBI-RIDOH_02239-2021	H9
USA-RI-CDCBI-RIDOH_02240-2021	A10
USA-RI-CDCBI-RIDOH_02241-2021	B10
USA-RI-CDCBI-RIDOH_02242-2021	C10
USA-RI-CDCBI-RIDOH_02243-2021	D10
USA-RI-CDCBI-RIDOH_02244-2021	E10
USA-RI-CDCBI-RIDOH_02245-2021	F10
USA-RI-CDCBI-RIDOH_02246-2021	G10
USA-RI-CDCBI-RIDOH_02247-2021	H10
USA-RI-CDCBI-RIDOH_02248-2021	A11
USA-RI-CDCBI-RIDOH_02249-2021	B11
USA-RI-CDCBI-RIDOH_02250-2021	C11
USA-RI-CDCBI-RIDOH_02251-2021	D11
USA-RI-CDCBI-RIDOH_02252-2021	E11
USA-RI-CDCBI-RIDOH_02253-2021	F11
USA-RI-CDCBI-RIDOH_02254-2021	G11
USA-RI-CDCBI-RIDOH_02255-2021	H11
USA-RI-CDCBI-RIDOH_02256-2021	B12
USA-RI-CDCBI-RIDOH_02257-2021	C12
USA-RI-CDCBI-RIDOH_02258-2021	D12
USA-RI-CDCBI-RIDOH_02259-2021	E12
USA-RI-CDCBI-RIDOH_02260-2021	F12
USA-RI-CDCBI-RIDOH_02261-2021	G12
