# Supplementary material for: Polyphonia: detecting inter-sample contamination in viral genomic sequencing data
Source: Bioinformatics. 2024 Dec 2;40(12):btae698. doi: 10.1093/bioinformatics/btae698 (PMC11652266; doi:10.1093/bioinformatics/btae698)
Supplement: btae698_Supplementary_Data [file btae698_supplementary_data.zip › 20210211_Batch50.plate_map.tsv]

USA-MA-MGH-03679-2020	B1
USA-MA-MGH-03680-2020	C1
USA-MA-MGH-03681-2020	D1
USA-MA-MGH-03682-2020	E1
USA-MA-MGH-03683-2020	F1
USA-MA-MGH-03684-2020	G1
USA-MA-MGH-03685-2020	A2
USA-MA-MGH-03686-2020	B2
USA-MA-MGH-03687-2020	C2
USA-MA-MGH-03688-2020	D2
USA-MA-MGH-03689-2020	E2
USA-MA-MGH-03690-2020	F2
USA-MA-MGH-03691-2020	G2
USA-MA-MGH-03692-2020	H2
USA-MA-MGH-03693-2020	A3
USA-MA-MGH-03694-2020	B3
USA-MA-MGH-03695-2020	C3
USA-MA-MGH-03696-2020	D3
USA-MA-MGH-03697-2020	E3
USA-MA-MGH-03698-2020	F3
USA-MA-MGH-03699-2020	G3
USA-MA-MGH-03700-2020	H3
USA-MA-MGH-03701-2020	A4
USA-MA-MGH-03702-2020	B4
USA-MA-MGH-03703-2020	C4
USA-MA-MGH-03704-2020	D4
USA-MA-MGH-03705-2020	E4
USA-MA-MGH-03706-2020	F4
USA-MA-MGH-03707-2020	G4
USA-MA-MGH-03708-2020	H4
USA-MA-MGH-03709-2020	A5
USA-MA-MGH-03710-2020	B5
USA-MA-MGH-03711-2020	C5
USA-MA-MGH-03712-2020	D5
USA-MA-MGH-03713-2020	E5
USA-MA-MGH-03714-2020	F5
USA-MA-MGH-03715-2020	G5
USA-MA-MGH-03716-2020	H5
USA-MA-MGH-03717-2020	A6
USA-MA-MGH-03718-2020	B6
USA-MA-MGH-03719-2020	C6
USA-MA-MGH-03720-2020	D6
USA-MA-MGH-03721-2020	E6
USA-MA-MGH-03722-2020	F6
USA-MA-MGH-03723-2020	G6
USA-MA-MGH-03724-2020	H6
USA-MA-MGH-03725-2020	A7
USA-MA-MGH-03726-2020	B7
USA-MA-MGH-03727-2020	C7
USA-MA-MGH-03728-2020	D7
USA-MA-MGH-03729-2020	E7
USA-MA-MGH-03730-2020	F7
USA-MA-MGH-03731-2020	G7
USA-MA-MGH-03732-2020	H7
USA-MA-MGH-03733-2020	A8
USA-MA-MGH-03734-2020	B8
USA-MA-MGH-03735-2020	C8
USA-MA-MGH-03736-2020	D8
USA-MA-MGH-03737-2020	E8
USA-MA-MGH-03738-2020	F8
USA-MA-MGH-03739-2020	G8
USA-MA-MGH-03740-2020	H8
USA-MA-MGH-03741-2020	A9
USA-MA-MGH-03742-2020	B9
USA-MA-MGH-03743-2020	C9
USA-MA-MGH-03744-2020	D9
USA-MA-MGH-03745-2020	E9
USA-MA-MGH-03746-2020	F9
USA-MA-MGH-03747-2020	G9
USA-MA-MGH-03748-2020	H9
USA-MA-MGH-03749-2020	A10
USA-MA-MGH-03750-2020	B10
USA-MA-MGH-03751-2020	C10
USA-MA-MGH-03752-2020	D10
USA-MA-MGH-03753-2020	E10
USA-MA-MGH-03754-2020	F10
USA-MA-MGH-03755-2020	G10
USA-MA-MGH-03756-2020	H10
USA-MA-MGH-03757-2020	A11
USA-MA-MGH-03758-2020	B11
USA-MA-MGH-03759-2020	C11
USA-MA-MGH-03760-2020	D11
USA-MA-MGH-03761-2020	E11
USA-MA-MGH-03762-2020	F11
USA-MA-MGH-03763-2020	G11
USA-MA-MGH-03764-2020	H11
USA-MA-MGH-03765-2020	B12
USA-MA-MGH-03766-2020	C12
USA-MA-MGH-03767-2020	D12
USA-MA-MGH-03768-2020	E12
USA-MA-MGH-03769-2020	F12
USA-MA-MGH-03770-2020	G12
