# Supplementary material for: Polyphonia: detecting inter-sample contamination in viral genomic sequencing data
Source: Bioinformatics. 2024 Dec 2;40(12):btae698. doi: 10.1093/bioinformatics/btae698 (PMC11652266; doi:10.1093/bioinformatics/btae698)
Supplement: btae698_Supplementary_Data [file btae698_supplementary_data.zip › 20210224_Batch56.accessions.tsv]

USA-MA-Broad_CRSP-01062-2021	SAMN18308433
USA-MA-Broad_CRSP-01063-2021	SAMN18308434
USA-MA-Broad_CRSP-01064-2021	SAMN18308435
USA-MA-Broad_CRSP-01065-2020	SAMN18308436
USA-MA-Broad_CRSP-01066-2021	SAMN18308437
USA-MA-Broad_CRSP-01067-2021	SAMN18308438
USA-MA-Broad_CRSP-01068-2021	SAMN18308439
USA-MA-Broad_CRSP-01069-2021	SAMN18308440
USA-MA-Broad_CRSP-01070-2021	SAMN18308441
USA-MA-Broad_CRSP-01071-2021	SAMN18308442
USA-MA-Broad_CRSP-01072-2021	SAMN18308443
USA-MA-Broad_CRSP-01073-2021	SAMN18308444
USA-MA-Broad_CRSP-01074-2021	SAMN18308445
USA-MA-Broad_CRSP-01075-2020	SAMN18308446
USA-MA-Broad_CRSP-01076-2021	SAMN18308447
USA-MA-Broad_CRSP-01077-2021	SAMN18308448
USA-MA-Broad_CRSP-01078-2021	SAMN18308449
USA-MA-Broad_CRSP-01079-2021	SAMN18308450
USA-MA-Broad_CRSP-01080-2020	SAMN18308451
USA-MA-Broad_CRSP-01081-2021	SAMN18308452
USA-MA-Broad_CRSP-01082-2021	SAMN18308453
USA-MA-Broad_CRSP-01083-2020	SAMN18308454
USA-MA-Broad_CRSP-01084-2021	SAMN18308455
USA-MA-Broad_CRSP-01085-2021	SAMN18308456
USA-MA-Broad_CRSP-01086-2021	SAMN18308457
USA-MA-Broad_CRSP-01087-2021	SAMN18308458
USA-MA-Broad_CRSP-01088-2021	SAMN18308459
USA-MA-Broad_CRSP-01089-2021	SAMN18308460
USA-MA-Broad_CRSP-01090-2021	SAMN18308461
USA-MA-Broad_CRSP-01091-2021	SAMN18308462
USA-MA-Broad_CRSP-01092-2021	SAMN18308463
USA-MA-Broad_CRSP-01093-2021	SAMN18308464
USA-MA-Broad_CRSP-01094-2021	SAMN18308465
USA-MA-Broad_CRSP-01095-2021	SAMN18308466
USA-MA-Broad_CRSP-01096-2021	SAMN18308467
USA-MA-Broad_CRSP-01097-2020	SAMN18308468
USA-MA-Broad_CRSP-01098-2021	SAMN18308469
USA-MA-Broad_CRSP-01099-2021	SAMN18308470
USA-MA-Broad_CRSP-01100-2021	SAMN18308471
USA-MA-Broad_CRSP-01101-2021	SAMN18308472
USA-MA-Broad_CRSP-01102-2021	SAMN18308473
USA-MA-Broad_CRSP-01103-2021	SAMN18308474
USA-MA-Broad_CRSP-01104-2021	SAMN18308475
USA-MA-Broad_CRSP-01105-2020	SAMN18308476
USA-MA-Broad_CRSP-01106-2020	SAMN18308477
USA-MA-Broad_CRSP-01107-2021	SAMN18308478
USA-MA-Broad_CRSP-01108-2021	SAMN18308479
USA-MA-Broad_CRSP-01109-2021	SAMN18308480
USA-MA-Broad_CRSP-01110-2021	SAMN18308481
USA-MA-Broad_CRSP-01111-2021	SAMN18308482
USA-MA-Broad_CRSP-01112-2021	SAMN18308483
USA-MA-Broad_CRSP-01113-2021	SAMN18308484
USA-MA-Broad_CRSP-01114-2021	SAMN18308485
USA-MA-Broad_CRSP-01115-2021	SAMN18308486
USA-MA-Broad_CRSP-01116-2021	SAMN18308487
USA-MA-Broad_CRSP-01117-2021	SAMN18308488
USA-MA-Broad_CRSP-01118-2021	SAMN18308489
USA-MA-Broad_CRSP-01119-2021	SAMN18308490
USA-MA-Broad_CRSP-01120-2021	SAMN18308491
USA-MA-Broad_CRSP-01121-2021	SAMN18308492
USA-MA-Broad_CRSP-01122-2021	SAMN18308493
USA-MA-Broad_CRSP-01123-2021	SAMN18308494
USA-MA-Broad_CRSP-01124-2021	SAMN18308495
USA-MA-Broad_CRSP-01125-2021	SAMN18308496
USA-MA-Broad_CRSP-01126-2021	SAMN18308497
USA-MA-Broad_CRSP-01127-2021	SAMN18308498
USA-MA-Broad_CRSP-01128-2020	SAMN18308499
USA-MA-Broad_CRSP-01129-2020	SAMN18308500
USA-MA-Broad_CRSP-01130-2021	SAMN18308501
USA-MA-Broad_CRSP-01131-2020	SAMN18308502
USA-MA-Broad_CRSP-01132-2021	SAMN18308503
USA-MA-Broad_CRSP-01133-2021	SAMN18308504
USA-MA-Broad_CRSP-01134-2021	SAMN18308505
USA-MA-Broad_CRSP-01135-2021	SAMN18308506
USA-MA-Broad_CRSP-01136-2020	SAMN18308507
USA-MA-Broad_CRSP-01137-2020	SAMN18308508
USA-MA-Broad_CRSP-01138-2021	SAMN18308509
USA-MA-Broad_CRSP-01139-2021	SAMN18308510
USA-MA-Broad_CRSP-01140-2021	SAMN18308511
USA-MA-Broad_CRSP-01141-2021	SAMN18308512
USA-MA-Broad_CRSP-01142-2021	SAMN18308513
USA-MA-Broad_CRSP-01143-2021	SAMN18308514
USA-MA-Broad_CRSP-01144-2020	SAMN18308515
USA-MA-Broad_CRSP-01145-2021	SAMN18308516
USA-MA-Broad_CRSP-01146-2020	SAMN18308517
USA-MA-Broad_CRSP-01147-2021	SAMN18308518
USA-MA-Broad_CRSP-01148-2021	SAMN18308519
USA-MA-Broad_CRSP-01149-2021	SAMN18308520
USA-MA-Broad_CRSP-01150-2021	SAMN18308521
USA-MA-Broad_CRSP-01151-2020	SAMN18308522
USA-MA-Broad_CRSP-01152-2020	SAMN18308523
USA-MA-Broad_CRSP-01153-2020	SAMN18308524
