# Supplementary material for: Polyphonia: detecting inter-sample contamination in viral genomic sequencing data
Source: Bioinformatics. 2024 Dec 2;40(12):btae698. doi: 10.1093/bioinformatics/btae698 (PMC11652266; doi:10.1093/bioinformatics/btae698)
Supplement: btae698_Supplementary_Data [file btae698_supplementary_data.zip › 20210420_Batch89.expected_spikeins.tsv]

USA-VT-CDCBI-CRSP_02565-2021	SDSI_2
USA-VT-CDCBI-CRSP_02566-2021	SDSI_3
USA-VT-CDCBI-CRSP_02567-2021	SDSI_4
USA-VT-CDCBI-CRSP_02568-2021	SDSI_5
USA-VT-CDCBI-CRSP_02569-2021	SDSI_6
USA-VT-CDCBI-CRSP_02570-2021	SDSI_7
USA-VT-CDCBI-CRSP_02571-2021	SDSI_9
USA-VT-CDCBI-CRSP_02572-2021	SDSI_10
USA-VT-CDCBI-CRSP_02573-2021	SDSI_11
USA-RI-CDCBI-CRSP_02574-2021	SDSI_12
USA-ME-CDCBI-CRSP_02575-2021	SDSI_13
USA-ME-CDCBI-CRSP_02576-2021	SDSI_14
USA-ME-CDCBI-CRSP_02577-2021	SDSI_15
USA-CT-CDCBI-CRSP_02578-2021	SDSI_16
USA-RI-CDCBI-CRSP_02579-2021	SDSI_17
USA-RI-CDCBI-CRSP_02580-2021	SDSI_18
USA-RI-CDCBI-CRSP_02581-2021	SDSI_19
USA-RI-CDCBI-CRSP_02582-2021	SDSI_20
USA-RI-CDCBI-CRSP_02583-2021	SDSI_21
USA-NH-CDCBI-CRSP_02584-2021	SDSI_22
USA-NH-CDCBI-CRSP_02585-2021	SDSI_23
USA-CT-CDCBI-CRSP_02586-2021	SDSI_24
USA-CT-CDCBI-CRSP_02587-2021	SDSI_25
USA-CT-CDCBI-CRSP_02588-2021	SDSI_26
USA-CT-CDCBI-CRSP_02589-2021	SDSI_27
USA-CT-CDCBI-CRSP_02590-2021	SDSI_28
USA-ME-CDCBI-CRSP_02591-2021	SDSI_29
USA-CT-CDCBI-CRSP_02592-2021	SDSI_30
USA-NH-CDCBI-CRSP_02593-2021	SDSI_31
USA-NH-CDCBI-CRSP_02594-2021	SDSI_32
USA-CT-CDCBI-CRSP_02595-2021	SDSI_33
USA-CT-CDCBI-CRSP_02596-2021	SDSI_34
USA-NY-CDCBI-CRSP_02597-2021	SDSI_35
USA-RI-CDCBI-CRSP_02598-2021	SDSI_36
USA-RI-CDCBI-CRSP_02599-2021	SDSI_37
USA-RI-CDCBI-CRSP_02600-2021	SDSI_38
USA-NH-CDCBI-CRSP_02601-2021	SDSI_39
USA-NH-CDCBI-CRSP_02602-2021	SDSI_40
USA-RI-CDCBI-CRSP_02603-2021	SDSI_41
USA-NY-CDCBI-CRSP_02604-2021	SDSI_42
USA-RI-CDCBI-CRSP_02605-2021	SDSI_43
USA-NY-CDCBI-CRSP_02606-2021	SDSI_44
USA-VT-CDCBI-CRSP_02607-2021	SDSI_45
USA-NH-CDCBI-CRSP_02608-2021	SDSI_46
USA-NH-CDCBI-CRSP_02609-2021	SDSI_47
USA-NH-CDCBI-CRSP_02610-2021	SDSI_48
USA-ME-CDCBI-CRSP_02611-2021	SDSI_1
USA-ME-CDCBI-CRSP_02612-2021	SDSI_2
USA-ME-CDCBI-CRSP_02613-2021	SDSI_3
USA-ME-CDCBI-CRSP_02614-2021	SDSI_4
USA-VT-CDCBI-CRSP_02615-2021	SDSI_5
USA-NH-CDCBI-CRSP_02616-2021	SDSI_6
USA-MA-CDCBI-CRSP_02617-2021	SDSI_7
USA-MA-CDCBI-CRSP_02618-2021	SDSI_8
USA-ME-CDCBI-CRSP_02619-2021	SDSI_9
USA-ME-CDCBI-CRSP_02620-2021	SDSI_10
USA-NH-CDCBI-CRSP_02621-2021	SDSI_11
USA-MA-CDCBI-CRSP_02622-2021	SDSI_12
USA-MA-CDCBI-CRSP_02623-2021	SDSI_13
USA-MA-CDCBI-CRSP_02624-2021	SDSI_14
USA-MA-CDCBI-CRSP_02625-2021	SDSI_15
USA-MA-CDCBI-CRSP_02626-2021	SDSI_16
USA-MA-CDCBI-CRSP_02627-2021	SDSI_17
USA-MA-CDCBI-CRSP_02628-2021	SDSI_18
USA-MA-CDCBI-CRSP_02629-2021	SDSI_19
USA-MA-CDCBI-CRSP_02630-2021	SDSI_20
USA-MA-CDCBI-CRSP_02631-2021	SDSI_21
USA-MA-CDCBI-CRSP_02632-2021	SDSI_22
USA-MA-CDCBI-CRSP_02633-2021	SDSI_23
USA-MA-CDCBI-CRSP_02634-2021	SDSI_24
USA-MA-CDCBI-CRSP_02635-2021	SDSI_25
USA-MA-CDCBI-CRSP_02636-2021	SDSI_26
USA-MA-CDCBI-CRSP_02637-2021	SDSI_27
USA-MA-CDCBI-CRSP_02638-2021	SDSI_28
USA-MA-CDCBI-CRSP_02639-2021	SDSI_29
USA-MA-CDCBI-CRSP_02640-2021	SDSI_30
USA-MA-CDCBI-CRSP_02641-2021	SDSI_31
USA-MA-CDCBI-CRSP_02642-2021	SDSI_32
USA-MA-CDCBI-CRSP_02643-2021	SDSI_33
USA-MA-CDCBI-CRSP_02644-2021	SDSI_34
USA-MA-CDCBI-CRSP_02645-2021	SDSI_35
USA-MA-CDCBI-CRSP_02646-2021	SDSI_36
USA-MA-CDCBI-CRSP_02647-2021	SDSI_37
USA-MA-CDCBI-CRSP_02648-2021	SDSI_38
USA-MA-CDCBI-CRSP_02649-2021	SDSI_39
USA-MA-CDCBI-CRSP_02650-2021	SDSI_40
USA-MA-CDCBI-CRSP_02651-2021	SDSI_42
USA-MA-CDCBI-CRSP_02652-2021	SDSI_43
USA-MA-CDCBI-CRSP_02653-2021	SDSI_44
USA-MA-CDCBI-CRSP_02654-2021	SDSI_45
USA-MA-CDCBI-CRSP_02655-2021	SDSI_46
USA-MA-CDCBI-CRSP_02656-2021	SDSI_47
