# Supplementary material for: Polyphonia: detecting inter-sample contamination in viral genomic sequencing data
Source: Bioinformatics. 2024 Dec 2;40(12):btae698. doi: 10.1093/bioinformatics/btae698 (PMC11652266; doi:10.1093/bioinformatics/btae698)
Supplement: btae698_Supplementary_Data [file btae698_supplementary_data.zip › 20200521_Batch21.accessions.tsv]

USA-MA-DPH-00104-2020	SAMN15751722
USA-MA-DPH-00105-2020	SAMN15751723
USA-MA-DPH-00106-2020	SAMN15751724
USA-MA-DPH-00107-2020	SAMN15751725
USA-MA-DPH-00108-2020	SAMN15751726
USA-MA-DPH-00109-2020	SAMN15751727
USA-MA-DPH-00110-2020	SAMN15751728
USA-MA-DPH-00112-2020	SAMN15751730
USA-MA-DPH-00113-2020	SAMN15751731
USA-MA-DPH-00114-2020	SAMN15751732
USA-MA-DPH-00115-2020	SAMN15751733
USA-MA-DPH-00116-2020	SAMN15751734
USA-MA-DPH-00117-2020	SAMN15751735
USA-MA-DPH-00118-2020	SAMN15751736
USA-MA-DPH-00119-2020	SAMN15751737
USA-MA-DPH-00120-2020	SAMN15751738
USA-MA-DPH-00121-2020	SAMN15751739
USA-MA-DPH-00122-2020	SAMN15751740
USA-MA-DPH-00123-2020	SAMN15751741
USA-MA-DPH-00124-2020	SAMN15751742
USA-MA-DPH-00125-2020	SAMN15751743
USA-MA-DPH-00126-2020	SAMN15751744
USA-MA-DPH-00127-2020	SAMN15751745
USA-MA-DPH-00128-2020	SAMN15751746
USA-MA-DPH-00129-2020	SAMN15751747
USA-MA-DPH-00130-2020	SAMN15751748
USA-MA-DPH-00131-2020	SAMN15751749
USA-MA-DPH-00132-2020	SAMN15751750
USA-MA-DPH-00133-2020	SAMN15751751
USA-MA-DPH-00134-2020	SAMN15751752
USA-MA-DPH-00135-2020	SAMN15751753
USA-MA-DPH-00136-2020	SAMN15751754
USA-MA-DPH-00137-2020	SAMN15751755
USA-MA-DPH-00138-2020	SAMN15751756
USA-MA-DPH-00139-2020	SAMN15751757
USA-MA-DPH-00140-2020	SAMN15751758
USA-MA-DPH-00141-2020	SAMN15751759
USA-MA-DPH-00142-2020	SAMN15751760
USA-MA-DPH-00143-2020	SAMN15751761
USA-MA-DPH-00144-2020	SAMN15751762
USA-MA-DPH-00145-2020	SAMN15751763
USA-MA-DPH-00147-2020	SAMN15751765
USA-MA-DPH-00148-2020	SAMN15751766
USA-MA-DPH-00149-2020	SAMN15751767
USA-MA-DPH-00150-2020	SAMN15751768
USA-MA-DPH-00151-2020	SAMN15751769
USA-MA-DPH-00152-2020	SAMN15751770
USA-MA-DPH-00153-2020	SAMN15751771
USA-MA-DPH-00155-2020	SAMN15751773
USA-MA-DPH-00156-2020	SAMN15751774
USA-MA-DPH-00157-2020	SAMN15751775
USA-MA-DPH-00158-2020	SAMN15751776
USA-MA-DPH-00159-2020	SAMN15751777
USA-MA-DPH-00160-2020	SAMN15751778
USA-MA-DPH-00161-2020	SAMN15751779
USA-MA-DPH-00162-2020	SAMN15751780
USA-MA-DPH-00163-2020	SAMN15751781
USA-MA-DPH-00164-2020	SAMN15751782
USA-MA-DPH-00165-2020	SAMN15751783
USA-MA-DPH-00166-2020	SAMN15751784
USA-MA-DPH-00167-2020	SAMN15751785
USA-MA-DPH-00168-2020	SAMN15751786
USA-MA-DPH-00169-2020	SAMN15751787
USA-MA-DPH-00170-2020	SAMN15751788
USA-MA-DPH-00171-2020	SAMN15751789
USA-MA-DPH-00172-2020	SAMN15751790
USA-MA-DPH-00173-2020	SAMN15751791
USA-MA-DPH-00174-2020	SAMN15751792
USA-MA-DPH-00175-2020	SAMN15751793
USA-MA-DPH-00176-2020	SAMN15751794
USA-MA-DPH-00177-2020	SAMN15751795
USA-MA-DPH-00178-2020	SAMN15751796
USA-MA-DPH-00179-2020	SAMN15751797
USA-MA-DPH-00180-2020	SAMN15751798
USA-MA-DPH-00181-2020	SAMN15751799
USA-MA-DPH-00182-2020	SAMN15751800
USA-MA-DPH-00183-2020	SAMN15751801
USA-MA-DPH-00184-2020	SAMN15751802
USA-MA-DPH-00185-2020	SAMN15751803
USA-MA-DPH-00186-2020	SAMN15751804
USA-MA-DPH-00187-2020	SAMN15751805
USA-MA-DPH-00188-2020	SAMN15751806
USA-MA-DPH-00189-2020	SAMN15751807
USA-MA-DPH-00190-2020	SAMN15751808
USA-MA-DPH-00191-2020	SAMN15751809
USA-MA-DPH-00192-2020	SAMN15751810
USA-MA-DPH-00193-2020	SAMN15751811
USA-MA-DPH-00194-2020	SAMN15751812
USA-MA-DPH-00195-2020	SAMN15751813
