# Supplementary material for: Polyphonia: detecting inter-sample contamination in viral genomic sequencing data
Source: Bioinformatics. 2024 Dec 2;40(12):btae698. doi: 10.1093/bioinformatics/btae698 (PMC11652266; doi:10.1093/bioinformatics/btae698)
Supplement: btae698_Supplementary_Data [file btae698_supplementary_data.zip › 20210325_Batch73.accessions.tsv]

USA-CT-CDCBI-CRSP_01737-2021	SAMN18606379
USA-RI-CDCBI-CRSP_01738-2021	SAMN18606380
USA-RI-CDCBI-CRSP_01739-2021	SAMN18606381
USA-NY-CDCBI-CRSP_01740-2021	SAMN18606382
USA-NY-CDCBI-CRSP_01741-2021	SAMN18606383
USA-NY-CDCBI-CRSP_01742-2021	SAMN18606384
USA-NY-CDCBI-CRSP_01743-2021	SAMN18606385
USA-CT-CDCBI-CRSP_01744-2021	SAMN18606386
USA-VT-CDCBI-CRSP_01745-2021	SAMN18606387
USA-VT-CDCBI-CRSP_01746-2021	SAMN18606388
USA-NY-CDCBI-CRSP_01747-2021	SAMN18606389
USA-NY-CDCBI-CRSP_01748-2021	SAMN18606390
USA-NY-CDCBI-CRSP_01749-2021	SAMN18606391
USA-NY-CDCBI-CRSP_01750-2021	SAMN18606392
USA-VT-CDCBI-CRSP_01751-2021	SAMN18606393
USA-CT-CDCBI-CRSP_01752-2021	SAMN18606394
USA-NY-CDCBI-CRSP_01753-2021	SAMN18606395
USA-NY-CDCBI-CRSP_01754-2021	SAMN18606396
USA-NY-CDCBI-CRSP_01755-2021	SAMN18606397
USA-NY-CDCBI-CRSP_01756-2021	SAMN18606398
USA-NY-CDCBI-CRSP_01757-2021	SAMN18606399
USA-CT-CDCBI-CRSP_01758-2021	SAMN18606400
USA-NY-CDCBI-CRSP_01759-2021	SAMN18606401
USA-NY-CDCBI-CRSP_01760-2021	SAMN18606402
USA-NY-CDCBI-CRSP_01761-2021	SAMN18606403
USA-NY-CDCBI-CRSP_01762-2021	SAMN18606404
USA-RI-CDCBI-CRSP_01763-2021	SAMN18606405
USA-RI-CDCBI-CRSP_01764-2021	SAMN18606406
USA-RI-CDCBI-CRSP_01765-2021	SAMN18606407
USA-VT-CDCBI-CRSP_01766-2021	SAMN18606408
USA-VT-CDCBI-CRSP_01767-2021	SAMN18606409
USA-VT-CDCBI-CRSP_01768-2021	SAMN18606410
USA-VT-CDCBI-CRSP_01769-2021	SAMN18606411
USA-VT-CDCBI-CRSP_01770-2021	SAMN18606412
USA-VT-CDCBI-CRSP_01771-2021	SAMN18606413
USA-VT-CDCBI-CRSP_01772-2021	SAMN18606414
USA-VT-CDCBI-CRSP_01773-2021	SAMN18606415
USA-CT-CDCBI-CRSP_01774-2021	SAMN18606416
USA-VT-CDCBI-CRSP_01775-2021	SAMN18606417
USA-VT-CDCBI-CRSP_01776-2021	SAMN18606418
USA-VT-CDCBI-CRSP_01777-2021	SAMN18606419
USA-VT-CDCBI-CRSP_01778-2021	SAMN18606420
USA-VT-CDCBI-CRSP_01779-2021	SAMN18606421
USA-VT-CDCBI-CRSP_01780-2021	SAMN18606422
USA-VT-CDCBI-CRSP_01781-2021	SAMN18606423
USA-VT-CDCBI-CRSP_01782-2021	SAMN18606424
USA-VT-CDCBI-CRSP_01783-2021	SAMN18606425
USA-CT-CDCBI-CRSP_01784-2021	SAMN18606426
USA-RI-CDCBI-CRSP_01785-2021	SAMN18606427
USA-RI-CDCBI-CRSP_01786-2021	SAMN18606428
USA-NY-CDCBI-CRSP_01787-2021	SAMN18606429
USA-CT-CDCBI-CRSP_01788-2021	SAMN18606430
USA-NY-CDCBI-CRSP_01789-2021	SAMN18606431
USA-ME-CDCBI-CRSP_01790-2021	SAMN18606432
USA-CT-CDCBI-CRSP_01791-2021	SAMN18606433
USA-NH-CDCBI-CRSP_01792-2021	SAMN18606434
USA-ME-CDCBI-CRSP_01793-2021	SAMN18606435
USA-CT-CDCBI-CRSP_01794-2021	SAMN18606436
USA-CT-CDCBI-CRSP_01795-2021	SAMN18606437
USA-CT-CDCBI-CRSP_01796-2021	SAMN18606438
USA-NY-CDCBI-CRSP_01797-2021	SAMN18606439
USA-CT-CDCBI-CRSP_01798-2021	SAMN18606440
USA-NH-CDCBI-CRSP_01799-2021	SAMN18606441
USA-NH-CDCBI-CRSP_01800-2021	SAMN18606442
USA-RI-CDCBI-CRSP_01801-2021	SAMN18606443
USA-CT-CDCBI-CRSP_01802-2021	SAMN18606444
USA-RI-CDCBI-CRSP_01803-2021	SAMN18606445
USA-CT-CDCBI-CRSP_01804-2021	SAMN18606446
USA-CT-CDCBI-CRSP_01805-2021	SAMN18606447
USA-CT-CDCBI-CRSP_01806-2021	SAMN18606448
USA-RI-CDCBI-CRSP_01807-2021	SAMN18606449
USA-ME-CDCBI-CRSP_01808-2021	SAMN18606450
USA-NH-CDCBI-CRSP_01809-2021	SAMN18606451
USA-NH-CDCBI-CRSP_01810-2021	SAMN18606452
USA-NH-CDCBI-CRSP_01811-2021	SAMN18606453
USA-RI-CDCBI-CRSP_01812-2021	SAMN18606454
USA-CT-CDCBI-CRSP_01813-2021	SAMN18606455
USA-CT-CDCBI-CRSP_01814-2021	SAMN18606456
USA-ME-CDCBI-CRSP_01815-2021	SAMN18606457
USA-RI-CDCBI-CRSP_01816-2021	SAMN18606458
USA-CT-CDCBI-CRSP_01817-2021	SAMN18606459
USA-RI-CDCBI-CRSP_01818-2021	SAMN18606460
USA-RI-CDCBI-CRSP_01819-2021	SAMN18606461
USA-CT-CDCBI-CRSP_01820-2021	SAMN18606462
USA-RI-CDCBI-CRSP_01821-2021	SAMN18606463
USA-RI-CDCBI-CRSP_01822-2021	SAMN18606464
USA-RI-CDCBI-CRSP_01823-2021	SAMN18606465
USA-RI-CDCBI-CRSP_01824-2021	SAMN18606466
USA-RI-CDCBI-CRSP_01825-2021	SAMN18606467
USA-MA-CDCBI-CRSP_01826-2021	SAMN18606468
USA-MA-CDCBI-CRSP_01827-2021	SAMN18606469
USA-MA-CDCBI-CRSP_01828-2021	SAMN18606470
