# Supplementary material for: Polyphonia: detecting inter-sample contamination in viral genomic sequencing data
Source: Bioinformatics. 2024 Dec 2;40(12):btae698. doi: 10.1093/bioinformatics/btae698 (PMC11652266; doi:10.1093/bioinformatics/btae698)
Supplement: btae698_Supplementary_Data [file btae698_supplementary_data.zip › 20210423_Batch91.accessions.tsv]

USA-CT-CDCBI-CRSP_02841-2021	SAMN19012297
USA-CT-CDCBI-CRSP_02842-2021	SAMN19012296
USA-CT-CDCBI-CRSP_02843-2021	SAMN19012295
USA-CT-CDCBI-CRSP_02844-2021	SAMN19012294
USA-CT-CDCBI-CRSP_02845-2021	SAMN19012293
USA-CT-CDCBI-CRSP_02846-2021	SAMN19012292
USA-CT-CDCBI-CRSP_02847-2021	SAMN19012291
USA-RI-CDCBI-CRSP_02848-2021	SAMN19012135
USA-CT-CDCBI-CRSP_02849-2021	SAMN19012290
USA-CT-CDCBI-CRSP_02850-2021	SAMN19012289
USA-CT-CDCBI-CRSP_02851-2021	SAMN19012288
USA-CT-CDCBI-CRSP_02852-2021	SAMN19012287
USA-CT-CDCBI-CRSP_02853-2021	SAMN19012286
USA-CT-CDCBI-CRSP_02854-2021	SAMN19012285
USA-CT-CDCBI-CRSP_02855-2021	SAMN19012284
USA-CT-CDCBI-CRSP_02856-2021	SAMN19012283
USA-RI-CDCBI-CRSP_02857-2021	SAMN19012134
USA-CT-CDCBI-CRSP_02858-2021	SAMN19012282
USA-CT-CDCBI-CRSP_02859-2021	SAMN19012281
USA-CT-CDCBI-CRSP_02860-2021	SAMN19012280
USA-CT-CDCBI-CRSP_02861-2021	SAMN19012279
USA-CT-CDCBI-CRSP_02862-2021	SAMN19012278
USA-ME-CDCBI-CRSP_02863-2021	SAMN19012226
USA-ME-CDCBI-CRSP_02864-2021	SAMN19012225
USA-ME-CDCBI-CRSP_02865-2021	SAMN19012224
USA-ME-CDCBI-CRSP_02866-2021	SAMN19012223
USA-ME-CDCBI-CRSP_02867-2021	SAMN19012222
USA-ME-CDCBI-CRSP_02868-2021	SAMN19012221
USA-ME-CDCBI-CRSP_02869-2021	SAMN19012220
USA-ME-CDCBI-CRSP_02870-2021	SAMN19012219
USA-ME-CDCBI-CRSP_02871-2021	SAMN19012218
USA-ME-CDCBI-CRSP_02872-2021	SAMN19012217
USA-ME-CDCBI-CRSP_02873-2021	SAMN19012216
USA-ME-CDCBI-CRSP_02874-2021	SAMN19012215
USA-ME-CDCBI-CRSP_02875-2021	SAMN19012214
USA-ME-CDCBI-CRSP_02876-2021	SAMN19012213
USA-ME-CDCBI-CRSP_02877-2021	SAMN19012212
USA-ME-CDCBI-CRSP_02878-2021	SAMN19012211
USA-ME-CDCBI-CRSP_02879-2021	SAMN19012210
USA-ME-CDCBI-CRSP_02880-2021	SAMN19012209
USA-ME-CDCBI-CRSP_02881-2021	SAMN19012208
USA-ME-CDCBI-CRSP_02882-2021	SAMN19012207
USA-ME-CDCBI-CRSP_02883-2021	SAMN19012206
USA-ME-CDCBI-CRSP_02884-2021	SAMN19012205
USA-ME-CDCBI-CRSP_02885-2021	SAMN19012204
USA-ME-CDCBI-CRSP_02886-2021	SAMN19012203
USA-NH-CDCBI-CRSP_02887-2021	SAMN19012202
USA-NH-CDCBI-CRSP_02888-2021	SAMN19012201
USA-NH-CDCBI-CRSP_02889-2021	SAMN19012200
USA-NH-CDCBI-CRSP_02890-2021	SAMN19012199
USA-NH-CDCBI-CRSP_02891-2021	SAMN19012198
USA-NH-CDCBI-CRSP_02892-2021	SAMN19012197
USA-NH-CDCBI-CRSP_02893-2021	SAMN19012196
USA-NH-CDCBI-CRSP_02894-2021	SAMN19012195
USA-NH-CDCBI-CRSP_02895-2021	SAMN19012194
USA-NH-CDCBI-CRSP_02896-2021	SAMN19012193
USA-NH-CDCBI-CRSP_02897-2021	SAMN19012192
USA-NH-CDCBI-CRSP_02898-2021	SAMN19012191
USA-NH-CDCBI-CRSP_02899-2021	SAMN19012190
USA-NH-CDCBI-CRSP_02900-2021	SAMN19012189
USA-NH-CDCBI-CRSP_02901-2021	SAMN19012188
USA-NH-CDCBI-CRSP_02902-2021	SAMN19012187
USA-NH-CDCBI-CRSP_02903-2021	SAMN19012186
USA-NH-CDCBI-CRSP_02904-2021	SAMN19012185
USA-NH-CDCBI-CRSP_02905-2021	SAMN19012184
USA-NH-CDCBI-CRSP_02906-2021	SAMN19012183
USA-NH-CDCBI-CRSP_02907-2021	SAMN19012182
USA-NH-CDCBI-CRSP_02908-2021	SAMN19012181
USA-NH-CDCBI-CRSP_02909-2021	SAMN19012180
USA-NH-CDCBI-CRSP_02910-2021	SAMN19012179
USA-NY-CDCBI-CRSP_02911-2021	SAMN19012178
USA-NY-CDCBI-CRSP_02912-2021	SAMN19012177
USA-NY-CDCBI-CRSP_02913-2021	SAMN19012176
USA-NY-CDCBI-CRSP_02914-2021	SAMN19012175
USA-NY-CDCBI-CRSP_02915-2021	SAMN19012174
USA-NY-CDCBI-CRSP_02916-2021	SAMN19012173
USA-NY-CDCBI-CRSP_02917-2021	SAMN19012172
USA-NY-CDCBI-CRSP_02918-2021	SAMN19012171
USA-NY-CDCBI-CRSP_02919-2021	SAMN19012170
USA-NY-CDCBI-CRSP_02920-2021	SAMN19012169
USA-NY-CDCBI-CRSP_02921-2021	SAMN19012168
USA-NY-CDCBI-CRSP_02922-2021	SAMN19012167
USA-NY-CDCBI-CRSP_02923-2021	SAMN19012166
USA-NY-CDCBI-CRSP_02924-2021	SAMN19012165
USA-NY-CDCBI-CRSP_02925-2021	SAMN19012164
USA-NY-CDCBI-CRSP_02926-2021	SAMN19012163
USA-NY-CDCBI-CRSP_02927-2021	SAMN19012162
USA-NY-CDCBI-CRSP_02928-2021	SAMN19012161
USA-NY-CDCBI-CRSP_02929-2021	SAMN19012160
USA-CT-CDCBI-CRSP_02930-2021	SAMN19012277
USA-NY-CDCBI-CRSP_02931-2021	SAMN19012159
USA-CT-CDCBI-CRSP_02932-2021	SAMN19012276
