# Supplementary material for: Polyphonia: detecting inter-sample contamination in viral genomic sequencing data
Source: Bioinformatics. 2024 Dec 2;40(12):btae698. doi: 10.1093/bioinformatics/btae698 (PMC11652266; doi:10.1093/bioinformatics/btae698)
Supplement: btae698_Supplementary_Data [file btae698_supplementary_data.zip › 20210405_Batch79.expected_spikeins.tsv]

USA-RI-CDCBI-RIDOH_01316-2021	SDSI_21
USA-RI-CDCBI-RIDOH_01317-2021	SDSI_22
USA-RI-CDCBI-RIDOH_01318-2021	SDSI_23
USA-RI-CDCBI-RIDOH_01319-2021	SDSI_24
USA-RI-CDCBI-RIDOH_01320-2021	SDSI_25
USA-RI-CDCBI-RIDOH_01321-2021	SDSI_26
USA-RI-CDCBI-RIDOH_01322-2021	SDSI_27
USA-RI-CDCBI-RIDOH_01323-2021	SDSI_28
USA-RI-CDCBI-RIDOH_01324-2021	SDSI_29
USA-RI-CDCBI-RIDOH_01325-2021	SDSI_30
USA-RI-CDCBI-RIDOH_01326-2021	SDSI_31
USA-RI-CDCBI-RIDOH_01327-2021	SDSI_32
USA-RI-CDCBI-RIDOH_01328-2021	SDSI_33
USA-RI-CDCBI-RIDOH_01329-2021	SDSI_34
USA-RI-CDCBI-RIDOH_01330-2021	SDSI_35
USA-RI-CDCBI-RIDOH_01331-2021	SDSI_36
USA-RI-CDCBI-RIDOH_01332-2021	SDSI_37
USA-RI-CDCBI-RIDOH_01333-2021	SDSI_38
USA-RI-CDCBI-RIDOH_01334-2021	SDSI_39
USA-RI-CDCBI-RIDOH_01335-2021	SDSI_40
USA-RI-CDCBI-RIDOH_01336-2021	SDSI_42
USA-RI-CDCBI-RIDOH_01337-2021	SDSI_43
USA-RI-CDCBI-RIDOH_01338-2021	SDSI_44
USA-RI-CDCBI-RIDOH_01339-2021	SDSI_45
USA-RI-CDCBI-RIDOH_01340-2021	SDSI_46
USA-RI-CDCBI-RIDOH_01341-2021	SDSI_47
