# Supplementary material for: Polyphonia: detecting inter-sample contamination in viral genomic sequencing data
Source: Bioinformatics. 2024 Dec 2;40(12):btae698. doi: 10.1093/bioinformatics/btae698 (PMC11652266; doi:10.1093/bioinformatics/btae698)
Supplement: btae698_Supplementary_Data [file btae698_supplementary_data.zip › 20210127_Batch41.expected_spikeins.tsv]

USA-MA-MGH-03597-2020	SDSI_13
USA-MA-MGH-03598-2020	SDSI_14
USA-MA-MGH-03599-2020	SDSI_15
USA-MA-MGH-03600-2020	SDSI_16
USA-MA-MGH-03601-2020	SDSI_17
USA-MA-MGH-03602-2020	SDSI_18
USA-MA-MGH-03603-2020	SDSI_19
USA-MA-MGH-03604-2020	SDSI_20
USA-MA-MGH-03605-2020	SDSI_21
USA-MA-MGH-03606-2020	SDSI_22
USA-MA-MGH-03607-2020	SDSI_23
USA-MA-MGH-03608-2020	SDSI_24
USA-MA-MGH-03609-2020	SDSI_25
USA-MA-MGH-03610-2020	SDSI_26
USA-MA-MGH-03611-2020	SDSI_27
USA-MA-MGH-03612-2020	SDSI_28
USA-MA-MGH-03613-2020	SDSI_29
USA-MA-MGH-03614-2020	SDSI_30
USA-MA-MGH-03615-2020	SDSI_31
USA-MA-MGH-03616-2020	SDSI_32
USA-MA-MGH-03617-2020	SDSI_33
USA-MA-MGH-03618-2020	SDSI_34
USA-MA-MGH-03619-2020	SDSI_35
USA-MA-MGH-03622-2020	SDSI_38
USA-MA-MGH-03623-2020	SDSI_39
USA-MA-MGH-03624-2020	SDSI_40
USA-MA-MGH-03625-2020	SDSI_41
USA-MA-MGH-03626-2020	SDSI_42
USA-MA-MGH-03627-2020	SDSI_43
USA-MA-MGH-03629-2020	SDSI_45
USA-MA-MGH-03630-2020	SDSI_46
USA-MA-MGH-03631-2020	SDSI_47
USA-MA-MGH-03632-2020	SDSI_48
USA-MA-MGH-03634-2020	SDSI_2
USA-MA-MGH-03635-2021	SDSI_3
USA-MA-MGH-03636-2021	SDSI_4
USA-MA-MGH-03637-2021	SDSI_5
USA-MA-MGH-03638-2021	SDSI_6
USA-MA-MGH-03639-2021	SDSI_7
USA-MA-MGH-03640-2021	SDSI_8
USA-MA-MGH-03641-2021	SDSI_9
USA-MA-MGH-03642-2021	SDSI_10
USA-MA-MGH-03643-2021	SDSI_11
USA-MA-MGH-03644-2021	SDSI_12
USA-MA-MGH-03645-2021	SDSI_13
USA-MA-MGH-03646-2021	SDSI_14
USA-MA-MGH-03647-2021	SDSI_15
USA-MA-MGH-03648-2021	SDSI_16
USA-MA-MGH-03649-2021	SDSI_17
USA-MA-MGH-03650-2021	SDSI_18
USA-MA-MGH-03651-2021	SDSI_19
USA-MA-MGH-03652-2021	SDSI_20
USA-MA-MGH-03653-2021	SDSI_21
USA-MA-MGH-03654-2021	SDSI_22
USA-MA-MGH-03655-2021	SDSI_23
USA-MA-MGH-03656-2021	SDSI_24
USA-MA-MGH-03657-2021	SDSI_25
USA-MA-MGH-03658-2021	SDSI_26
USA-MA-MGH-03659-2020	SDSI_27
USA-MA-MGH-03660-2021	SDSI_28
USA-MA-MGH-03661-2021	SDSI_29
USA-MA-MGH-03662-2021	SDSI_30
USA-MA-MGH-03666-2021	SDSI_34
USA-MA-MGH-03667-2021	SDSI_35
USA-MA-MGH-03668-2021	SDSI_36
USA-MA-MGH-03669-2021	SDSI_37
USA-MA-MGH-03670-2021	SDSI_38
USA-MA-MGH-03671-2021	SDSI_39
USA-MA-MGH-03672-2021	SDSI_40
USA-MA-MGH-03675-2020	SDSI_44
