# Supplementary material for: Polyphonia: detecting inter-sample contamination in viral genomic sequencing data
Source: Bioinformatics. 2024 Dec 2;40(12):btae698. doi: 10.1093/bioinformatics/btae698 (PMC11652266; doi:10.1093/bioinformatics/btae698)
Supplement: btae698_Supplementary_Data [file btae698_supplementary_data.zip › 20210324_Batch70.accessions.tsv]

USA-MA-CDCBI-CRSP_01522-2021	SAMN18498496
USA-MA-CDCBI-CRSP_01523-2021	SAMN18498497
USA-MA-CDCBI-CRSP_01524-2021	SAMN18498498
USA-MA-CDCBI-CRSP_01525-2021	SAMN18498499
USA-MA-CDCBI-CRSP_01526-2021	SAMN18498500
USA-MA-CDCBI-CRSP_01527-2021	SAMN18498501
USA-MA-CDCBI-CRSP_01528-2021	SAMN18498502
USA-MA-CDCBI-CRSP_01529-2021	SAMN18498503
USA-MA-CDCBI-CRSP_01530-2021	SAMN18498504
USA-MA-CDCBI-CRSP_01531-2021	SAMN18498505
USA-MA-CDCBI-CRSP_01532-2021	SAMN18498506
USA-MA-CDCBI-CRSP_01533-2021	SAMN18498507
USA-MA-CDCBI-CRSP_01534-2021	SAMN18498508
USA-MA-CDCBI-CRSP_01535-2021	SAMN18498509
USA-MA-CDCBI-CRSP_01536-2021	SAMN18498510
USA-MA-CDCBI-CRSP_01537-2021	SAMN18498511
USA-MA-CDCBI-CRSP_01538-2021	SAMN18498512
USA-MA-CDCBI-CRSP_01539-2021	SAMN18498513
USA-MA-CDCBI-CRSP_01540-2021	SAMN18498514
USA-MA-CDCBI-CRSP_01541-2021	SAMN18498515
USA-MA-CDCBI-CRSP_01542-2021	SAMN18498516
USA-MA-CDCBI-CRSP_01543-2021	SAMN18498517
USA-MA-CDCBI-CRSP_01544-2021	SAMN18498518
USA-MA-CDCBI-CRSP_01545-2021	SAMN18498519
USA-MA-CDCBI-CRSP_01546-2021	SAMN18498520
USA-MA-CDCBI-CRSP_01547-2021	SAMN18498521
USA-MA-CDCBI-CRSP_01548-2021	SAMN18498522
USA-MA-CDCBI-CRSP_01549-2021	SAMN18498523
USA-MA-CDCBI-CRSP_01550-2021	SAMN18498524
USA-MA-CDCBI-CRSP_01551-2021	SAMN18498525
USA-MA-CDCBI-CRSP_01552-2021	SAMN18498526
