# Supplementary material for: Polyphonia: detecting inter-sample contamination in viral genomic sequencing data
Source: Bioinformatics. 2024 Dec 2;40(12):btae698. doi: 10.1093/bioinformatics/btae698 (PMC11652266; doi:10.1093/bioinformatics/btae698)
Supplement: btae698_Supplementary_Data [file btae698_supplementary_data.zip › 20210108_Batch37.plate_map.tsv]

USA-CO-Broad-CMU_00017-2020	B1
USA-CO-Broad-CMU_00018-2020	C1
USA-CO-Broad-CMU_00022-2020	G1
USA-CO-Broad-CMU_00024-2020	A2
USA-CO-Broad-CMU_00016-2020	D2
USA-CO-Broad-CMU_00029-2020	F2
USA-CO-Broad-CMU_00036-2020	E3
USA-CO-Broad-CMU_00037-2020	F3
USA-CO-Broad-CMU_00039-2020	H3
USA-CO-Broad-CMU_00041-2020	B4
USA-CO-Broad-CMU_00043-2020	D4
USA-CO-Broad-CMU_00023-2020	G4
USA-CO-Broad-CMU_00047-2020	H4
USA-CO-Broad-CMU_00051-2020	D5
USA-CO-Broad-CMU_00054-2020	G5
USA-CO-Broad-CMU_00055-2020	H5
USA-CO-Broad-CMU_00056-2020	A6
USA-CO-Broad-CMU_00058-2020	C6
USA-CO-Broad-CMU_00059-2020	D6
USA-CO-Broad-CMU_00060-2020	E6
USA-CO-Broad-CMU_00062-2020	G6
USA-CO-Broad-CMU_00063-2020	H6
USA-CO-Broad-CMU_00064-2020	A7
USA-CO-Broad-CMU_00065-2020	B7
USA-CO-Broad-CMU_00066-2020	C7
USA-CO-Broad-CMU_00067-2020	D7
USA-CO-Broad-CMU_00104-2020	E7
USA-CO-Broad-CMU_00111-2020	F7
USA-CO-Broad-CMU_00071-2020	H7
USA-CO-Broad-CMU_00072-2020	A8
USA-CO-Broad-CMU_00073-2020	B8
USA-CO-Broad-CMU_00074-2020	C8
USA-CO-Broad-CMU_00075-2020	D8
USA-CO-Broad-CMU_00076-2020	E8
USA-CO-Broad-CMU_00077-2020	F8
USA-CO-Broad-CMU_00078-2020	G8
USA-CO-Broad-CMU_00079-2020	H8
USA-CO-Broad-CMU_00080-2020	A9
USA-CO-Broad-CMU_00081-2020	B9
USA-CO-Broad-CMU_00082-2020	C9
USA-CO-Broad-CMU_00083-2020	D9
USA-CO-Broad-CMU_00084-2020	E9
USA-CO-Broad-CMU_00085-2020	F9
USA-CO-Broad-CMU_00086-2020	G9
USA-CO-Broad-CMU_00087-2020	H9
USA-CO-Broad-CMU_00088-2020	A10
USA-CO-Broad-CMU_00089-2020	B10
USA-CO-Broad-CMU_00090-2020	C10
USA-CO-Broad-CMU_00091-2020	D10
USA-CO-Broad-CMU_00092-2020	E10
USA-CO-Broad-CMU_00093-2020	F10
USA-CO-Broad-CMU_00094-2020	G10
USA-CO-Broad-CMU_00095-2020	H10
USA-CO-Broad-CMU_00096-2020	A11
USA-CO-Broad-CMU_00097-2020	B11
USA-CO-Broad-CMU_00098-2020	C11
USA-CO-Broad-CMU_00099-2020	D11
USA-CO-Broad-CMU_00100-2020	E11
USA-CO-Broad-CMU_00101-2020	F11
USA-CO-Broad-CMU_00102-2020	G11
USA-CO-Broad-CMU_00103-2020	H11
USA-CO-Broad-CMU_00105-2020	B12
USA-CO-Broad-CMU_00106-2020	C12
USA-CO-Broad-CMU_00107-2020	D12
USA-CO-Broad-CMU_00108-2020	E12
USA-CO-Broad-CMU_00109-2020	F12
USA-CO-Broad-CMU_00110-2020	G12
