# Supplementary material for: Polyphonia: detecting inter-sample contamination in viral genomic sequencing data
Source: Bioinformatics. 2024 Dec 2;40(12):btae698. doi: 10.1093/bioinformatics/btae698 (PMC11652266; doi:10.1093/bioinformatics/btae698)
Supplement: btae698_Supplementary_Data [file btae698_supplementary_data.zip › 20200501_Batch10.expected_spikeins.tsv]

USA-MA-MGH-00726-2020	ERCC-00022
USA-MA-MGH-00727-2020	ERCC-00042
USA-MA-MGH-00728-2020	ERCC-00061
USA-MA-MGH-00729-2020	ERCC-00081
USA-MA-MGH-00730-2020	ERCC-00108
USA-MA-MGH-00732-2020	ERCC-00003
USA-MA-MGH-00733-2020	ERCC-00023
USA-MA-MGH-00734-2020	ERCC-00043
USA-MA-MGH-00735-2020	ERCC-00062
USA-MA-MGH-00736-2020	ERCC-00083
USA-MA-MGH-00737-2020	ERCC-00109
USA-MA-MGH-00738-2020	ERCC-00134
USA-MA-MGH-00739-2020	ERCC-00156
USA-MA-MGH-00740-2020	ERCC-00004
USA-MA-MGH-00741-2020	ERCC-00024
USA-MA-MGH-00742-2020	ERCC-00044
USA-MA-MGH-00743-2020	ERCC-00067
USA-MA-MGH-00744-2020	ERCC-00084
USA-MA-MGH-00745-2020	ERCC-00111
USA-MA-MGH-00746-2020	ERCC-00136
USA-MA-MGH-00747-2020	ERCC-00157
USA-MA-MGH-00748-2020	ERCC-00007
USA-MA-MGH-00749-2020	ERCC-00025
USA-MA-MGH-00750-2020	ERCC-00046
USA-MA-MGH-00751-2020	ERCC-00069
USA-MA-MGH-00752-2020	ERCC-00085
USA-MA-MGH-00753-2020	ERCC-00112
USA-MA-MGH-00754-2020	ERCC-00137
USA-MA-MGH-00755-2020	ERCC-00158
USA-MA-MGH-00756-2020	ERCC-00009
USA-MA-MGH-00757-2020	ERCC-00028
USA-MA-MGH-00758-2020	ERCC-00048
USA-MA-MGH-00759-2020	ERCC-00071
USA-MA-MGH-00760-2020	ERCC-00086
USA-MA-MGH-00761-2020	ERCC-00113
USA-MA-MGH-00762-2020	ERCC-00138
USA-MA-MGH-00763-2020	ERCC-00160
USA-MA-MGH-00764-2020	ERCC-00012
USA-MA-MGH-00765-2020	ERCC-00031
USA-MA-MGH-00766-2020	ERCC-00051
USA-MA-MGH-00767-2020	ERCC-00073
USA-MA-MGH-00768-2020	ERCC-00092
USA-MA-MGH-00769-2020	ERCC-00116
USA-MA-MGH-00770-2020	ERCC-00142
USA-MA-MGH-00771-2020	ERCC-00162
USA-MA-MGH-00772-2020	ERCC-00013
USA-MA-MGH-00773-2020	ERCC-00033
USA-MA-MGH-00774-2020	ERCC-00053
USA-MA-MGH-00775-2020	ERCC-00074
USA-MA-MGH-00776-2020	ERCC-00095
USA-MA-MGH-00777-2020	ERCC-00117
USA-MA-MGH-00778-2020	ERCC-00143
USA-MA-MGH-00779-2020	ERCC-00163
USA-MA-MGH-00780-2020	ERCC-00014
USA-MA-MGH-00781-2020	ERCC-00034
USA-MA-MGH-00782-2020	ERCC-00054
USA-MA-MGH-00783-2020	ERCC-00075
USA-MA-MGH-00784-2020	ERCC-00096
USA-MA-MGH-00785-2020	ERCC-00120
USA-MA-MGH-00786-2020	ERCC-00144
USA-MA-MGH-00787-2020	ERCC-00164
USA-MA-MGH-00788-2020	ERCC-00016
USA-MA-MGH-00789-2020	ERCC-00035
USA-MA-MGH-00790-2020	ERCC-00057
USA-MA-MGH-00791-2020	ERCC-00076
USA-MA-MGH-00792-2020	ERCC-00097
USA-MA-MGH-00793-2020	ERCC-00123
USA-MA-MGH-00794-2020	ERCC-00145
USA-MA-MGH-00795-2020	ERCC-00165
USA-MA-MGH-00796-2020	ERCC-00017
USA-MA-MGH-00797-2020	ERCC-00039
USA-MA-MGH-00798-2020	ERCC-00058
USA-MA-MGH-00799-2020	ERCC-00077
USA-MA-MGH-00800-2020	ERCC-00098
USA-MA-MGH-00801-2020	ERCC-00126
USA-MA-MGH-00802-2020	ERCC-00147
USA-MA-MGH-00803-2020	ERCC-00168
USA-MA-MGH-00804-2020	ERCC-00018
USA-MA-MGH-00805-2020	ERCC-00040
USA-MA-MGH-00806-2020	ERCC-00059
USA-MA-MGH-00807-2020	ERCC-00078
USA-MA-MGH-00808-2020	ERCC-00099
USA-MA-MGH-00809-2020	ERCC-00128
USA-MA-MGH-00810-2020	ERCC-00148
USA-MA-MGH-00811-2020	ERCC-00170
USA-MA-MGH-00812-2020	ERCC-00041
USA-MA-MGH-00813-2020	ERCC-00060
USA-MA-MGH-00814-2020	ERCC-00079
USA-MA-MGH-00815-2020	ERCC-00104
USA-MA-MGH-00816-2020	ERCC-00130
