# Supplementary material for: Polyphonia: detecting inter-sample contamination in viral genomic sequencing data
Source: Bioinformatics. 2024 Dec 2;40(12):btae698. doi: 10.1093/bioinformatics/btae698 (PMC11652266; doi:10.1093/bioinformatics/btae698)
Supplement: btae698_Supplementary_Data [file btae698_supplementary_data.zip › 20210222_Batch54.accessions.tsv]

USA-MA-MGH-04027-2021	SAMN18088065
USA-MA-MGH-04028-2021	SAMN18088066
USA-MA-MGH-04029-2021	SAMN18088067
USA-MA-MGH-04030-2021	SAMN18088068
USA-MA-MGH-04031-2021	SAMN18088069
USA-MA-MGH-04032-2021	SAMN18088070
USA-MA-MGH-04033-2021	SAMN18088071
USA-MA-MGH-04034-2021	SAMN18088072
USA-MA-MGH-04035-2021	SAMN18088073
USA-MA-MGH-04036-2021	SAMN18088074
USA-MA-MGH-04037-2021	SAMN18088075
USA-MA-MGH-04038-2021	SAMN18088076
USA-MA-MGH-04039-2021	SAMN18088077
USA-MA-MGH-04040-2021	SAMN18088078
USA-MA-MGH-04041-2021	SAMN18088079
USA-MA-MGH-04042-2021	SAMN18088080
USA-MA-MGH-04043-2021	SAMN18088081
USA-MA-MGH-04044-2021	SAMN18088082
USA-MA-MGH-04045-2021	SAMN18088083
USA-MA-MGH-04046-2021	SAMN18088084
USA-MA-MGH-04047-2021	SAMN18088085
USA-MA-MGH-04048-2021	SAMN18088086
USA-MA-MGH-04049-2021	SAMN18088087
USA-MA-MGH-04050-2021	SAMN18088088
USA-MA-MGH-04051-2021	SAMN18088089
USA-MA-MGH-04052-2021	SAMN18088090
USA-MA-MGH-04053-2021	SAMN18088091
USA-MA-MGH-04054-2021	SAMN18088092
USA-MA-MGH-04055-2021	SAMN18088093
USA-MA-MGH-04056-2021	SAMN18088094
USA-MA-MGH-04057-2021	SAMN18088095
USA-MA-MGH-04058-2021	SAMN18088096
USA-MA-MGH-04059-2021	SAMN18088097
USA-MA-MGH-04060-2021	SAMN18088098
USA-MA-MGH-04061-2021	SAMN18088099
USA-MA-MGH-04062-2021	SAMN18088100
USA-MA-MGH-04063-2021	SAMN18088101
USA-MA-MGH-04064-2021	SAMN18088102
USA-MA-MGH-04065-2021	SAMN18088103
USA-MA-MGH-04066-2021	SAMN18088104
USA-MA-MGH-04067-2021	SAMN18088105
USA-MA-MGH-04068-2021	SAMN18088106
USA-MA-MGH-04069-2021	SAMN18088107
USA-MA-MGH-04070-2021	SAMN18088108
USA-MA-MGH-04071-2021	SAMN18088109
USA-MA-MGH-04072-2021	SAMN18088110
USA-MA-MGH-04073-2021	SAMN18088111
USA-MA-MGH-04074-2021	SAMN18088112
USA-MA-MGH-04075-2021	SAMN18088113
USA-MA-MGH-04076-2021	SAMN18088114
USA-MA-MGH-04077-2021	SAMN18088115
USA-MA-MGH-04078-2021	SAMN18088116
USA-MA-MGH-04079-2021	SAMN18088117
USA-MA-MGH-04080-2021	SAMN18088118
USA-MA-MGH-04081-2021	SAMN18088119
USA-MA-MGH-04082-2021	SAMN18088120
USA-MA-MGH-04083-2021	SAMN18088121
USA-MA-MGH-04084-2021	SAMN18088122
USA-MA-MGH-04085-2021	SAMN18088123
USA-MA-MGH-04086-2021	SAMN18088124
USA-MA-MGH-04087-2021	SAMN18088125
USA-MA-MGH-04088-2021	SAMN18088126
USA-MA-MGH-04089-2021	SAMN18088127
USA-MA-MGH-04090-2021	SAMN18088128
USA-MA-MGH-04091-2021	SAMN18088129
USA-MA-MGH-04092-2021	SAMN18088130
USA-MA-MGH-04093-2021	SAMN18088131
USA-MA-MGH-04094-2021	SAMN18088132
USA-MA-MGH-04095-2021	SAMN18088133
USA-MA-MGH-04096-2021	SAMN18088134
USA-MA-MGH-04097-2021	SAMN18088135
USA-MA-MGH-04098-2021	SAMN18088136
USA-MA-MGH-04099-2021	SAMN18088137
USA-MA-MGH-04100-2021	SAMN18088138
USA-MA-MGH-04101-2021	SAMN18088139
USA-MA-MGH-04102-2021	SAMN18088140
USA-MA-MGH-04103-2021	SAMN18088141
USA-MA-MGH-04104-2021	SAMN18088142
USA-MA-MGH-04105-2021	SAMN18088143
USA-MA-MGH-04106-2021	SAMN18088144
USA-MA-MGH-04107-2021	SAMN18088145
USA-MA-MGH-04108-2021	SAMN18088146
USA-MA-MGH-04109-2021	SAMN18088147
USA-MA-MGH-04110-2021	SAMN18088148
USA-MA-MGH-04111-2021	SAMN18088149
USA-MA-MGH-04112-2021	SAMN18088150
USA-MA-MGH-04113-2021	SAMN18088151
USA-MA-MGH-04114-2021	SAMN18088152
USA-MA-MGH-04115-2021	SAMN18088153
USA-MA-MGH-04116-2021	SAMN18088154
USA-MA-MGH-04117-2021	SAMN18088155
USA-MA-MGH-04118-2021	SAMN18088156
