# Supplementary material for: Polyphonia: detecting inter-sample contamination in viral genomic sequencing data
Source: Bioinformatics. 2024 Dec 2;40(12):btae698. doi: 10.1093/bioinformatics/btae698 (PMC11652266; doi:10.1093/bioinformatics/btae698)
Supplement: btae698_Supplementary_Data [file btae698_supplementary_data.zip › 20200522_Batch22.plate_map.tsv]

USA-MA-MASPHL-00196-2020	B1
USA-MA-MASPHL-00197-2020	C1
USA-MA-MASPHL-00198-2020	D1
USA-MA-MASPHL-00199-2020	E1
USA-MA-MASPHL-00200-2020	F1
USA-MA-MASPHL-00201-2020	G1
USA-MA-MASPHL-00202-2020	A2
USA-MA-MASPHL-00203-2020	B2
USA-MA-MASPHL-00204-2020	C2
USA-MA-MASPHL-00205-2020	D2
USA-MA-MASPHL-00206-2020	E2
USA-MA-MASPHL-00207-2020	F2
USA-MA-MASPHL-00208-2020	G2
USA-MA-MASPHL-00209-2020	H2
USA-MA-MASPHL-00210-2020	A3
USA-MA-MASPHL-00212-2020	C3
USA-MA-MASPHL-00213-2020	D3
USA-MA-MASPHL-00214-2020	E3
USA-MA-MASPHL-00215-2020	F3
USA-MA-MASPHL-00216-2020	G3
USA-MA-MASPHL-00217-2020	H3
USA-MA-MASPHL-00218-2020	A4
USA-MA-MASPHL-00219-2020	B4
USA-MA-MASPHL-00220-2020	C4
USA-MA-MASPHL-00221-2020	D4
USA-MA-MASPHL-00222-2020	E4
USA-MA-MASPHL-00223-2020	F4
USA-MA-MASPHL-00224-2020	G4
USA-MA-MASPHL-00225-2020	H4
USA-MA-MASPHL-00226-2020	A5
USA-MA-MASPHL-00227-2020	B5
USA-MA-MASPHL-00228-2020	C5
USA-MA-MASPHL-00229-2020	D5
USA-MA-MASPHL-00230-2020	E5
USA-MA-MASPHL-00231-2020	F5
USA-MA-MASPHL-00232-2020	G5
USA-MA-MASPHL-00233-2020	H5
USA-MA-MASPHL-00234-2020	A6
USA-MA-MASPHL-00235-2020	B6
USA-MA-MASPHL-00236-2020	C6
USA-MA-MASPHL-00237-2020	D6
USA-MA-MASPHL-00238-2020	E6
USA-MA-MASPHL-00239-2020	F6
USA-MA-MASPHL-00240-2020	G6
USA-MA-MASPHL-00241-2020	H6
USA-MA-MASPHL-00242-2020	A7
USA-MA-MASPHL-00243-2020	B7
USA-MA-MASPHL-00244-2020	C7
USA-MA-MASPHL-00245-2020	D7
USA-MA-MASPHL-00246-2020	E7
USA-MA-MASPHL-00247-2020	F7
USA-MA-MASPHL-00248-2020	G7
USA-MA-MASPHL-00249-2020	H7
USA-MA-MASPHL-00250-2020	A8
USA-MA-MASPHL-00251-2020	B8
USA-MA-MASPHL-00252-2020	C8
USA-MA-MASPHL-00254-2020	E8
USA-MA-MASPHL-00255-2020	F8
USA-MA-MASPHL-00256-2020	G8
USA-MA-MASPHL-00257-2020	H8
USA-MA-MASPHL-00258-2020	A9
USA-MA-MASPHL-00259-2020	B9
USA-MA-MASPHL-00260-2020	C9
USA-MA-MASPHL-00261-2020	D9
USA-MA-MASPHL-00262-2020	E9
USA-MA-MASPHL-00263-2020	F9
USA-MA-MASPHL-00264-2020	G9
USA-MA-MASPHL-00265-2020	H9
USA-MA-MASPHL-00266-2020	A10
USA-MA-MASPHL-00267-2020	B10
USA-MA-MASPHL-00268-2020	C10
USA-MA-MASPHL-00269-2020	D10
USA-MA-MASPHL-00270-2020	E10
USA-MA-MASPHL-00271-2020	F10
USA-MA-MASPHL-00273-2020	H10
USA-MA-MASPHL-00274-2020	A11
USA-MA-MASPHL-00275-2020	B11
USA-MA-MASPHL-00276-2020	C11
USA-MA-MASPHL-00277-2020	D11
USA-MA-MASPHL-00278-2020	E11
USA-MA-MASPHL-00279-2020	F11
USA-MA-MASPHL-00280-2020	G11
USA-MA-MASPHL-00281-2020	H11
USA-MA-MASPHL-00283-2020	C12
USA-MA-MASPHL-00284-2020	D12
USA-MA-MASPHL-00285-2020	E12
USA-MA-MASPHL-00286-2020	F12
USA-MA-MASPHL-00287-2020	G12
