# Supplementary material for: Polyphonia: detecting inter-sample contamination in viral genomic sequencing data
Source: Bioinformatics. 2024 Dec 2;40(12):btae698. doi: 10.1093/bioinformatics/btae698 (PMC11652266; doi:10.1093/bioinformatics/btae698)
Supplement: btae698_Supplementary_Data [file btae698_supplementary_data.zip › 20210409_Batch82.accessions.tsv]

USA-ME-CDCBI-CRSP_02197-2021	SAMN18790195
USA-RI-CDCBI-CRSP_02198-2021	SAMN18790196
USA-ME-CDCBI-CRSP_02199-2021	SAMN18790197
USA-ME-CDCBI-CRSP_02200-2021	SAMN18790198
USA-ME-CDCBI-CRSP_02201-2021	SAMN18790199
USA-ME-CDCBI-CRSP_02202-2021	SAMN18790200
USA-ME-CDCBI-CRSP_02203-2021	SAMN18790201
USA-ME-CDCBI-CRSP_02204-2021	SAMN18790202
USA-ME-CDCBI-CRSP_02205-2021	SAMN18790203
USA-ME-CDCBI-CRSP_02206-2021	SAMN18790204
USA-ME-CDCBI-CRSP_02207-2021	SAMN18790205
USA-ME-CDCBI-CRSP_02208-2021	SAMN18790206
USA-ME-CDCBI-CRSP_02209-2021	SAMN18790207
USA-CT-CDCBI-CRSP_02210-2021	SAMN18790208
USA-CT-CDCBI-CRSP_02211-2021	SAMN18790209
USA-CT-CDCBI-CRSP_02212-2021	SAMN18790210
USA-NJ-CDCBI-CRSP_02213-2021	SAMN18790211
USA-RI-CDCBI-CRSP_02214-2021	SAMN18790212
USA-CT-CDCBI-CRSP_02215-2021	SAMN18790213
USA-NH-CDCBI-CRSP_02216-2021	SAMN18790214
USA-NH-CDCBI-CRSP_02217-2021	SAMN18790215
USA-CT-CDCBI-CRSP_02218-2021	SAMN18790216
USA-CT-CDCBI-CRSP_02219-2021	SAMN18790217
USA-CT-CDCBI-CRSP_02220-2021	SAMN18790218
USA-NY-CDCBI-CRSP_02221-2021	SAMN18790219
USA-NH-CDCBI-CRSP_02222-2021	SAMN18790220
USA-NH-CDCBI-CRSP_02223-2021	SAMN18790221
USA-NH-CDCBI-CRSP_02224-2021	SAMN18790222
USA-NY-CDCBI-CRSP_02225-2021	SAMN18790223
USA-NH-CDCBI-CRSP_02226-2021	SAMN18790224
USA-RI-CDCBI-CRSP_02227-2021	SAMN18790225
USA-CT-CDCBI-CRSP_02228-2021	SAMN18790226
USA-NH-CDCBI-CRSP_02229-2021	SAMN18790227
USA-RI-CDCBI-CRSP_02230-2021	SAMN18790228
USA-RI-CDCBI-CRSP_02231-2021	SAMN18790229
USA-NH-CDCBI-CRSP_02232-2021	SAMN18790230
USA-NH-CDCBI-CRSP_02233-2021	SAMN18790231
USA-NH-CDCBI-CRSP_02234-2021	SAMN18790232
USA-RI-CDCBI-CRSP_02235-2021	SAMN18790233
USA-RI-CDCBI-CRSP_02236-2021	SAMN18790234
USA-RI-CDCBI-CRSP_02237-2021	SAMN18790235
USA-RI-CDCBI-CRSP_02238-2021	SAMN18790236
USA-RI-CDCBI-CRSP_02239-2021	SAMN18790237
USA-NH-CDCBI-CRSP_02240-2021	SAMN18790238
USA-RI-CDCBI-CRSP_02241-2021	SAMN18790239
USA-RI-CDCBI-CRSP_02242-2021	SAMN18790240
USA-MA-CDCBI-CRSP_02243-2021	SAMN18790241
USA-RI-CDCBI-CRSP_02244-2021	SAMN18790242
USA-NH-CDCBI-CRSP_02245-2021	SAMN18790243
USA-MA-CDCBI-CRSP_02246-2021	SAMN18790244
USA-MA-CDCBI-CRSP_02247-2021	SAMN18790245
USA-MA-CDCBI-CRSP_02248-2021	SAMN18790246
USA-MA-CDCBI-CRSP_02249-2021	SAMN18790247
USA-MA-CDCBI-CRSP_02250-2021	SAMN18790248
USA-MA-CDCBI-CRSP_02251-2021	SAMN18790249
USA-MA-CDCBI-CRSP_02252-2021	SAMN18790250
USA-MA-CDCBI-CRSP_02253-2021	SAMN18790251
USA-MA-CDCBI-CRSP_02254-2021	SAMN18790252
USA-MA-CDCBI-CRSP_02255-2021	SAMN18790253
USA-MA-CDCBI-CRSP_02256-2021	SAMN18790254
USA-MA-CDCBI-CRSP_02257-2021	SAMN18790255
USA-MA-CDCBI-CRSP_02258-2021	SAMN18790256
USA-MA-CDCBI-CRSP_02259-2021	SAMN18790257
USA-MA-CDCBI-CRSP_02260-2021	SAMN18790258
USA-MA-CDCBI-CRSP_02261-2021	SAMN18790259
USA-MA-CDCBI-CRSP_02262-2021	SAMN18790260
USA-MA-CDCBI-CRSP_02263-2021	SAMN18790261
USA-MA-CDCBI-CRSP_02264-2021	SAMN18790262
USA-MA-CDCBI-CRSP_02265-2021	SAMN18790263
USA-MA-CDCBI-CRSP_02266-2021	SAMN18790264
USA-MA-CDCBI-CRSP_02267-2021	SAMN18790265
USA-MA-CDCBI-CRSP_02268-2021	SAMN18790266
USA-MA-CDCBI-CRSP_02269-2021	SAMN18790267
USA-MA-CDCBI-CRSP_02270-2021	SAMN18790268
USA-MA-CDCBI-CRSP_02271-2021	SAMN18790269
USA-MA-CDCBI-CRSP_02272-2021	SAMN18790270
USA-MA-CDCBI-CRSP_02273-2021	SAMN18790271
USA-MA-CDCBI-CRSP_02274-2021	SAMN18790272
USA-MA-CDCBI-CRSP_02275-2021	SAMN18790273
USA-MA-CDCBI-CRSP_02276-2021	SAMN18790274
USA-MA-CDCBI-CRSP_02277-2021	SAMN18790275
USA-MA-CDCBI-CRSP_02278-2021	SAMN18790276
USA-MA-CDCBI-CRSP_02279-2021	SAMN18790277
USA-MA-CDCBI-CRSP_02280-2021	SAMN18790278
USA-MA-CDCBI-CRSP_02281-2021	SAMN18790279
USA-MA-CDCBI-CRSP_02282-2021	SAMN18790280
USA-MA-CDCBI-CRSP_02283-2021	SAMN18790281
USA-MA-CDCBI-CRSP_02284-2021	SAMN18790282
USA-MA-CDCBI-CRSP_02285-2021	SAMN18790283
USA-MA-CDCBI-CRSP_02286-2021	SAMN18790284
USA-MA-CDCBI-CRSP_02287-2021	SAMN18790285
USA-MA-CDCBI-CRSP_02288-2021	SAMN18790286
