# Supplementary material for: Polyphonia: detecting inter-sample contamination in viral genomic sequencing data
Source: Bioinformatics. 2024 Dec 2;40(12):btae698. doi: 10.1093/bioinformatics/btae698 (PMC11652266; doi:10.1093/bioinformatics/btae698)
Supplement: btae698_Supplementary_Data [file btae698_supplementary_data.zip › 20210517_Batch104.expected_spikeins.tsv]

USA-RI-CDCBI-RIDOH_01342-2021	SDSI_2
USA-RI-CDCBI-RIDOH_01343-2021	SDSI_3
USA-RI-CDCBI-RIDOH_01344-2021	SDSI_4
USA-RI-CDCBI-RIDOH_01345-2021	SDSI_5
USA-RI-CDCBI-RIDOH_01346-2021	SDSI_6
USA-RI-CDCBI-RIDOH_01347-2021	SDSI_7
USA-RI-CDCBI-RIDOH_01348-2021	SDSI_9
USA-RI-CDCBI-RIDOH_01349-2021	SDSI_10
USA-RI-CDCBI-RIDOH_01350-2021	SDSI_11
USA-RI-CDCBI-RIDOH_01351-2021	SDSI_12
USA-RI-CDCBI-RIDOH_01352-2021	SDSI_13
USA-RI-CDCBI-RIDOH_01353-2021	SDSI_14
USA-RI-CDCBI-RIDOH_01354-2021	SDSI_15
USA-RI-CDCBI-RIDOH_01355-2021	SDSI_16
USA-RI-CDCBI-RIDOH_01356-2021	SDSI_17
USA-RI-CDCBI-RIDOH_01357-2021	SDSI_18
USA-RI-CDCBI-RIDOH_01358-2021	SDSI_19
USA-RI-CDCBI-RIDOH_01359-2021	SDSI_20
USA-RI-CDCBI-RIDOH_01360-2021	SDSI_21
USA-RI-CDCBI-RIDOH_01361-2021	SDSI_22
USA-RI-CDCBI-RIDOH_01362-2021	SDSI_23
USA-RI-CDCBI-RIDOH_01363-2021	SDSI_24
USA-RI-CDCBI-RIDOH_01364-2021	SDSI_25
USA-RI-CDCBI-RIDOH_01365-2021	SDSI_26
USA-RI-CDCBI-RIDOH_01366-2021	SDSI_27
USA-RI-CDCBI-RIDOH_01367-2021	SDSI_28
USA-RI-CDCBI-RIDOH_01368-2021	SDSI_29
USA-RI-CDCBI-RIDOH_01369-2021	SDSI_30
USA-RI-CDCBI-RIDOH_01370-2021	SDSI_31
USA-RI-CDCBI-RIDOH_01371-2021	SDSI_32
USA-RI-CDCBI-RIDOH_01372-2021	SDSI_33
USA-RI-CDCBI-RIDOH_01373-2021	SDSI_34
USA-RI-CDCBI-RIDOH_01374-2021	SDSI_35
USA-RI-CDCBI-RIDOH_01375-2021	SDSI_36
USA-RI-CDCBI-RIDOH_01376-2021	SDSI_37
USA-RI-CDCBI-RIDOH_01377-2021	SDSI_38
USA-RI-CDCBI-RIDOH_01378-2021	SDSI_39
USA-RI-CDCBI-RIDOH_01379-2021	SDSI_40
USA-RI-CDCBI-RIDOH_01380-2021	SDSI_41
USA-RI-CDCBI-RIDOH_01381-2021	SDSI_42
USA-RI-CDCBI-RIDOH_01382-2021	SDSI_43
USA-RI-CDCBI-RIDOH_01383-2021	SDSI_44
USA-RI-CDCBI-RIDOH_01384-2021	SDSI_45
USA-RI-CDCBI-RIDOH_01385-2021	SDSI_46
USA-RI-CDCBI-RIDOH_01386-2021	SDSI_47
USA-RI-CDCBI-RIDOH_01387-2021	SDSI_48
USA-RI-CDCBI-RIDOH_01388-2021	SDSI_1
USA-RI-CDCBI-RIDOH_01389-2021	SDSI_2
USA-RI-CDCBI-RIDOH_01390-2021	SDSI_3
USA-RI-CDCBI-RIDOH_01391-2021	SDSI_4
USA-RI-CDCBI-RIDOH_01392-2021	SDSI_5
USA-RI-CDCBI-RIDOH_01393-2021	SDSI_6
USA-RI-CDCBI-RIDOH_01394-2021	SDSI_7
USA-RI-CDCBI-RIDOH_01395-2021	SDSI_8
USA-RI-CDCBI-RIDOH_01396-2021	SDSI_9
USA-RI-CDCBI-RIDOH_01397-2021	SDSI_10
USA-RI-CDCBI-RIDOH_01398-2021	SDSI_11
USA-RI-CDCBI-RIDOH_01399-2021	SDSI_12
USA-RI-CDCBI-RIDOH_01400-2021	SDSI_13
USA-RI-CDCBI-RIDOH_01401-2021	SDSI_14
USA-RI-CDCBI-RIDOH_01402-2021	SDSI_15
USA-RI-CDCBI-RIDOH_01403-2021	SDSI_16
USA-RI-CDCBI-RIDOH_01404-2021	SDSI_17
USA-RI-CDCBI-RIDOH_01405-2021	SDSI_18
USA-RI-CDCBI-RIDOH_01406-2021	SDSI_19
USA-RI-CDCBI-RIDOH_01407-2021	SDSI_20
USA-RI-CDCBI-RIDOH_01408-2021	SDSI_21
USA-RI-CDCBI-RIDOH_01409-2021	SDSI_22
USA-RI-CDCBI-RIDOH_01410-2021	SDSI_23
USA-RI-CDCBI-RIDOH_01411-2021	SDSI_24
USA-RI-CDCBI-RIDOH_01412-2021	SDSI_25
USA-RI-CDCBI-RIDOH_01413-2021	SDSI_26
USA-RI-CDCBI-RIDOH_01414-2021	SDSI_27
USA-RI-CDCBI-RIDOH_01415-2021	SDSI_28
USA-RI-CDCBI-RIDOH_01416-2021	SDSI_29
USA-RI-CDCBI-RIDOH_01417-2021	SDSI_30
USA-RI-CDCBI-RIDOH_01418-2021	SDSI_31
USA-RI-CDCBI-RIDOH_01419-2021	SDSI_32
USA-RI-CDCBI-RIDOH_01420-2021	SDSI_33
USA-RI-CDCBI-RIDOH_01421-2021	SDSI_34
USA-RI-CDCBI-RIDOH_01422-2021	SDSI_35
USA-RI-CDCBI-RIDOH_01423-2021	SDSI_36
USA-RI-CDCBI-RIDOH_01424-2021	SDSI_37
USA-RI-CDCBI-RIDOH_01425-2021	SDSI_38
USA-RI-CDCBI-RIDOH_01426-2021	SDSI_39
USA-RI-CDCBI-RIDOH_01427-2021	SDSI_40
USA-RI-CDCBI-RIDOH_01428-2021	SDSI_42
USA-RI-CDCBI-RIDOH_01429-2021	SDSI_43
USA-RI-CDCBI-RIDOH_01430-2021	SDSI_44
USA-RI-CDCBI-RIDOH_01431-2021	SDSI_45
USA-RI-CDCBI-RIDOH_01432-2021	SDSI_46
USA-RI-CDCBI-RIDOH_01433-2021	SDSI_47
