# Supplementary material for: Polyphonia: detecting inter-sample contamination in viral genomic sequencing data
Source: Bioinformatics. 2024 Dec 2;40(12):btae698. doi: 10.1093/bioinformatics/btae698 (PMC11652266; doi:10.1093/bioinformatics/btae698)
Supplement: btae698_Supplementary_Data [file btae698_supplementary_data.zip › 20210301_Batch57.plate_map.tsv]

USA-MA-Broad_CRSP-01154-2021	B1
USA-MA-Broad_CRSP-01155-2021	C1
USA-MA-Broad_CRSP-01156-2020	D1
USA-MA-Broad_CRSP-01157-2021	E1
USA-MA-Broad_CRSP-01158-2021	F1
USA-MA-Broad_CRSP-01159-2021	G1
USA-MA-Broad_CRSP-01160-2021	A2
USA-MA-Broad_CRSP-01161-2020	B2
USA-MA-Broad_CRSP-01162-2020	C2
USA-MA-Broad_CRSP-01163-2021	D2
USA-MA-Broad_CRSP-01164-2021	E2
USA-MA-Broad_CRSP-01165-2021	F2
USA-MA-Broad_CRSP-01166-2021	G2
USA-MA-Broad_CRSP-01167-2021	H2
USA-MA-Broad_CRSP-01168-2021	A3
USA-MA-Broad_CRSP-01169-2021	B3
USA-MA-Broad_CRSP-01170-2021	C3
USA-MA-Broad_CRSP-01171-2021	D3
USA-MA-Broad_CRSP-01172-2021	E3
USA-MA-Broad_CRSP-01173-2020	F3
USA-MA-Broad_CRSP-01174-2020	G3
USA-MA-Broad_CRSP-01175-2021	H3
USA-MA-Broad_CRSP-01176-2021	A4
USA-MA-Broad_CRSP-01177-2021	B4
USA-MA-Broad_CRSP-01178-2021	C4
USA-MA-Broad_CRSP-01179-2021	D4
USA-MA-Broad_CRSP-01180-2021	E4
USA-MA-Broad_CRSP-01181-2021	F4
USA-MA-Broad_CRSP-01182-2020	G4
USA-MA-Broad_CRSP-01183-2020	H4
USA-MA-Broad_CRSP-01184-2021	A5
USA-MA-Broad_CRSP-01185-2021	B5
USA-MA-Broad_CRSP-01186-2021	C5
USA-MA-Broad_CRSP-01187-2021	D5
USA-MA-Broad_CRSP-01188-2020	E5
USA-MA-Broad_CRSP-01189-2021	F5
USA-MA-Broad_CRSP-01190-2021	G5
USA-MA-Broad_CRSP-01191-2020	H5
USA-MA-Broad_CRSP-01192-2021	A6
USA-MA-Broad_CRSP-01193-2021	B6
USA-MA-Broad_CRSP-01194-2021	C6
USA-MA-Broad_CRSP-01195-2021	D6
USA-MA-Broad_CRSP-01196-2020	E6
USA-MA-Broad_CRSP-01197-2021	F6
USA-MA-Broad_CRSP-01198-2021	G6
USA-MA-Broad_CRSP-01199-2021	H6
USA-MA-Broad_CRSP-01200-2021	A7
USA-MA-Broad_CRSP-01201-2021	B7
USA-MA-Broad_CRSP-01202-2021	C7
USA-MA-Broad_CRSP-01203-2021	D7
USA-MA-Broad_CRSP-01204-2020	E7
USA-MA-Broad_CRSP-01205-2021	F7
USA-MA-Broad_CRSP-01206-2021	G7
USA-MA-Broad_CRSP-01207-2020	H7
USA-MA-Broad_CRSP-01208-2021	A8
USA-MA-Broad_CRSP-01209-2021	B8
USA-MA-Broad_CRSP-01210-2021	C8
USA-MA-Broad_CRSP-01211-2021	D8
USA-MA-Broad_CRSP-01212-2021	E8
USA-MA-Broad_CRSP-01213-2021	F8
USA-MA-Broad_CRSP-01214-2021	G8
USA-MA-Broad_CRSP-01215-2021	H8
USA-MA-Broad_CRSP-01216-2021	A9
USA-MA-Broad_CRSP-01217-2021	B9
USA-MA-Broad_CRSP-01218-2021	C9
USA-MA-Broad_CRSP-01219-2021	D9
USA-MA-Broad_CRSP-01220-2021	E9
USA-MA-Broad_CRSP-01221-2020	F9
USA-MA-Broad_CRSP-01222-2021	G9
USA-MA-Broad_CRSP-01223-2020	H9
USA-MA-Broad_CRSP-01224-2021	A10
USA-MA-Broad_CRSP-01225-2021	B10
USA-MA-Broad_CRSP-01226-2021	C10
USA-MA-Broad_CRSP-01227-2021	D10
USA-MA-Broad_CRSP-01228-2020	E10
USA-MA-Broad_CRSP-01229-2021	F10
USA-MA-Broad_CRSP-01230-2021	G10
USA-MA-Broad_CRSP-01231-2020	H10
USA-MA-Broad_CRSP-01232-2021	A11
USA-MA-Broad_CRSP-01233-2021	B11
USA-MA-Broad_CRSP-01234-2021	C11
USA-MA-Broad_CRSP-01235-2021	D11
USA-MA-Broad_CRSP-01236-2021	E11
USA-MA-Broad_CRSP-01237-2021	F11
USA-MA-Broad_CRSP-01238-2021	G11
USA-MA-Broad_CRSP-01239-2021	H11
USA-MA-Broad_CRSP-01240-2021	B12
USA-MA-Broad_CRSP-01241-2021	C12
USA-MA-Broad_CRSP-01242-2021	D12
USA-MA-Broad_CRSP-01243-2021	E12
USA-MA-Broad_CRSP-01244-2021	F12
USA-MA-Broad_CRSP-01245-2021	G12
