# Supplementary material for: Polyphonia: detecting inter-sample contamination in viral genomic sequencing data
Source: Bioinformatics. 2024 Dec 2;40(12):btae698. doi: 10.1093/bioinformatics/btae698 (PMC11652266; doi:10.1093/bioinformatics/btae698)
Supplement: btae698_Supplementary_Data [file btae698_supplementary_data.zip › 20201123_Batch32.plate_map.tsv]

USA-MA-MGH-02947-2020	B2
USA-MA-MGH-02948-2020	C2
USA-MA-MGH-02949-2020	D2
USA-MA-MGH-02950-2020	E2
USA-MA-MGH-02951-2020	F2
USA-MA-MGH-02952-2020	G2
USA-MA-MGH-02953-2020	H2
USA-MA-MGH-02962-2020	A4
USA-MA-MGH-02963-2020	B4
USA-MA-MGH-02964-2020	C4
USA-MA-MGH-02965-2020	D4
USA-MA-MGH-02966-2020	E4
USA-MA-MGH-02967-2020	F4
USA-MA-MGH-02968-2020	G4
USA-MA-MGH-02970-2020	A5
USA-MA-MGH-02973-2020	D5
USA-MA-MGH-02975-2020	F5
USA-MA-MGH-02976-2020	G5
USA-MA-MGH-02978-2020	A6
USA-MA-MGH-02979-2020	B6
USA-MA-MGH-02981-2020	D6
USA-MA-MGH-02984-2020	G6
USA-MA-MGH-02985-2020	H6
USA-MA-MGH-02986-2020	A7
USA-MA-MGH-02987-2020	B7
USA-MA-MGH-02988-2020	C7
USA-MA-MGH-02989-2020	D7
USA-MA-MGH-02990-2020	E7
USA-MA-MGH-02992-2020	G7
USA-MA-MGH-02995-2020	B8
USA-MA-MGH-02999-2020	F8
USA-MA-MGH-03000-2020	G8
USA-MA-MGH-03001-2020	H8
USA-MA-MGH-03002-2020	A9
USA-MA-MGH-03004-2020	C9
USA-MA-MGH-03005-2020	D9
USA-MA-MGH-03006-2020	E9
USA-MA-MGH-03007-2020	F9
USA-MA-MGH-03011-2020	B10
USA-MA-MGH-03013-2020	D10
USA-MA-MGH-03014-2020	E10
USA-MA-MGH-03016-2020	G10
USA-MA-MGH-03018-2020	A11
USA-MA-MGH-03020-2020	C11
USA-MA-MGH-03021-2020	D11
USA-MA-MGH-03023-2020	F11
USA-MA-MGH-03025-2020	H11
USA-MA-MGH-03027-2020	C12
USA-MA-MGH-03028-2020	D12
USA-MA-MGH-03029-2020	E12
USA-MA-MGH-03031-2020	G12
