# Supplementary material for: Polyphonia: detecting inter-sample contamination in viral genomic sequencing data
Source: Bioinformatics. 2024 Dec 2;40(12):btae698. doi: 10.1093/bioinformatics/btae698 (PMC11652266; doi:10.1093/bioinformatics/btae698)
Supplement: btae698_Supplementary_Data [file btae698_supplementary_data.zip › 20210302_Batch58.expected_spikeins.tsv]

USA-MA-Broad_CRSP-01246-2021	SDSI_2
USA-MA-Broad_CRSP-01247-2021	SDSI_3
USA-MA-Broad_CRSP-01248-2021	SDSI_4
USA-MA-Broad_CRSP-01249-2021	SDSI_5
USA-MA-Broad_CRSP-01250-2021	SDSI_6
USA-MA-Broad_CRSP-01251-2021	SDSI_7
USA-MA-Broad_CRSP-01252-2021	SDSI_9
USA-MA-Broad_CRSP-01253-2021	SDSI_10
USA-MA-Broad_CRSP-01254-2021	SDSI_11
USA-MA-Broad_CRSP-01255-2021	SDSI_12
USA-MA-Broad_CRSP-01256-2021	SDSI_13
USA-MA-Broad_CRSP-01257-2021	SDSI_14
USA-MA-Broad_CRSP-01258-2021	SDSI_15
USA-MA-Broad_CRSP-01259-2021	SDSI_16
USA-MA-Broad_CRSP-01260-2021	SDSI_17
USA-MA-Broad_CRSP-01261-2021	SDSI_18
USA-MA-Broad_CRSP-01262-2021	SDSI_19
USA-MA-Broad_CRSP-01263-2021	SDSI_20
USA-MA-Broad_CRSP-01264-2021	SDSI_21
USA-MA-Broad_CRSP-01265-2021	SDSI_22
USA-MA-Broad_CRSP-01266-2021	SDSI_23
USA-MA-Broad_CRSP-01267-2021	SDSI_24
USA-MA-Broad_CRSP-01268-2021	SDSI_25
USA-MA-Broad_CRSP-01269-2021	SDSI_26
USA-MA-Broad_CRSP-01270-2021	SDSI_27
USA-MA-Broad_CRSP-01271-2021	SDSI_28
USA-MA-Broad_CRSP-01272-2021	SDSI_29
USA-MA-Broad_CRSP-01273-2021	SDSI_30
USA-MA-Broad_CRSP-01274-2021	SDSI_31
USA-MA-Broad_CRSP-01275-2021	SDSI_32
USA-MA-Broad_CRSP-01276-2021	SDSI_33
USA-MA-Broad_CRSP-01277-2021	SDSI_34
USA-MA-Broad_CRSP-01278-2021	SDSI_35
USA-MA-Broad_CRSP-01279-2021	SDSI_36
USA-MA-Broad_CRSP-01280-2021	SDSI_37
USA-MA-Broad_CRSP-01281-2021	SDSI_38
USA-MA-Broad_CRSP-01282-2021	SDSI_39
USA-MA-Broad_CRSP-01283-2021	SDSI_40
USA-MA-Broad_CRSP-01284-2021	SDSI_41
USA-MA-Broad_CRSP-01285-2021	SDSI_42
USA-MA-Broad_CRSP-01286-2021	SDSI_43
USA-MA-Broad_CRSP-01287-2021	SDSI_44
USA-MA-Broad_CRSP-01288-2021	SDSI_45
USA-MA-Broad_CRSP-01289-2021	SDSI_46
USA-MA-Broad_CRSP-01290-2021	SDSI_47
USA-MA-Broad_CRSP-01291-2021	SDSI_48
USA-MA-Broad_CRSP-01292-2021	SDSI_1
USA-MA-Broad_CRSP-01293-2021	SDSI_2
USA-MA-Broad_CRSP-01294-2021	SDSI_3
USA-MA-Broad_CRSP-01295-2021	SDSI_4
USA-MA-Broad_CRSP-01296-2021	SDSI_5
USA-MA-Broad_CRSP-01297-2021	SDSI_6
USA-MA-Broad_CRSP-01298-2021	SDSI_7
USA-MA-Broad_CRSP-01299-2021	SDSI_8
USA-MA-Broad_CRSP-01300-2021	SDSI_9
USA-MA-Broad_CRSP-01301-2021	SDSI_10
USA-MA-Broad_CRSP-01302-2021	SDSI_11
USA-MA-Broad_CRSP-01303-2021	SDSI_12
USA-MA-Broad_CRSP-01304-2021	SDSI_13
USA-MA-Broad_CRSP-01305-2021	SDSI_14
USA-MA-Broad_CRSP-01306-2021	SDSI_15
USA-MA-Broad_CRSP-01307-2021	SDSI_16
USA-MA-Broad_CRSP-01308-2021	SDSI_17
USA-MA-Broad_CRSP-01309-2021	SDSI_18
USA-MA-Broad_CRSP-01310-2021	SDSI_19
USA-MA-Broad_CRSP-01311-2021	SDSI_20
USA-MA-Broad_CRSP-01312-2021	SDSI_21
USA-MA-Broad_CRSP-01313-2021	SDSI_22
USA-MA-Broad_CRSP-01314-2021	SDSI_23
USA-MA-Broad_CRSP-01315-2021	SDSI_24
USA-MA-Broad_CRSP-01316-2021	SDSI_25
USA-MA-Broad_CRSP-01317-2021	SDSI_26
USA-MA-Broad_CRSP-01318-2021	SDSI_27
USA-MA-Broad_CRSP-01319-2021	SDSI_28
USA-MA-Broad_CRSP-01320-2021	SDSI_29
USA-MA-Broad_CRSP-01321-2021	SDSI_30
USA-MA-Broad_CRSP-01322-2021	SDSI_31
USA-MA-Broad_CRSP-01323-2021	SDSI_32
USA-MA-Broad_CRSP-01324-2021	SDSI_33
USA-MA-Broad_CRSP-01325-2021	SDSI_34
USA-MA-Broad_CRSP-01326-2021	SDSI_35
USA-MA-Broad_CRSP-01327-2021	SDSI_36
USA-MA-Broad_CRSP-01328-2021	SDSI_37
USA-MA-Broad_CRSP-01329-2021	SDSI_38
USA-MA-Broad_CRSP-01330-2021	SDSI_39
USA-MA-Broad_CRSP-01331-2021	SDSI_40
USA-MA-Broad_CRSP-01332-2021	SDSI_42
USA-MA-Broad_CRSP-01333-2021	SDSI_43
USA-MA-Broad_CRSP-01334-2021	SDSI_44
USA-MA-Broad_CRSP-01335-2021	SDSI_45
USA-MA-Broad_CRSP-01336-2021	SDSI_46
USA-MA-Broad_CRSP-01337-2021	SDSI_47
