# Supplementary material for: Polyphonia: detecting inter-sample contamination in viral genomic sequencing data
Source: Bioinformatics. 2024 Dec 2;40(12):btae698. doi: 10.1093/bioinformatics/btae698 (PMC11652266; doi:10.1093/bioinformatics/btae698)
Supplement: btae698_Supplementary_Data [file btae698_supplementary_data.zip › 20210224_Batch56.expected_spikeins.tsv]

USA-MA-Broad_CRSP-01062-2021	SDSI_2
USA-MA-Broad_CRSP-01063-2021	SDSI_3
USA-MA-Broad_CRSP-01064-2021	SDSI_4
USA-MA-Broad_CRSP-01065-2020	SDSI_5
USA-MA-Broad_CRSP-01066-2021	SDSI_6
USA-MA-Broad_CRSP-01067-2021	SDSI_7
USA-MA-Broad_CRSP-01068-2021	SDSI_9
USA-MA-Broad_CRSP-01069-2021	SDSI_10
USA-MA-Broad_CRSP-01070-2021	SDSI_11
USA-MA-Broad_CRSP-01071-2021	SDSI_12
USA-MA-Broad_CRSP-01072-2021	SDSI_13
USA-MA-Broad_CRSP-01073-2021	SDSI_14
USA-MA-Broad_CRSP-01074-2021	SDSI_15
USA-MA-Broad_CRSP-01075-2020	SDSI_16
USA-MA-Broad_CRSP-01076-2021	SDSI_17
USA-MA-Broad_CRSP-01077-2021	SDSI_18
USA-MA-Broad_CRSP-01078-2021	SDSI_19
USA-MA-Broad_CRSP-01079-2021	SDSI_20
USA-MA-Broad_CRSP-01080-2020	SDSI_21
USA-MA-Broad_CRSP-01081-2021	SDSI_22
USA-MA-Broad_CRSP-01082-2021	SDSI_23
USA-MA-Broad_CRSP-01083-2020	SDSI_24
USA-MA-Broad_CRSP-01084-2021	SDSI_25
USA-MA-Broad_CRSP-01085-2021	SDSI_26
USA-MA-Broad_CRSP-01086-2021	SDSI_27
USA-MA-Broad_CRSP-01087-2021	SDSI_28
USA-MA-Broad_CRSP-01088-2021	SDSI_29
USA-MA-Broad_CRSP-01089-2021	SDSI_30
USA-MA-Broad_CRSP-01090-2021	SDSI_31
USA-MA-Broad_CRSP-01091-2021	SDSI_32
USA-MA-Broad_CRSP-01092-2021	SDSI_33
USA-MA-Broad_CRSP-01093-2021	SDSI_34
USA-MA-Broad_CRSP-01094-2021	SDSI_35
USA-MA-Broad_CRSP-01095-2021	SDSI_36
USA-MA-Broad_CRSP-01096-2021	SDSI_37
USA-MA-Broad_CRSP-01097-2020	SDSI_38
USA-MA-Broad_CRSP-01098-2021	SDSI_39
USA-MA-Broad_CRSP-01099-2021	SDSI_40
USA-MA-Broad_CRSP-01100-2021	SDSI_41
USA-MA-Broad_CRSP-01101-2021	SDSI_42
USA-MA-Broad_CRSP-01102-2021	SDSI_43
USA-MA-Broad_CRSP-01103-2021	SDSI_44
USA-MA-Broad_CRSP-01104-2021	SDSI_45
USA-MA-Broad_CRSP-01105-2020	SDSI_46
USA-MA-Broad_CRSP-01106-2020	SDSI_47
USA-MA-Broad_CRSP-01107-2021	SDSI_48
USA-MA-Broad_CRSP-01108-2021	SDSI_1
USA-MA-Broad_CRSP-01109-2021	SDSI_2
USA-MA-Broad_CRSP-01110-2021	SDSI_3
USA-MA-Broad_CRSP-01111-2021	SDSI_4
USA-MA-Broad_CRSP-01112-2021	SDSI_5
USA-MA-Broad_CRSP-01113-2021	SDSI_6
USA-MA-Broad_CRSP-01114-2021	SDSI_7
USA-MA-Broad_CRSP-01115-2021	SDSI_8
USA-MA-Broad_CRSP-01116-2021	SDSI_9
USA-MA-Broad_CRSP-01117-2021	SDSI_10
USA-MA-Broad_CRSP-01118-2021	SDSI_11
USA-MA-Broad_CRSP-01119-2021	SDSI_12
USA-MA-Broad_CRSP-01120-2021	SDSI_13
USA-MA-Broad_CRSP-01121-2021	SDSI_14
USA-MA-Broad_CRSP-01122-2021	SDSI_15
USA-MA-Broad_CRSP-01123-2021	SDSI_16
USA-MA-Broad_CRSP-01124-2021	SDSI_17
USA-MA-Broad_CRSP-01125-2021	SDSI_18
USA-MA-Broad_CRSP-01126-2021	SDSI_19
USA-MA-Broad_CRSP-01127-2021	SDSI_20
USA-MA-Broad_CRSP-01128-2020	SDSI_21
USA-MA-Broad_CRSP-01129-2020	SDSI_22
USA-MA-Broad_CRSP-01130-2021	SDSI_23
USA-MA-Broad_CRSP-01131-2020	SDSI_24
USA-MA-Broad_CRSP-01132-2021	SDSI_25
USA-MA-Broad_CRSP-01133-2021	SDSI_26
USA-MA-Broad_CRSP-01134-2021	SDSI_27
USA-MA-Broad_CRSP-01135-2021	SDSI_28
USA-MA-Broad_CRSP-01136-2020	SDSI_29
USA-MA-Broad_CRSP-01137-2020	SDSI_30
USA-MA-Broad_CRSP-01138-2021	SDSI_31
USA-MA-Broad_CRSP-01139-2021	SDSI_32
USA-MA-Broad_CRSP-01140-2021	SDSI_33
USA-MA-Broad_CRSP-01141-2021	SDSI_34
USA-MA-Broad_CRSP-01142-2021	SDSI_35
USA-MA-Broad_CRSP-01143-2021	SDSI_36
USA-MA-Broad_CRSP-01144-2020	SDSI_37
USA-MA-Broad_CRSP-01145-2021	SDSI_38
USA-MA-Broad_CRSP-01146-2020	SDSI_39
USA-MA-Broad_CRSP-01147-2021	SDSI_40
USA-MA-Broad_CRSP-01148-2021	SDSI_42
USA-MA-Broad_CRSP-01149-2021	SDSI_43
USA-MA-Broad_CRSP-01150-2021	SDSI_44
USA-MA-Broad_CRSP-01151-2020	SDSI_45
USA-MA-Broad_CRSP-01152-2020	SDSI_46
USA-MA-Broad_CRSP-01153-2020	SDSI_47
