# Supplementary material for: Polyphonia: detecting inter-sample contamination in viral genomic sequencing data
Source: Bioinformatics. 2024 Dec 2;40(12):btae698. doi: 10.1093/bioinformatics/btae698 (PMC11652266; doi:10.1093/bioinformatics/btae698)
Supplement: btae698_Supplementary_Data [file btae698_supplementary_data.zip › 20210507_Batch100.expected_spikeins.tsv]

USA-RI-CDCBI-RIDOH_02262-2021	SDSI_2
USA-RI-CDCBI-RIDOH_02263-2021	SDSI_3
USA-RI-CDCBI-RIDOH_02264-2021	SDSI_4
USA-RI-CDCBI-RIDOH_02265-2021	SDSI_5
USA-RI-CDCBI-RIDOH_02266-2021	SDSI_6
USA-RI-CDCBI-RIDOH_02267-2021	SDSI_7
USA-RI-CDCBI-RIDOH_02268-2021	SDSI_9
USA-RI-CDCBI-RIDOH_02269-2021	SDSI_10
USA-RI-CDCBI-RIDOH_02270-2021	SDSI_11
USA-RI-CDCBI-RIDOH_02271-2021	SDSI_12
USA-RI-CDCBI-RIDOH_02272-2021	SDSI_13
USA-RI-CDCBI-RIDOH_02273-2021	SDSI_14
USA-RI-CDCBI-RIDOH_02274-2021	SDSI_15
USA-RI-CDCBI-RIDOH_02275-2021	SDSI_16
USA-RI-CDCBI-RIDOH_02276-2021	SDSI_17
USA-RI-CDCBI-RIDOH_02277-2021	SDSI_18
USA-RI-CDCBI-RIDOH_02278-2021	SDSI_19
USA-RI-CDCBI-RIDOH_02279-2021	SDSI_20
USA-RI-CDCBI-RIDOH_02280-2021	SDSI_21
USA-RI-CDCBI-RIDOH_02281-2021	SDSI_22
USA-RI-CDCBI-RIDOH_02282-2021	SDSI_23
USA-RI-CDCBI-RIDOH_02283-2021	SDSI_24
USA-RI-CDCBI-RIDOH_02284-2021	SDSI_25
USA-RI-CDCBI-RIDOH_02285-2021	SDSI_26
USA-RI-CDCBI-RIDOH_02286-2021	SDSI_27
USA-RI-CDCBI-RIDOH_02287-2021	SDSI_28
USA-RI-CDCBI-RIDOH_02288-2021	SDSI_29
USA-RI-CDCBI-RIDOH_02289-2021	SDSI_30
USA-RI-CDCBI-RIDOH_02290-2021	SDSI_31
USA-RI-CDCBI-RIDOH_02291-2021	SDSI_32
USA-RI-CDCBI-RIDOH_02292-2021	SDSI_33
USA-RI-CDCBI-RIDOH_02293-2021	SDSI_34
USA-RI-CDCBI-RIDOH_02294-2021	SDSI_35
USA-RI-CDCBI-RIDOH_02295-2021	SDSI_36
USA-RI-CDCBI-RIDOH_02296-2021	SDSI_37
USA-RI-CDCBI-RIDOH_02297-2021	SDSI_38
USA-RI-CDCBI-RIDOH_02298-2021	SDSI_39
USA-RI-CDCBI-RIDOH_02299-2021	SDSI_40
USA-RI-CDCBI-RIDOH_02300-2021	SDSI_41
USA-RI-CDCBI-RIDOH_02301-2021	SDSI_42
USA-RI-CDCBI-RIDOH_02302-2021	SDSI_43
USA-RI-CDCBI-RIDOH_02303-2021	SDSI_44
USA-RI-CDCBI-RIDOH_02304-2021	SDSI_45
USA-RI-CDCBI-RIDOH_02305-2021	SDSI_46
USA-RI-CDCBI-RIDOH_02306-2021	SDSI_47
USA-RI-CDCBI-RIDOH_02307-2021	SDSI_48
USA-RI-CDCBI-RIDOH_02308-2021	SDSI_1
USA-RI-CDCBI-RIDOH_02309-2021	SDSI_2
USA-RI-CDCBI-RIDOH_02310-2021	SDSI_3
USA-RI-CDCBI-RIDOH_02311-2021	SDSI_4
USA-RI-CDCBI-RIDOH_02312-2021	SDSI_5
USA-RI-CDCBI-RIDOH_02313-2021	SDSI_6
USA-RI-CDCBI-RIDOH_02314-2021	SDSI_7
USA-RI-CDCBI-RIDOH_02315-2021	SDSI_8
USA-RI-CDCBI-RIDOH_02316-2021	SDSI_9
USA-RI-CDCBI-RIDOH_02317-2021	SDSI_10
USA-RI-CDCBI-RIDOH_02318-2021	SDSI_11
USA-RI-CDCBI-RIDOH_02319-2021	SDSI_12
USA-RI-CDCBI-RIDOH_02320-2021	SDSI_13
USA-RI-CDCBI-RIDOH_02321-2021	SDSI_14
USA-RI-CDCBI-RIDOH_02322-2021	SDSI_15
USA-RI-CDCBI-RIDOH_02323-2021	SDSI_16
USA-RI-CDCBI-RIDOH_02324-2021	SDSI_17
USA-RI-CDCBI-RIDOH_02325-2021	SDSI_18
USA-RI-CDCBI-RIDOH_02326-2021	SDSI_19
USA-RI-CDCBI-RIDOH_02327-2021	SDSI_20
USA-RI-CDCBI-RIDOH_02328-2021	SDSI_21
USA-RI-CDCBI-RIDOH_02329-2021	SDSI_22
USA-RI-CDCBI-RIDOH_02330-2021	SDSI_23
USA-RI-CDCBI-RIDOH_02331-2021	SDSI_24
USA-RI-CDCBI-RIDOH_02332-2021	SDSI_25
USA-RI-CDCBI-RIDOH_02333-2021	SDSI_26
USA-RI-CDCBI-RIDOH_02334-2021	SDSI_27
USA-RI-CDCBI-RIDOH_02335-2021	SDSI_28
USA-RI-CDCBI-RIDOH_02336-2021	SDSI_29
USA-RI-CDCBI-RIDOH_02337-2021	SDSI_30
USA-RI-CDCBI-RIDOH_02338-2021	SDSI_31
USA-RI-CDCBI-RIDOH_02339-2021	SDSI_32
USA-RI-CDCBI-RIDOH_02340-2021	SDSI_33
USA-RI-CDCBI-RIDOH_02341-2021	SDSI_34
USA-RI-CDCBI-RIDOH_02342-2021	SDSI_35
USA-RI-CDCBI-RIDOH_02343-2021	SDSI_36
USA-RI-CDCBI-RIDOH_02344-2021	SDSI_37
USA-RI-CDCBI-RIDOH_02345-2021	SDSI_38
USA-RI-CDCBI-RIDOH_02346-2021	SDSI_39
USA-RI-CDCBI-RIDOH_02347-2021	SDSI_40
USA-RI-CDCBI-RIDOH_02348-2021	SDSI_42
USA-RI-CDCBI-RIDOH_02349-2021	SDSI_43
USA-RI-CDCBI-RIDOH_02350-2021	SDSI_44
USA-RI-CDCBI-RIDOH_02351-2021	SDSI_45
USA-RI-CDCBI-RIDOH_02352-2021	SDSI_46
USA-RI-CDCBI-RIDOH_02353-2021	SDSI_47
