# Supplementary material for: Polyphonia: detecting inter-sample contamination in viral genomic sequencing data
Source: Bioinformatics. 2024 Dec 2;40(12):btae698. doi: 10.1093/bioinformatics/btae698 (PMC11652266; doi:10.1093/bioinformatics/btae698)
Supplement: btae698_Supplementary_Data [file btae698_supplementary_data.zip › 20201204_Batch33.accessions.tsv]

USA-MA-MGH-02848-2020	SAMN17210684
USA-MA-MGH-02849-2020	SAMN17210685
USA-MA-MGH-03033-2020	SAMN17210875
USA-MA-MGH-03034-2020	SAMN17210876
USA-MA-MGH-03039-2020	SAMN17210881
USA-MA-MGH-03040-2020	SAMN17210882
USA-MA-MGH-03042-2020	SAMN17210884
USA-MA-MGH-03043-2020	SAMN17210885
USA-MA-MGH-03047-2020	SAMN17210889
USA-MA-MGH-03048-2020	SAMN17210890
USA-MA-MGH-03049-2020	SAMN17210891
USA-MA-MGH-03052-2020	SAMN17210894
USA-MA-MGH-03055-2020	SAMN17210897
USA-MA-MGH-03057-2020	SAMN17210899
USA-MA-MGH-03059-2020	SAMN17210901
USA-MA-MGH-03060-2020	SAMN17210902
USA-MA-MGH-03061-2020	SAMN17210903
USA-MA-MGH-03062-2020	SAMN17210904
USA-MA-MGH-03075-2020	SAMN17210917
USA-MA-MGH-03077-2020	SAMN17210919
USA-MA-MGH-03080-2020	SAMN17210922
USA-MA-MGH-03082-2020	SAMN17210924
USA-MA-MGH-03083-2020	SAMN17210925
USA-MA-MGH-03084-2020	SAMN17210926
USA-MA-MGH-03085-2020	SAMN17210927
USA-MA-MGH-03099-2020	SAMN17210941
USA-MA-MGH-03101-2020	SAMN17210943
USA-MA-MGH-03110-2020	SAMN17210952
USA-MA-MGH-03111-2020	SAMN17210953
USA-MA-MGH-03113-2020	SAMN17210955
USA-MA-MGH-03114-2020	SAMN17210956
USA-MA-MGH-03115-2020	SAMN17210957
USA-MA-MGH-03116-2020	SAMN17210958
USA-MA-MGH-03117-2020	SAMN17210959
USA-MA-MGH-03120-2020	SAMN17210962
USA-MA-MGH-03124-2020	SAMN17210966
USA-MA-MGH-03125-2020	SAMN17210967
USA-MA-MGH-03126-2020	SAMN17210968
USA-MA-MGH-03127-2020	SAMN17210969
USA-MA-MGH-03128-2020	SAMN17210970
USA-MA-MGH-03139-2020	SAMN17210981
USA-MA-MGH-03141-2020	SAMN17210983
USA-MA-MGH-03144-2020	SAMN17210986
USA-MA-MGH-03145-2020	SAMN17210987
USA-MA-MGH-03146-2020	SAMN17210988
USA-MA-MGH-03147-2020	SAMN17210989
USA-MA-MGH-03149-2020	SAMN17210991
USA-MA-MGH-03150-2020	SAMN17210992
USA-MA-MGH-03155-2020	SAMN17210997
USA-MA-MGH-03156-2020	SAMN17210998
USA-MA-MGH-03161-2020	SAMN17211003
USA-MA-MGH-03162-2020	SAMN17211004
USA-MA-MGH-03165-2020	SAMN17211007
USA-MA-MGH-03167-2020	SAMN17211009
USA-MA-MGH-03168-2020	SAMN17211010
USA-MA-MGH-03172-2020	SAMN17211014
USA-MA-MGH-03173-2020	SAMN17211015
USA-MA-MGH-03174-2020	SAMN17211016
USA-MA-MGH-03175-2020	SAMN17211017
USA-MA-MGH-03176-2020	SAMN17211018
USA-MA-MGH-03177-2020	SAMN17211019
USA-MA-MGH-03178-2020	SAMN17211020
USA-MA-MGH-03179-2020	SAMN17211021
USA-MA-MGH-03182-2020	SAMN17211024
USA-MA-MGH-03183-2020	SAMN17211025
USA-MA-MGH-03184-2020	SAMN17211026
USA-MA-MGH-03188-2020	SAMN17211030
USA-MA-MGH-03190-2020	SAMN17211032
USA-MA-MGH-03191-2020	SAMN17211033
USA-MA-MGH-03192-2020	SAMN17211034
USA-MA-MGH-03193-2020	SAMN17211035
USA-MA-MGH-03196-2020	SAMN17211038
USA-MA-MGH-03200-2020	SAMN17211042
USA-MA-MGH-03202-2020	SAMN17211044
USA-MA-MGH-03203-2020	SAMN17211045
USA-MA-MGH-03205-2020	SAMN17211047
USA-MA-MGH-03206-2020	SAMN17211048
USA-MA-MGH-03212-2020	SAMN17211054
