# Supplementary material for: Polyphonia: detecting inter-sample contamination in viral genomic sequencing data
Source: Bioinformatics. 2024 Dec 2;40(12):btae698. doi: 10.1093/bioinformatics/btae698 (PMC11652266; doi:10.1093/bioinformatics/btae698)
Supplement: btae698_Supplementary_Data [file btae698_supplementary_data.zip › 20210222_Batch54.plate_map.tsv]

USA-MA-MGH-04027-2021	B1
USA-MA-MGH-04028-2021	C1
USA-MA-MGH-04029-2021	D1
USA-MA-MGH-04030-2021	E1
USA-MA-MGH-04031-2021	F1
USA-MA-MGH-04032-2021	G1
USA-MA-MGH-04033-2021	A2
USA-MA-MGH-04034-2021	B2
USA-MA-MGH-04035-2021	C2
USA-MA-MGH-04036-2021	D2
USA-MA-MGH-04037-2021	E2
USA-MA-MGH-04038-2021	F2
USA-MA-MGH-04039-2021	G2
USA-MA-MGH-04040-2021	H2
USA-MA-MGH-04041-2021	A3
USA-MA-MGH-04042-2021	B3
USA-MA-MGH-04043-2021	C3
USA-MA-MGH-04044-2021	D3
USA-MA-MGH-04045-2021	E3
USA-MA-MGH-04046-2021	F3
USA-MA-MGH-04047-2021	G3
USA-MA-MGH-04048-2021	H3
USA-MA-MGH-04049-2021	A4
USA-MA-MGH-04050-2021	B4
USA-MA-MGH-04051-2021	C4
USA-MA-MGH-04052-2021	D4
USA-MA-MGH-04053-2021	E4
USA-MA-MGH-04054-2021	F4
USA-MA-MGH-04055-2021	G4
USA-MA-MGH-04056-2021	H4
USA-MA-MGH-04057-2021	A5
USA-MA-MGH-04058-2021	B5
USA-MA-MGH-04059-2021	C5
USA-MA-MGH-04060-2021	D5
USA-MA-MGH-04061-2021	E5
USA-MA-MGH-04062-2021	F5
USA-MA-MGH-04063-2021	G5
USA-MA-MGH-04064-2021	H5
USA-MA-MGH-04065-2021	A6
USA-MA-MGH-04066-2021	B6
USA-MA-MGH-04067-2021	C6
USA-MA-MGH-04068-2021	D6
USA-MA-MGH-04069-2021	E6
USA-MA-MGH-04070-2021	F6
USA-MA-MGH-04071-2021	G6
USA-MA-MGH-04072-2021	H6
USA-MA-MGH-04073-2021	A7
USA-MA-MGH-04074-2021	B7
USA-MA-MGH-04075-2021	C7
USA-MA-MGH-04076-2021	D7
USA-MA-MGH-04077-2021	E7
USA-MA-MGH-04078-2021	F7
USA-MA-MGH-04079-2021	G7
USA-MA-MGH-04080-2021	H7
USA-MA-MGH-04081-2021	A8
USA-MA-MGH-04082-2021	B8
USA-MA-MGH-04083-2021	C8
USA-MA-MGH-04084-2021	D8
USA-MA-MGH-04085-2021	E8
USA-MA-MGH-04086-2021	F8
USA-MA-MGH-04087-2021	G8
USA-MA-MGH-04088-2021	H8
USA-MA-MGH-04089-2021	A9
USA-MA-MGH-04090-2021	B9
USA-MA-MGH-04091-2021	C9
USA-MA-MGH-04092-2021	D9
USA-MA-MGH-04093-2021	E9
USA-MA-MGH-04094-2021	F9
USA-MA-MGH-04095-2021	G9
USA-MA-MGH-04096-2021	H9
USA-MA-MGH-04097-2021	A10
USA-MA-MGH-04098-2021	B10
USA-MA-MGH-04099-2021	C10
USA-MA-MGH-04100-2021	D10
USA-MA-MGH-04101-2021	E10
USA-MA-MGH-04102-2021	F10
USA-MA-MGH-04103-2021	G10
USA-MA-MGH-04104-2021	H10
USA-MA-MGH-04105-2021	A11
USA-MA-MGH-04106-2021	B11
USA-MA-MGH-04107-2021	C11
USA-MA-MGH-04108-2021	D11
USA-MA-MGH-04109-2021	E11
USA-MA-MGH-04110-2021	F11
USA-MA-MGH-04111-2021	G11
USA-MA-MGH-04112-2021	H11
USA-MA-MGH-04113-2021	B12
USA-MA-MGH-04114-2021	C12
USA-MA-MGH-04115-2021	D12
USA-MA-MGH-04116-2021	E12
USA-MA-MGH-04117-2021	F12
USA-MA-MGH-04118-2021	G12
