# Supplementary material for: Polyphonia: detecting inter-sample contamination in viral genomic sequencing data
Source: Bioinformatics. 2024 Dec 2;40(12):btae698. doi: 10.1093/bioinformatics/btae698 (PMC11652266; doi:10.1093/bioinformatics/btae698)
Supplement: btae698_Supplementary_Data [file btae698_supplementary_data.zip › 20210402_Batch77.accessions.tsv]

USA-NY-CDCBI-CRSP_02013-2021	SAMN18699012
USA-RI-CDCBI-CRSP_02014-2021	SAMN18699013
USA-VT-CDCBI-CRSP_02015-2021	SAMN18699014
USA-VT-CDCBI-CRSP_02016-2021	SAMN18699015
USA-VT-CDCBI-CRSP_02017-2021	SAMN18699016
USA-VT-CDCBI-CRSP_02018-2021	SAMN18699017
USA-VT-CDCBI-CRSP_02019-2021	SAMN18699018
USA-VT-CDCBI-CRSP_02020-2021	SAMN18699019
USA-VT-CDCBI-CRSP_02021-2021	SAMN18699020
USA-VT-CDCBI-CRSP_02022-2021	SAMN18699021
USA-NY-CDCBI-CRSP_02023-2021	SAMN18699022
USA-NY-CDCBI-CRSP_02024-2021	SAMN18699023
USA-NH-CDCBI-CRSP_02025-2021	SAMN18699024
USA-NH-CDCBI-CRSP_02026-2021	SAMN18699025
USA-VT-CDCBI-CRSP_02027-2021	SAMN18699026
USA-VT-CDCBI-CRSP_02028-2021	SAMN18699027
USA-RI-CDCBI-CRSP_02029-2021	SAMN18699028
USA-NY-CDCBI-CRSP_02030-2021	SAMN18699029
USA-VT-CDCBI-CRSP_02031-2021	SAMN18699030
USA-NY-CDCBI-CRSP_02032-2021	SAMN18699031
USA-VT-CDCBI-CRSP_02033-2021	SAMN18699032
USA-NH-CDCBI-CRSP_02034-2021	SAMN18699033
USA-RI-CDCBI-CRSP_02035-2021	SAMN18699034
USA-NH-CDCBI-CRSP_02036-2021	SAMN18699035
USA-VT-CDCBI-CRSP_02037-2021	SAMN18699036
USA-RI-CDCBI-CRSP_02038-2021	SAMN18699037
USA-VT-CDCBI-CRSP_02039-2021	SAMN18699038
USA-VT-CDCBI-CRSP_02040-2021	SAMN18699039
USA-ME-CDCBI-CRSP_02041-2021	SAMN18699040
USA-RI-CDCBI-CRSP_02042-2021	SAMN18699041
USA-CT-CDCBI-CRSP_02043-2021	SAMN18699042
USA-CT-CDCBI-CRSP_02044-2021	SAMN18699043
USA-ME-CDCBI-CRSP_02045-2021	SAMN18699044
USA-RI-CDCBI-CRSP_02046-2021	SAMN18699045
USA-ME-CDCBI-CRSP_02047-2021	SAMN18699046
USA-VT-CDCBI-CRSP_02048-2021	SAMN18699047
USA-CT-CDCBI-CRSP_02049-2021	SAMN18699048
USA-NY-CDCBI-CRSP_02050-2021	SAMN18699049
USA-ME-CDCBI-CRSP_02051-2021	SAMN18699050
USA-ME-CDCBI-CRSP_02052-2021	SAMN18699051
USA-ME-CDCBI-CRSP_02053-2021	SAMN18699052
USA-ME-CDCBI-CRSP_02054-2021	SAMN18699053
USA-RI-CDCBI-CRSP_02055-2021	SAMN18699054
USA-CT-CDCBI-CRSP_02056-2021	SAMN18699055
USA-ME-CDCBI-CRSP_02057-2021	SAMN18699056
USA-CT-CDCBI-CRSP_02058-2021	SAMN18699057
USA-ME-CDCBI-CRSP_02059-2021	SAMN18699058
USA-NY-CDCBI-CRSP_02060-2021	SAMN18699059
USA-VT-CDCBI-CRSP_02061-2021	SAMN18699060
USA-NH-CDCBI-CRSP_02062-2021	SAMN18699061
USA-ME-CDCBI-CRSP_02063-2021	SAMN18699062
USA-ME-CDCBI-CRSP_02064-2021	SAMN18699063
USA-NY-CDCBI-CRSP_02065-2021	SAMN18699064
USA-CT-CDCBI-CRSP_02066-2021	SAMN18699065
USA-NY-CDCBI-CRSP_02067-2021	SAMN18699066
USA-NH-CDCBI-CRSP_02068-2021	SAMN18699067
USA-NY-CDCBI-CRSP_02069-2021	SAMN18699068
USA-ME-CDCBI-CRSP_02070-2021	SAMN18699069
USA-NY-CDCBI-CRSP_02071-2021	SAMN18699070
USA-NH-CDCBI-CRSP_02072-2021	SAMN18699071
USA-NY-CDCBI-CRSP_02073-2021	SAMN18699072
USA-NY-CDCBI-CRSP_02074-2021	SAMN18699073
USA-ME-CDCBI-CRSP_02075-2021	SAMN18699074
USA-NY-CDCBI-CRSP_02076-2021	SAMN18699075
USA-NY-CDCBI-CRSP_02077-2021	SAMN18699076
USA-CT-CDCBI-CRSP_02078-2021	SAMN18699077
USA-NY-CDCBI-CRSP_02079-2021	SAMN18699078
USA-VT-CDCBI-CRSP_02080-2021	SAMN18699079
USA-CT-CDCBI-CRSP_02081-2021	SAMN18699080
USA-NY-CDCBI-CRSP_02082-2021	SAMN18699081
USA-NH-CDCBI-CRSP_02083-2021	SAMN18699082
USA-NY-CDCBI-CRSP_02084-2021	SAMN18699083
USA-CT-CDCBI-CRSP_02085-2021	SAMN18699084
USA-NY-CDCBI-CRSP_02086-2021	SAMN18699085
USA-CT-CDCBI-CRSP_02087-2021	SAMN18699086
USA-NY-CDCBI-CRSP_02088-2021	SAMN18699087
USA-NY-CDCBI-CRSP_02089-2021	SAMN18699088
USA-NH-CDCBI-CRSP_02090-2021	SAMN18699089
USA-CT-CDCBI-CRSP_02091-2021	SAMN18699090
USA-CT-CDCBI-CRSP_02092-2021	SAMN18699091
USA-CT-CDCBI-CRSP_02093-2021	SAMN18699092
USA-CT-CDCBI-CRSP_02094-2021	SAMN18699093
USA-CT-CDCBI-CRSP_02095-2021	SAMN18699094
USA-CT-CDCBI-CRSP_02096-2021	SAMN18699095
USA-NY-CDCBI-CRSP_02097-2021	SAMN18699096
USA-NY-CDCBI-CRSP_02098-2021	SAMN18699097
USA-VT-CDCBI-CRSP_02099-2021	SAMN18699098
USA-NY-CDCBI-CRSP_02100-2021	SAMN18699099
USA-RI-CDCBI-CRSP_02101-2021	SAMN18699100
USA-RI-CDCBI-CRSP_02102-2021	SAMN18699101
USA-RI-CDCBI-CRSP_02103-2021	SAMN18699102
USA-CT-CDCBI-CRSP_02104-2021	SAMN18699103
