# Supplementary material for: Polyphonia: detecting inter-sample contamination in viral genomic sequencing data
Source: Bioinformatics. 2024 Dec 2;40(12):btae698. doi: 10.1093/bioinformatics/btae698 (PMC11652266; doi:10.1093/bioinformatics/btae698)
Supplement: btae698_Supplementary_Data [file btae698_supplementary_data.zip › 20210114_Batch39.accessions.tsv]

USA-RI-Broad_RIDOH-00002-2020	SAMN17516339
USA-RI-Broad_RIDOH-00003-2020	SAMN17516340
USA-RI-Broad_RIDOH-00004-2020	SAMN17516341
USA-RI-Broad_RIDOH-00005-2020	SAMN17516342
USA-RI-Broad_RIDOH-00006-2020	SAMN17516343
USA-RI-Broad_RIDOH-00007-2020	SAMN17516344
USA-RI-Broad_RIDOH-00009-2020	SAMN17516346
USA-RI-Broad_RIDOH-00010-2020	SAMN17516347
USA-RI-Broad_RIDOH-00011-2020	SAMN17516348
USA-RI-Broad_RIDOH-00012-2020	SAMN17516349
USA-RI-Broad_RIDOH-00013-2020	SAMN17516350
USA-RI-Broad_RIDOH-00014-2020	SAMN17516351
USA-RI-Broad_RIDOH-00015-2020	SAMN17516352
USA-RI-Broad_RIDOH-00016-2020	SAMN17516353
USA-RI-Broad_RIDOH-00017-2020	SAMN17516354
USA-RI-Broad_RIDOH-00018-2020	SAMN17516355
USA-RI-Broad_RIDOH-00019-2020	SAMN17516356
USA-RI-Broad_RIDOH-00020-2020	SAMN17516357
USA-RI-Broad_RIDOH-00021-2020	SAMN17516358
USA-RI-Broad_RIDOH-00022-2020	SAMN17516359
USA-RI-Broad_RIDOH-00023-2020	SAMN17516360
USA-RI-Broad_RIDOH-00024-2020	SAMN17516361
USA-RI-Broad_RIDOH-00025-2020	SAMN17516362
USA-RI-Broad_RIDOH-00026-2020	SAMN17516363
USA-RI-Broad_RIDOH-00027-2020	SAMN17516364
USA-RI-Broad_RIDOH-00028-2020	SAMN17516365
USA-RI-Broad_RIDOH-00029-2020	SAMN17516366
USA-RI-Broad_RIDOH-00030-2020	SAMN17516367
USA-RI-Broad_RIDOH-00031-2020	SAMN17516368
USA-RI-Broad_RIDOH-00032-2020	SAMN17516369
USA-RI-Broad_RIDOH-00033-2020	SAMN17516370
USA-RI-Broad_RIDOH-00034-2020	SAMN17516371
USA-RI-Broad_RIDOH-00035-2020	SAMN17516372
USA-RI-Broad_RIDOH-00036-2020	SAMN17516373
USA-RI-Broad_RIDOH-00037-2020	SAMN17516374
USA-RI-Broad_RIDOH-00038-2020	SAMN17516375
USA-RI-Broad_RIDOH-00039-2020	SAMN17516376
USA-RI-Broad_RIDOH-00040-2020	SAMN17516377
USA-RI-Broad_RIDOH-00041-2020	SAMN17516378
USA-RI-Broad_RIDOH-00042-2020	SAMN17516379
USA-RI-Broad_RIDOH-00043-2020	SAMN17516380
USA-RI-Broad_RIDOH-00044-2020	SAMN17516381
USA-RI-Broad_RIDOH-00045-2020	SAMN17516382
USA-RI-Broad_RIDOH-00046-2020	SAMN17516383
USA-RI-Broad_RIDOH-00047-2020	SAMN17516384
USA-RI-Broad_RIDOH-00048-2020	SAMN17516385
USA-RI-Broad_RIDOH-00049-2020	SAMN17516386
USA-RI-Broad_RIDOH-00050-2020	SAMN17516387
USA-RI-Broad_RIDOH-00051-2020	SAMN17516388
USA-RI-Broad_RIDOH-00052-2020	SAMN17516389
USA-RI-Broad_RIDOH-00053-2020	SAMN17516390
USA-RI-Broad_RIDOH-00054-2020	SAMN17516391
USA-RI-Broad_RIDOH-00055-2020	SAMN17516392
USA-RI-Broad_RIDOH-00056-2020	SAMN17516393
USA-RI-Broad_RIDOH-00057-2020	SAMN17516394
USA-RI-Broad_RIDOH-00058-2020	SAMN17516395
USA-RI-Broad_RIDOH-00059-2020	SAMN17516396
USA-RI-Broad_RIDOH-00060-2020	SAMN17516397
USA-RI-Broad_RIDOH-00061-2020	SAMN17516398
USA-RI-Broad_RIDOH-00062-2020	SAMN17516399
USA-RI-Broad_RIDOH-00063-2020	SAMN17516400
USA-RI-Broad_RIDOH-00064-2020	SAMN17516401
USA-RI-Broad_RIDOH-00065-2020	SAMN17516402
USA-RI-Broad_RIDOH-00066-2020	SAMN17516403
USA-RI-Broad_RIDOH-00067-2020	SAMN17516404
USA-RI-Broad_RIDOH-00068-2020	SAMN17516405
USA-RI-Broad_RIDOH-00069-2020	SAMN17516406
USA-RI-Broad_RIDOH-00070-2020	SAMN17516407
USA-RI-Broad_RIDOH-00071-2020	SAMN17516408
USA-RI-Broad_RIDOH-00072-2020	SAMN17516409
USA-RI-Broad_RIDOH-00073-2020	SAMN17516410
USA-RI-Broad_RIDOH-00074-2020	SAMN17516411
USA-RI-Broad_RIDOH-00075-2020	SAMN17516412
USA-RI-Broad_RIDOH-00076-2020	SAMN17516413
USA-RI-Broad_RIDOH-00077-2020	SAMN17516414
USA-RI-Broad_RIDOH-00078-2020	SAMN17516415
USA-RI-Broad_RIDOH-00079-2020	SAMN17516416
USA-RI-Broad_RIDOH-00080-2020	SAMN17516417
USA-RI-Broad_RIDOH-00081-2020	SAMN17516418
USA-RI-Broad_RIDOH-00082-2020	SAMN17516419
USA-RI-Broad_RIDOH-00083-2020	SAMN17516420
USA-RI-Broad_RIDOH-00084-2020	SAMN17516421
USA-RI-Broad_RIDOH-00085-2020	SAMN17516422
USA-RI-Broad_RIDOH-00086-2020	SAMN17516423
USA-RI-Broad_RIDOH-00087-2020	SAMN17516424
USA-RI-Broad_RIDOH-00088-2020	SAMN17516425
USA-RI-Broad_RIDOH-00090-2020	SAMN17516427
USA-RI-Broad_RIDOH-00091-2020	SAMN17516428
USA-RI-Broad_RIDOH-00092-2020	SAMN17516429
USA-RI-Broad_RIDOH-00093-2020	SAMN17516430
USA-RI-Broad_RIDOH-00095-2021	SAMN17516431
