# Supplementary material for: Polyphonia: detecting inter-sample contamination in viral genomic sequencing data
Source: Bioinformatics. 2024 Dec 2;40(12):btae698. doi: 10.1093/bioinformatics/btae698 (PMC11652266; doi:10.1093/bioinformatics/btae698)
Supplement: btae698_Supplementary_Data [file btae698_supplementary_data.zip › 20200518_Batch17.plate_map.tsv]

USA-MA-MGH-01372-2020	E1
USA-MA-MGH-01379-2020	E2
USA-MA-MGH-01380-2020	F2
USA-MA-MGH-01381-2020	G2
USA-MA-MGH-01382-2020	H2
USA-MA-MGH-01387-2020	E3
USA-MA-MGH-01394-2020	D4
USA-MA-MGH-01397-2020	G4
USA-MA-MGH-01405-2020	G5
USA-MA-MGH-01407-2020	A6
USA-MA-MGH-01408-2020	B6
USA-MA-MGH-01409-2020	C6
USA-MA-MGH-01415-2020	A7
USA-MA-MGH-01422-2020	H7
USA-MA-MGH-01427-2020	E8
USA-MA-MGH-01435-2020	E9
USA-MA-MGH-01439-2020	A10
USA-MA-MGH-01440-2020	B10
USA-MA-MGH-01442-2020	D10
USA-MA-MGH-01443-2020	E10
USA-MA-MGH-01448-2020	B11
USA-MA-MGH-01452-2020	F11
USA-MA-MGH-01456-2020	C12
USA-MA-MGH-01460-2020	G12
