# Supplementary material for: Polyphonia: detecting inter-sample contamination in viral genomic sequencing data
Source: Bioinformatics. 2024 Dec 2;40(12):btae698. doi: 10.1093/bioinformatics/btae698 (PMC11652266; doi:10.1093/bioinformatics/btae698)
Supplement: btae698_Supplementary_Data [file btae698_supplementary_data.zip › 20200512_Batch13.plate_map.tsv]

USA-MA-MGH-01005-2020	F1
USA-MA-MGH-01006-2020	G1
USA-MA-MGH-01007-2020	A2
USA-MA-MGH-01008-2020	B2
USA-MA-MGH-01009-2020	C2
USA-MA-MGH-01010-2020	D2
USA-MA-MGH-01011-2020	E2
USA-MA-MGH-01012-2020	F2
USA-MA-MGH-01013-2020	G2
USA-MA-MGH-01014-2020	H2
USA-MA-MGH-01015-2020	A3
USA-MA-MGH-01016-2020	B3
USA-MA-MGH-01017-2020	C3
USA-MA-MGH-01018-2020	D3
USA-MA-MGH-01019-2020	E3
USA-MA-MGH-01020-2020	F3
USA-MA-MGH-01021-2020	G3
USA-MA-MGH-01022-2020	H3
USA-MA-MGH-01023-2020	A4
USA-MA-MGH-01024-2020	B4
USA-MA-MGH-01025-2020	C4
USA-MA-MGH-01026-2020	D4
USA-MA-MGH-01027-2020	E4
USA-MA-MGH-01028-2020	F4
USA-MA-MGH-01029-2020	G4
USA-MA-MGH-01030-2020	H4
USA-MA-MGH-01031-2020	A5
USA-MA-MGH-01032-2020	B5
USA-MA-MGH-01033-2020	C5
USA-MA-MGH-01034-2020	D5
USA-MA-MGH-01035-2020	E5
USA-MA-MGH-01036-2020	F5
USA-MA-MGH-01037-2020	G5
USA-MA-MGH-01038-2020	H5
USA-MA-MGH-01039-2020	A6
USA-MA-MGH-01040-2020	B6
USA-MA-MGH-01041-2020	C6
USA-MA-MGH-01042-2020	D6
USA-MA-MGH-01043-2020	E6
USA-MA-MGH-01044-2020	F6
USA-MA-MGH-01045-2020	G6
USA-MA-MGH-01046-2020	H6
USA-MA-MGH-01047-2020	A7
USA-MA-MGH-01048-2020	B7
USA-MA-MGH-01049-2020	C7
USA-MA-MGH-01050-2020	D7
USA-MA-MGH-01051-2020	E7
USA-MA-MGH-01052-2020	F7
USA-MA-MGH-01053-2020	G7
USA-MA-MGH-01054-2020	H7
USA-MA-MGH-01055-2020	A8
USA-MA-MGH-01056-2020	B8
USA-MA-MGH-01057-2020	C8
USA-MA-MGH-01058-2020	D8
USA-MA-MGH-01059-2020	E8
USA-MA-MGH-01060-2020	F8
USA-MA-MGH-01061-2020	G8
USA-MA-MGH-01062-2020	H8
USA-MA-MGH-01063-2020	A9
USA-MA-MGH-01064-2020	B9
USA-MA-MGH-01065-2020	C9
USA-MA-MGH-01066-2020	D9
USA-MA-MGH-01067-2020	E9
USA-MA-MGH-01068-2020	F9
USA-MA-MGH-01069-2020	G9
USA-MA-MGH-01070-2020	H9
USA-MA-MGH-01071-2020	A10
USA-MA-MGH-01072-2020	B10
USA-MA-MGH-01073-2020	C10
USA-MA-MGH-01074-2020	D10
USA-MA-MGH-01075-2020	E10
USA-MA-MGH-01076-2020	F10
USA-MA-MGH-01077-2020	G10
USA-MA-MGH-01078-2020	H10
USA-MA-MGH-01079-2020	A11
USA-MA-MGH-01080-2020	B11
USA-MA-MGH-01081-2020	C11
USA-MA-MGH-01082-2020	D11
USA-MA-MGH-01083-2020	E11
USA-MA-MGH-01084-2020	F11
USA-MA-MGH-01085-2020	G11
USA-MA-MGH-01086-2020	H11
USA-MA-MGH-01087-2020	B12
USA-MA-MGH-01088-2020	C12
USA-MA-MGH-01089-2020	D12
USA-MA-MGH-01090-2020	E12
USA-MA-MGH-01091-2020	F12
USA-MA-MGH-01092-2020	G12
