# Supplementary material for: Polyphonia: detecting inter-sample contamination in viral genomic sequencing data
Source: Bioinformatics. 2024 Dec 2;40(12):btae698. doi: 10.1093/bioinformatics/btae698 (PMC11652266; doi:10.1093/bioinformatics/btae698)
Supplement: btae698_Supplementary_Data [file btae698_supplementary_data.zip › 20210209_Batch47.expected_spikeins.tsv]

USA-CO-Broad_WarriorLab-00124-2021	SDSI_2
USA-CO-Broad_WarriorLab-00125-2021	SDSI_3
USA-CO-Broad_WarriorLab-00126-2021	SDSI_4
USA-CO-Broad_WarriorLab-00127-2021	SDSI_5
USA-CO-Broad_WarriorLab-00128-2021	SDSI_6
USA-CO-Broad_WarriorLab-00129-2021	SDSI_7
USA-CO-Broad_WarriorLab-00130-2021	SDSI_9
USA-CO-Broad_WarriorLab-00131-2021	SDSI_10
USA-CO-Broad_WarriorLab-00132-2021	SDSI_11
USA-CO-Broad_WarriorLab-00133-2021	SDSI_12
USA-CO-Broad_WarriorLab-00134-2021	SDSI_13
USA-CO-Broad_WarriorLab-00135-2021	SDSI_14
USA-CO-Broad_WarriorLab-00136-2021	SDSI_15
USA-CO-Broad_WarriorLab-00137-2021	SDSI_16
USA-CO-Broad_WarriorLab-00138-2021	SDSI_17
USA-CO-Broad_WarriorLab-00139-2021	SDSI_18
USA-CO-Broad_WarriorLab-00140-2021	SDSI_19
USA-CO-Broad_WarriorLab-00141-2021	SDSI_20
USA-CO-Broad_WarriorLab-00142-2021	SDSI_21
USA-CO-Broad_WarriorLab-00143-2021	SDSI_22
USA-CO-Broad_WarriorLab-00144-2021	SDSI_23
USA-CO-Broad_WarriorLab-00145-2021	SDSI_24
USA-CO-Broad_WarriorLab-00146-2021	SDSI_25
USA-CO-Broad_WarriorLab-00147-2021	SDSI_26
USA-CO-Broad_WarriorLab-00148-2021	SDSI_27
USA-CO-Broad_WarriorLab-00149-2021	SDSI_28
USA-CO-Broad_WarriorLab-00150-2021	SDSI_29
USA-CO-Broad_WarriorLab-00151-2021	SDSI_30
USA-CO-Broad_WarriorLab-00152-2021	SDSI_31
USA-CO-Broad_WarriorLab-00153-2021	SDSI_32
USA-CO-Broad_WarriorLab-00155-2021	SDSI_33
USA-CO-Broad_WarriorLab-00156-2021	SDSI_34
USA-CO-Broad_WarriorLab-00157-2021	SDSI_35
USA-CO-Broad_WarriorLab-00158-2021	SDSI_36
USA-CO-Broad_WarriorLab-00159-2021	SDSI_37
USA-CO-Broad_WarriorLab-00160-2021	SDSI_38
USA-CO-Broad_WarriorLab-00161-2021	SDSI_39
USA-CO-Broad_WarriorLab-00162-2021	SDSI_40
USA-CO-Broad_WarriorLab-00163-2021	SDSI_41
USA-CO-Broad_WarriorLab-00165-2021	SDSI_42
USA-CO-Broad_WarriorLab-00166-2021	SDSI_43
USA-CO-Broad_WarriorLab-00167-2021	SDSI_44
USA-CO-Broad_WarriorLab-00168-2021	SDSI_45
USA-CO-Broad_WarriorLab-00169-2021	SDSI_46
USA-CO-Broad_WarriorLab-00170-2021	SDSI_47
USA-CO-Broad_WarriorLab-00171-2021	SDSI_48
USA-CO-Broad_WarriorLab-00172-2021	SDSI_1
USA-CO-Broad_WarriorLab-00173-2021	SDSI_2
USA-CO-Broad_WarriorLab-00174-2021	SDSI_3
USA-CO-Broad_WarriorLab-00175-2021	SDSI_4
USA-CO-Broad_WarriorLab-00176-2021	SDSI_5
USA-CO-Broad_WarriorLab-00177-2021	SDSI_6
USA-CO-Broad_WarriorLab-00178-2021	SDSI_7
USA-CO-Broad_WarriorLab-00179-2021	SDSI_8
USA-CO-Broad_WarriorLab-00180-2021	SDSI_9
USA-CO-Broad_WarriorLab-00181-2021	SDSI_10
USA-CO-Broad_WarriorLab-00182-2021	SDSI_11
USA-CO-Broad_WarriorLab-00183-2021	SDSI_12
USA-CO-Broad_WarriorLab-00184-2021	SDSI_13
USA-CO-Broad_WarriorLab-00185-2021	SDSI_14
USA-CO-Broad_WarriorLab-00186-2021	SDSI_15
USA-CO-Broad_WarriorLab-00187-2021	SDSI_16
USA-CO-Broad_WarriorLab-00188-2021	SDSI_17
USA-CO-Broad_WarriorLab-00189-2021	SDSI_18
USA-CO-Broad_WarriorLab-00190-2021	SDSI_19
USA-CO-Broad_WarriorLab-00191-2021	SDSI_20
USA-CO-Broad_WarriorLab-00192-2021	SDSI_21
USA-CO-Broad_WarriorLab-00193-2021	SDSI_22
USA-CO-Broad_WarriorLab-00194-2021	SDSI_23
USA-CO-Broad_WarriorLab-00195-2021	SDSI_24
USA-CO-Broad_WarriorLab-00196-2021	SDSI_25
USA-CO-Broad_WarriorLab-00197-2021	SDSI_26
USA-CO-Broad_WarriorLab-00198-2021	SDSI_27
USA-CO-Broad_WarriorLab-00199-2021	SDSI_28
USA-CO-Broad_WarriorLab-00200-2021	SDSI_29
USA-CO-Broad_WarriorLab-00201-2021	SDSI_30
USA-CO-Broad_WarriorLab-00202-2021	SDSI_31
USA-CO-Broad_WarriorLab-00203-2021	SDSI_32
USA-CO-Broad_WarriorLab-00204-2021	SDSI_33
USA-CO-Broad_WarriorLab-00205-2021	SDSI_34
USA-CO-Broad_WarriorLab-00206-2021	SDSI_35
USA-CO-Broad_WarriorLab-00207-2021	SDSI_36
USA-CO-Broad_WarriorLab-00208-2021	SDSI_37
USA-CO-Broad_WarriorLab-00209-2021	SDSI_38
USA-CO-Broad_WarriorLab-00210-2021	SDSI_39
USA-CO-Broad_WarriorLab-00211-2021	SDSI_40
USA-CO-Broad_WarriorLab-00212-2021	SDSI_42
USA-CO-Broad_WarriorLab-00213-2021	SDSI_43
USA-CO-Broad_WarriorLab-00215-2021	SDSI_44
USA-CO-Broad_WarriorLab-00216-2021	SDSI_45
USA-CO-Broad_WarriorLab-00217-2021	SDSI_46
USA-CO-Broad_WarriorLab-00218-2021	SDSI_47
