# Supplementary material for: Polyphonia: detecting inter-sample contamination in viral genomic sequencing data
Source: Bioinformatics. 2024 Dec 2;40(12):btae698. doi: 10.1093/bioinformatics/btae698 (PMC11652266; doi:10.1093/bioinformatics/btae698)
Supplement: btae698_Supplementary_Data [file btae698_supplementary_data.zip › 20210208_Batch45.expected_spikeins.tsv]

USA-MA-MGH-03863-2020	SDSI_2
USA-MA-MGH-03864-2020	SDSI_3
USA-MA-MGH-03865-2020	SDSI_4
USA-MA-MGH-03866-2020	SDSI_5
USA-MA-MGH-03867-2020	SDSI_6
USA-MA-MGH-03868-2020	SDSI_7
USA-MA-MGH-03869-2020	SDSI_9
USA-MA-MGH-03870-2020	SDSI_10
USA-MA-MGH-03871-2020	SDSI_11
USA-MA-MGH-03872-2020	SDSI_12
USA-MA-MGH-03873-2020	SDSI_13
USA-MA-MGH-03874-2020	SDSI_14
USA-MA-MGH-03875-2020	SDSI_15
USA-MA-MGH-03876-2020	SDSI_16
USA-MA-MGH-03877-2020	SDSI_17
USA-MA-MGH-03878-2020	SDSI_18
USA-MA-MGH-03879-2020	SDSI_19
USA-MA-MGH-03880-2020	SDSI_20
USA-MA-MGH-03881-2020	SDSI_21
USA-MA-MGH-03882-2020	SDSI_22
USA-MA-MGH-03883-2020	SDSI_23
USA-MA-MGH-03884-2020	SDSI_24
USA-MA-MGH-03885-2020	SDSI_25
USA-MA-MGH-03886-2020	SDSI_26
USA-MA-MGH-03887-2020	SDSI_27
USA-MA-MGH-03888-2020	SDSI_28
USA-MA-MGH-03889-2020	SDSI_29
USA-MA-MGH-03890-2020	SDSI_30
USA-MA-MGH-03891-2020	SDSI_31
USA-MA-MGH-03892-2020	SDSI_32
USA-MA-MGH-03893-2020	SDSI_33
USA-MA-MGH-03894-2020	SDSI_34
USA-MA-MGH-03895-2020	SDSI_35
USA-MA-MGH-03896-2020	SDSI_36
USA-MA-MGH-03897-2020	SDSI_37
USA-MA-MGH-03898-2020	SDSI_38
USA-MA-MGH-03899-2020	SDSI_39
USA-MA-MGH-03900-2020	SDSI_40
USA-MA-MGH-03901-2020	SDSI_41
USA-MA-MGH-03902-2020	SDSI_42
USA-MA-MGH-03903-2020	SDSI_43
USA-MA-MGH-03904-2020	SDSI_44
USA-MA-MGH-03905-2020	SDSI_45
USA-MA-MGH-03906-2020	SDSI_46
USA-MA-MGH-03907-2020	SDSI_47
USA-MA-MGH-03908-2020	SDSI_48
USA-MA-MGH-03909-2020	SDSI_1
USA-MA-MGH-03910-2020	SDSI_2
USA-MA-MGH-03911-2020	SDSI_3
USA-MA-MGH-03912-2020	SDSI_4
USA-MA-MGH-03913-2020	SDSI_5
USA-MA-MGH-03914-2020	SDSI_6
USA-MA-MGH-03915-2020	SDSI_7
USA-MA-MGH-03916-2020	SDSI_8
USA-MA-MGH-03917-2020	SDSI_9
USA-MA-MGH-03918-2020	SDSI_10
USA-MA-MGH-03919-2020	SDSI_11
USA-MA-MGH-03920-2020	SDSI_12
USA-MA-MGH-03921-2020	SDSI_13
USA-MA-MGH-03922-2020	SDSI_14
USA-MA-MGH-03923-2020	SDSI_15
USA-MA-MGH-03924-2020	SDSI_16
USA-MA-MGH-03925-2020	SDSI_17
USA-MA-MGH-03926-2020	SDSI_18
USA-MA-MGH-03927-2020	SDSI_19
USA-MA-MGH-03928-2020	SDSI_20
USA-MA-MGH-03929-2020	SDSI_21
USA-MA-MGH-03930-2020	SDSI_22
USA-MA-MGH-03931-2020	SDSI_23
USA-MA-MGH-03932-2020	SDSI_24
USA-MA-MGH-03933-2020	SDSI_25
USA-MA-MGH-03934-2020	SDSI_26
USA-MA-MGH-02850-2020	SDSI_27
USA-MA-MGH-02851-2020	SDSI_28
USA-MA-MGH-02852-2020	SDSI_29
USA-MA-MGH-02853-2020	SDSI_30
USA-MA-MGH-02854-2020	SDSI_31
USA-MA-MGH-02855-2020	SDSI_32
USA-MA-MGH-02856-2020	SDSI_33
USA-MA-MGH-02857-2020	SDSI_34
USA-MA-MGH-02858-2020	SDSI_35
USA-MA-MGH-02859-2020	SDSI_36
USA-MA-MGH-02860-2020	SDSI_37
USA-MA-MGH-02861-2020	SDSI_38
USA-MA-MGH-02862-2020	SDSI_39
USA-MA-MGH-02863-2020	SDSI_40
USA-MA-MGH-02864-2020	SDSI_42
USA-MA-MGH-02865-2020	SDSI_43
USA-MA-MGH-02866-2020	SDSI_44
USA-MA-MGH-02867-2020	SDSI_45
USA-MA-MGH-02868-2020	SDSI_46
USA-MA-MGH-02869-2020	SDSI_47
