# Supplementary material for: Polyphonia: detecting inter-sample contamination in viral genomic sequencing data
Source: Bioinformatics. 2024 Dec 2;40(12):btae698. doi: 10.1093/bioinformatics/btae698 (PMC11652266; doi:10.1093/bioinformatics/btae698)
Supplement: btae698_Supplementary_Data [file btae698_supplementary_data.zip › 20200512_Batch14.accessions.tsv]

USA-MA-MGH-01100-2020	SAMN15752322
USA-MA-MGH-01103-2020	SAMN15752325
USA-MA-MGH-01107-2020	SAMN15752329
USA-MA-MGH-01108-2020	SAMN15752330
USA-MA-MGH-01109-2020	SAMN15752331
USA-MA-MGH-01110-2020	SAMN15752332
USA-MA-MGH-01111-2020	SAMN15752333
USA-MA-MGH-01113-2020	SAMN15752335
USA-MA-MGH-01114-2020	SAMN15752336
USA-MA-MGH-01119-2020	SAMN15752341
USA-MA-MGH-01120-2020	SAMN15752342
USA-MA-MGH-01121-2020	SAMN15752343
USA-MA-MGH-01123-2020	SAMN15752345
USA-MA-MGH-01124-2020	SAMN15752346
USA-MA-MGH-01126-2020	SAMN15752348
USA-MA-MGH-01127-2020	SAMN15752349
USA-MA-MGH-01128-2020	SAMN15752350
USA-MA-MGH-01130-2020	SAMN15752352
USA-MA-MGH-01132-2020	SAMN15752354
USA-MA-MGH-01136-2020	SAMN15752358
USA-MA-MGH-01137-2020	SAMN15752359
USA-MA-MGH-01140-2020	SAMN15752362
USA-MA-MGH-01141-2020	SAMN15752363
USA-MA-MGH-01142-2020	SAMN15752364
USA-MA-MGH-01145-2020	SAMN15752367
USA-MA-MGH-01149-2020	SAMN15752371
USA-MA-MGH-01151-2020	SAMN15752373
USA-MA-MGH-01152-2020	SAMN15752374
USA-MA-MGH-01153-2020	SAMN15752375
USA-MA-MGH-01157-2020	SAMN15752379
USA-MA-MGH-01160-2020	SAMN15752382
USA-MA-MGH-01161-2020	SAMN15752383
USA-MA-MGH-01162-2020	SAMN15752384
USA-MA-MGH-01166-2020	SAMN15752388
USA-MA-MGH-01169-2020	SAMN15752391
USA-MA-MGH-01174-2020	SAMN15752396
USA-MA-MGH-01177-2020	SAMN15752399
USA-MA-MGH-01178-2020	SAMN15752400
USA-MA-MGH-01182-2020	SAMN15752404
USA-MA-MGH-01183-2020	SAMN15752405
USA-MA-MGH-01184-2020	SAMN15752406
