# Supplementary material for: Polyphonia: detecting inter-sample contamination in viral genomic sequencing data
Source: Bioinformatics. 2024 Dec 2;40(12):btae698. doi: 10.1093/bioinformatics/btae698 (PMC11652266; doi:10.1093/bioinformatics/btae698)
Supplement: btae698_Supplementary_Data [file btae698_supplementary_data.zip › 20200522_Batch23.expected_spikeins.tsv]

USA-MA-MASPHL-00288-2020	ERCC-00022
USA-MA-MASPHL-00289-2020	ERCC-00042
USA-MA-MASPHL-00290-2020	ERCC-00061
USA-MA-MASPHL-00291-2020	ERCC-00081
USA-MA-MASPHL-00292-2020	ERCC-00108
USA-MA-MASPHL-00293-2020	ERCC-00131
USA-MA-MASPHL-00294-2020	ERCC-00003
USA-MA-MASPHL-00295-2020	ERCC-00023
USA-MA-MASPHL-00296-2020	ERCC-00043
USA-MA-MASPHL-00297-2020	ERCC-00062
USA-MA-MASPHL-00298-2020	ERCC-00083
USA-MA-MASPHL-00299-2020	ERCC-00109
USA-MA-MASPHL-00300-2020	ERCC-00134
USA-MA-MASPHL-00301-2020	ERCC-00156
USA-MA-MASPHL-00302-2020	ERCC-00004
USA-MA-MASPHL-00303-2020	ERCC-00024
USA-MA-MASPHL-00304-2020	ERCC-00044
USA-MA-MASPHL-00305-2020	ERCC-00067
USA-MA-MASPHL-00306-2020	ERCC-00084
USA-MA-MASPHL-00307-2020	ERCC-00111
USA-MA-MASPHL-00308-2020	ERCC-00136
USA-MA-MASPHL-00309-2020	ERCC-00157
USA-MA-MASPHL-00310-2020	ERCC-00007
USA-MA-MASPHL-00311-2020	ERCC-00025
USA-MA-MASPHL-00312-2020	ERCC-00046
USA-MA-MASPHL-00313-2020	ERCC-00069
USA-MA-MASPHL-00314-2020	ERCC-00085
USA-MA-MASPHL-00315-2020	ERCC-00112
USA-MA-MASPHL-00316-2020	ERCC-00137
USA-MA-MASPHL-00317-2020	ERCC-00158
USA-MA-MASPHL-00318-2020	ERCC-00009
USA-MA-MASPHL-00319-2020	ERCC-00028
USA-MA-MASPHL-00320-2020	ERCC-00048
USA-MA-MASPHL-00321-2020	ERCC-00071
USA-MA-MASPHL-00322-2020	ERCC-00086
USA-MA-MASPHL-00323-2020	ERCC-00113
USA-MA-MASPHL-00324-2020	ERCC-00138
USA-MA-MASPHL-00325-2020	ERCC-00160
