# Supplementary material for: Polyphonia: detecting inter-sample contamination in viral genomic sequencing data
Source: Bioinformatics. 2024 Dec 2;40(12):btae698. doi: 10.1093/bioinformatics/btae698 (PMC11652266; doi:10.1093/bioinformatics/btae698)
Supplement: btae698_Supplementary_Data [file btae698_supplementary_data.zip › 20210201_Batch42.plate_map.tsv]

USA-MA-Broad_UMMS-00134-2020	B1
USA-MA-Broad_UMMS-00135-2020	C1
USA-MA-Broad_UMMS-00136-2020	D1
USA-MA-Broad_UMMS-00137-2020	E1
USA-MA-Broad_UMMS-00138-2020	F1
USA-MA-Broad_UMMS-00139-2020	G1
USA-MA-Broad_UMMS-00140-2020	A2
USA-MA-Broad_UMMS-00141-2020	B2
USA-MA-Broad_UMMS-00142-2020	C2
USA-MA-Broad_UMMS-00143-2020	D2
USA-MA-Broad_UMMS-00144-2020	E2
USA-MA-Broad_UMMS-00145-2020	F2
USA-MA-Broad_UMMS-00146-2020	G2
USA-MA-Broad_UMMS-00147-2020	H2
USA-MA-Broad_UMMS-00148-2020	A3
USA-MA-Broad_UMMS-00149-2020	B3
USA-MA-Broad_UMMS-00150-2020	C3
USA-MA-Broad_UMMS-00151-2020	D3
USA-MA-Broad_UMMS-00152-2020	E3
USA-MA-Broad_UMMS-00153-2020	F3
USA-MA-Broad_UMMS-00154-2020	G3
USA-MA-Broad_UMMS-00155-2020	H3
USA-MA-Broad_UMMS-00156-2020	A4
USA-MA-Broad_UMMS-00157-2020	B4
USA-MA-Broad_UMMS-00158-2020	C4
USA-MA-Broad_UMMS-00159-2020	D4
USA-MA-Broad_UMMS-00160-2020	E4
USA-MA-Broad_UMMS-00161-2020	F4
USA-MA-Broad_UMMS-00162-2020	G4
USA-MA-Broad_UMMS-00163-2020	H4
USA-MA-Broad_UMMS-00164-2020	A5
USA-MA-Broad_UMMS-00165-2020	B5
USA-MA-Broad_UMMS-00166-2020	C5
USA-MA-Broad_UMMS-00167-2020	D5
USA-MA-Broad_UMMS-00168-2020	E5
USA-MA-Broad_UMMS-00169-2020	F5
USA-MA-Broad_UMMS-00170-2020	G5
USA-MA-Broad_UMMS-00171-2020	H5
USA-MA-Broad_UMMS-00172-2020	A6
USA-MA-Broad_UMMS-00173-2020	B6
USA-MA-Broad_UMMS-00174-2020	C6
USA-MA-Broad_UMMS-00175-2020	D6
USA-MA-Broad_UMMS-00176-2020	E6
USA-MA-Broad_UMMS-00177-2020	F6
USA-MA-Broad_UMMS-00178-2020	G6
USA-MA-Broad_UMMS-00179-2020	H6
USA-MA-Broad_UMMS-00180-2020	A7
USA-MA-Broad_UMMS-00181-2020	B7
USA-MA-Broad_UMMS-00182-2020	C7
USA-MA-Broad_UMMS-00183-2020	D7
USA-MA-Broad_UMMS-00184-2020	E7
USA-MA-Broad_UMMS-00185-2020	F7
USA-MA-Broad_UMMS-00186-2020	G7
USA-MA-Broad_UMMS-00187-2020	H7
USA-MA-Broad_UMMS-00188-2020	A8
USA-MA-Broad_UMMS-00189-2020	B8
USA-MA-Broad_UMMS-00190-2020	C8
USA-MA-Broad_UMMS-00191-2020	D8
USA-MA-Broad_UMMS-00192-2020	E8
USA-MA-Broad_UMMS-00193-2020	F8
USA-MA-Broad_UMMS-00194-2020	G8
USA-MA-Broad_UMMS-00195-2020	H8
USA-MA-Broad_UMMS-00196-2020	A9
USA-MA-Broad_UMMS-00197-2020	B9
USA-MA-Broad_UMMS-00198-2020	C9
USA-MA-Broad_UMMS-00199-2020	D9
USA-MA-Broad_UMMS-00200-2020	E9
USA-MA-Broad_UMMS-00201-2020	F9
USA-MA-Broad_UMMS-00202-2020	G9
USA-MA-Broad_UMMS-00203-2020	H9
USA-MA-Broad_UMMS-00204-2020	A10
USA-MA-Broad_UMMS-00205-2020	B10
USA-MA-Broad_UMMS-00206-2020	C10
USA-MA-Broad_UMMS-00207-2020	D10
USA-MA-Broad_UMMS-00208-2020	E10
USA-MA-Broad_UMMS-00209-2020	F10
USA-MA-Broad_UMMS-00210-2020	G10
USA-MA-Broad_UMMS-00211-2020	H10
USA-MA-Broad_UMMS-00212-2020	A11
USA-MA-Broad_UMMS-00213-2020	B11
USA-MA-Broad_UMMS-00214-2020	C11
USA-MA-Broad_UMMS-00215-2020	D11
USA-MA-Broad_UMMS-00216-2020	E11
USA-MA-Broad_UMMS-00217-2020	F11
USA-MA-Broad_UMMS-00218-2020	G11
USA-MA-Broad_UMMS-00219-2020	H11
USA-MA-Broad_UMMS-00220-2020	B12
USA-MA-Broad_UMMS-00221-2020	C12
USA-MA-Broad_UMMS-00222-2020	D12
USA-MA-Broad_UMMS-00223-2020	E12
USA-MA-Broad_UMMS-00224-2020	F12
USA-MA-Broad_UMMS-00225-2020	G12
