# Supplementary material for: Polyphonia: detecting inter-sample contamination in viral genomic sequencing data
Source: Bioinformatics. 2024 Dec 2;40(12):btae698. doi: 10.1093/bioinformatics/btae698 (PMC11652266; doi:10.1093/bioinformatics/btae698)
Supplement: btae698_Supplementary_Data [file btae698_supplementary_data.zip › 20210402_Batch77.plate_map.tsv]

USA-NY-CDCBI-CRSP_02013-2021	B1
USA-RI-CDCBI-CRSP_02014-2021	C1
USA-VT-CDCBI-CRSP_02015-2021	D1
USA-VT-CDCBI-CRSP_02016-2021	E1
USA-VT-CDCBI-CRSP_02017-2021	F1
USA-VT-CDCBI-CRSP_02018-2021	G1
USA-VT-CDCBI-CRSP_02019-2021	A2
USA-VT-CDCBI-CRSP_02020-2021	B2
USA-VT-CDCBI-CRSP_02021-2021	C2
USA-VT-CDCBI-CRSP_02022-2021	D2
USA-NY-CDCBI-CRSP_02023-2021	E2
USA-NY-CDCBI-CRSP_02024-2021	F2
USA-NH-CDCBI-CRSP_02025-2021	G2
USA-NH-CDCBI-CRSP_02026-2021	H2
USA-VT-CDCBI-CRSP_02027-2021	A3
USA-VT-CDCBI-CRSP_02028-2021	B3
USA-RI-CDCBI-CRSP_02029-2021	C3
USA-NY-CDCBI-CRSP_02030-2021	D3
USA-VT-CDCBI-CRSP_02031-2021	E3
USA-NY-CDCBI-CRSP_02032-2021	F3
USA-VT-CDCBI-CRSP_02033-2021	G3
USA-NH-CDCBI-CRSP_02034-2021	H3
USA-RI-CDCBI-CRSP_02035-2021	A4
USA-NH-CDCBI-CRSP_02036-2021	B4
USA-VT-CDCBI-CRSP_02037-2021	C4
USA-RI-CDCBI-CRSP_02038-2021	D4
USA-VT-CDCBI-CRSP_02039-2021	E4
USA-VT-CDCBI-CRSP_02040-2021	F4
USA-ME-CDCBI-CRSP_02041-2021	G4
USA-RI-CDCBI-CRSP_02042-2021	H4
USA-CT-CDCBI-CRSP_02043-2021	A5
USA-CT-CDCBI-CRSP_02044-2021	B5
USA-ME-CDCBI-CRSP_02045-2021	C5
USA-RI-CDCBI-CRSP_02046-2021	D5
USA-ME-CDCBI-CRSP_02047-2021	E5
USA-VT-CDCBI-CRSP_02048-2021	F5
USA-CT-CDCBI-CRSP_02049-2021	G5
USA-NY-CDCBI-CRSP_02050-2021	H5
USA-ME-CDCBI-CRSP_02051-2021	A6
USA-ME-CDCBI-CRSP_02052-2021	B6
USA-ME-CDCBI-CRSP_02053-2021	C6
USA-ME-CDCBI-CRSP_02054-2021	D6
USA-RI-CDCBI-CRSP_02055-2021	E6
USA-CT-CDCBI-CRSP_02056-2021	F6
USA-ME-CDCBI-CRSP_02057-2021	G6
USA-CT-CDCBI-CRSP_02058-2021	H6
USA-ME-CDCBI-CRSP_02059-2021	A7
USA-NY-CDCBI-CRSP_02060-2021	B7
USA-VT-CDCBI-CRSP_02061-2021	C7
USA-NH-CDCBI-CRSP_02062-2021	D7
USA-ME-CDCBI-CRSP_02063-2021	E7
USA-ME-CDCBI-CRSP_02064-2021	F7
USA-NY-CDCBI-CRSP_02065-2021	G7
USA-CT-CDCBI-CRSP_02066-2021	H7
USA-NY-CDCBI-CRSP_02067-2021	A8
USA-NH-CDCBI-CRSP_02068-2021	B8
USA-NY-CDCBI-CRSP_02069-2021	C8
USA-ME-CDCBI-CRSP_02070-2021	D8
USA-NY-CDCBI-CRSP_02071-2021	E8
USA-NH-CDCBI-CRSP_02072-2021	F8
USA-NY-CDCBI-CRSP_02073-2021	G8
USA-NY-CDCBI-CRSP_02074-2021	H8
USA-ME-CDCBI-CRSP_02075-2021	A9
USA-NY-CDCBI-CRSP_02076-2021	B9
USA-NY-CDCBI-CRSP_02077-2021	C9
USA-CT-CDCBI-CRSP_02078-2021	D9
USA-NY-CDCBI-CRSP_02079-2021	E9
USA-VT-CDCBI-CRSP_02080-2021	F9
USA-CT-CDCBI-CRSP_02081-2021	G9
USA-NY-CDCBI-CRSP_02082-2021	H9
USA-NH-CDCBI-CRSP_02083-2021	A10
USA-NY-CDCBI-CRSP_02084-2021	B10
USA-CT-CDCBI-CRSP_02085-2021	C10
USA-NY-CDCBI-CRSP_02086-2021	D10
USA-CT-CDCBI-CRSP_02087-2021	E10
USA-NY-CDCBI-CRSP_02088-2021	F10
USA-NY-CDCBI-CRSP_02089-2021	G10
USA-NH-CDCBI-CRSP_02090-2021	H10
USA-CT-CDCBI-CRSP_02091-2021	A11
USA-CT-CDCBI-CRSP_02092-2021	B11
USA-CT-CDCBI-CRSP_02093-2021	C11
USA-CT-CDCBI-CRSP_02094-2021	D11
USA-CT-CDCBI-CRSP_02095-2021	E11
USA-CT-CDCBI-CRSP_02096-2021	F11
USA-NY-CDCBI-CRSP_02097-2021	G11
USA-NY-CDCBI-CRSP_02098-2021	H11
USA-VT-CDCBI-CRSP_02099-2021	B12
USA-NY-CDCBI-CRSP_02100-2021	C12
USA-RI-CDCBI-CRSP_02101-2021	D12
USA-RI-CDCBI-CRSP_02102-2021	E12
USA-RI-CDCBI-CRSP_02103-2021	F12
USA-CT-CDCBI-CRSP_02104-2021	G12
