# Supplementary material for: Polyphonia: detecting inter-sample contamination in viral genomic sequencing data
Source: Bioinformatics. 2024 Dec 2;40(12):btae698. doi: 10.1093/bioinformatics/btae698 (PMC11652266; doi:10.1093/bioinformatics/btae698)
Supplement: btae698_Supplementary_Data [file btae698_supplementary_data.zip › 20200512_Batch14.expected_spikeins.tsv]

USA-MA-MGH-01100-2020	ERCC-00023
USA-MA-MGH-01103-2020	ERCC-00083
USA-MA-MGH-01107-2020	ERCC-00004
USA-MA-MGH-01108-2020	ERCC-00024
USA-MA-MGH-01109-2020	ERCC-00044
USA-MA-MGH-01110-2020	ERCC-00067
USA-MA-MGH-01111-2020	ERCC-00084
USA-MA-MGH-01113-2020	ERCC-00136
USA-MA-MGH-01114-2020	ERCC-00157
USA-MA-MGH-01119-2020	ERCC-00085
USA-MA-MGH-01120-2020	ERCC-00112
USA-MA-MGH-01121-2020	ERCC-00137
USA-MA-MGH-01123-2020	ERCC-00009
USA-MA-MGH-01124-2020	ERCC-00028
USA-MA-MGH-01126-2020	ERCC-00071
USA-MA-MGH-01127-2020	ERCC-00086
USA-MA-MGH-01128-2020	ERCC-00113
USA-MA-MGH-01130-2020	ERCC-00160
USA-MA-MGH-01132-2020	ERCC-00031
USA-MA-MGH-01136-2020	ERCC-00116
USA-MA-MGH-01137-2020	ERCC-00142
USA-MA-MGH-01140-2020	ERCC-00033
USA-MA-MGH-01141-2020	ERCC-00053
USA-MA-MGH-01142-2020	ERCC-00074
USA-MA-MGH-01145-2020	ERCC-00143
USA-MA-MGH-01149-2020	ERCC-00054
USA-MA-MGH-01151-2020	ERCC-00096
USA-MA-MGH-01152-2020	ERCC-00120
USA-MA-MGH-01153-2020	ERCC-00144
USA-MA-MGH-01157-2020	ERCC-00057
USA-MA-MGH-01160-2020	ERCC-00123
USA-MA-MGH-01161-2020	ERCC-00145
USA-MA-MGH-01162-2020	ERCC-00165
USA-MA-MGH-01166-2020	ERCC-00077
USA-MA-MGH-01169-2020	ERCC-00147
USA-MA-MGH-01174-2020	ERCC-00078
USA-MA-MGH-01177-2020	ERCC-00148
USA-MA-MGH-01178-2020	ERCC-00170
USA-MA-MGH-01182-2020	ERCC-00104
USA-MA-MGH-01183-2020	ERCC-00130
USA-MA-MGH-01184-2020	ERCC-00150
