# Supplementary material for: Polyphonia: detecting inter-sample contamination in viral genomic sequencing data
Source: Bioinformatics. 2024 Dec 2;40(12):btae698. doi: 10.1093/bioinformatics/btae698 (PMC11652266; doi:10.1093/bioinformatics/btae698)
Supplement: btae698_Supplementary_Data [file btae698_supplementary_data.zip › 20200424_Batch6.expected_spikeins.tsv]

USA-MA-MGH-00537-2020	ERCC-00022
USA-MA-MGH-00538-2020	ERCC-00042
USA-MA-MGH-00539-2020	ERCC-00061
USA-MA-MGH-00540-2020	ERCC-00081
USA-MA-MGH-00541-2020	ERCC-00108
USA-MA-MGH-00542-2020	ERCC-00131
USA-MA-MGH-00543-2020	ERCC-00003
USA-MA-MGH-00545-2020	ERCC-00043
USA-MA-MGH-00546-2020	ERCC-00062
USA-MA-MGH-00547-2020	ERCC-00083
USA-MA-MGH-00548-2020	ERCC-00109
USA-MA-MGH-00549-2020	ERCC-00134
USA-MA-MGH-00550-2020	ERCC-00156
USA-MA-MGH-00551-2020	ERCC-00004
USA-MA-MGH-00552-2020	ERCC-00024
USA-MA-MGH-00554-2020	ERCC-00067
USA-MA-MGH-00555-2020	ERCC-00084
USA-MA-MGH-00556-2020	ERCC-00111
USA-MA-MGH-00557-2020	ERCC-00136
USA-MA-MGH-00558-2020	ERCC-00157
USA-MA-MGH-00559-2020	ERCC-00007
USA-MA-MGH-00560-2020	ERCC-00025
USA-MA-MGH-00561-2020	ERCC-00046
USA-MA-MGH-00562-2020	ERCC-00069
USA-MA-MGH-00563-2020	ERCC-00085
USA-MA-MGH-00564-2020	ERCC-00112
USA-MA-MGH-00565-2020	ERCC-00137
USA-MA-MGH-00566-2020	ERCC-00158
USA-MA-MGH-00567-2020	ERCC-00009
USA-MA-MGH-00568-2020	ERCC-00028
USA-MA-MGH-00569-2020	ERCC-00048
USA-MA-MGH-00570-2020	ERCC-00071
USA-MA-MGH-00571-2020	ERCC-00086
USA-MA-MGH-00572-2020	ERCC-00113
USA-MA-MGH-00573-2020	ERCC-00138
USA-MA-MGH-00574-2020	ERCC-00160
USA-MA-MGH-00575-2020	ERCC-00012
USA-MA-MGH-00576-2020	ERCC-00031
USA-MA-MGH-00577-2020	ERCC-00051
USA-MA-MGH-00578-2020	ERCC-00073
USA-MA-MGH-00579-2020	ERCC-00092
USA-MA-MGH-00580-2020	ERCC-00116
USA-MA-MGH-00581-2020	ERCC-00142
USA-MA-MGH-00582-2020	ERCC-00162
USA-MA-MGH-00583-2020	ERCC-00013
USA-MA-MGH-00584-2020	ERCC-00033
USA-MA-MGH-00585-2020	ERCC-00053
USA-MA-MGH-00586-2020	ERCC-00074
USA-MA-MGH-00587-2020	ERCC-00095
USA-MA-MGH-00588-2020	ERCC-00117
USA-MA-MGH-00589-2020	ERCC-00143
USA-MA-MGH-00590-2020	ERCC-00163
USA-MA-MGH-00591-2020	ERCC-00014
USA-MA-MGH-00592-2020	ERCC-00034
USA-MA-MGH-00593-2020	ERCC-00054
USA-MA-MGH-00594-2020	ERCC-00075
USA-MA-MGH-00595-2020	ERCC-00096
USA-MA-MGH-00596-2020	ERCC-00120
USA-MA-MGH-00597-2020	ERCC-00144
USA-MA-MGH-00598-2020	ERCC-00164
USA-MA-MGH-00599-2020	ERCC-00016
USA-MA-MGH-00600-2020	ERCC-00035
USA-MA-MGH-00601-2020	ERCC-00057
USA-MA-MGH-00602-2020	ERCC-00076
USA-MA-MGH-00603-2020	ERCC-00097
USA-MA-MGH-00604-2020	ERCC-00123
USA-MA-MGH-00605-2020	ERCC-00145
USA-MA-MGH-00606-2020	ERCC-00165
USA-MA-MGH-00607-2020	ERCC-00017
USA-MA-MGH-00608-2020	ERCC-00039
USA-MA-MGH-00609-2020	ERCC-00058
USA-MA-MGH-00610-2020	ERCC-00077
USA-MA-MGH-00611-2020	ERCC-00098
USA-MA-MGH-00612-2020	ERCC-00126
USA-MA-MGH-00613-2020	ERCC-00147
USA-MA-MGH-00614-2020	ERCC-00168
USA-MA-MGH-00615-2020	ERCC-00018
USA-MA-MGH-00616-2020	ERCC-00040
USA-MA-MGH-00617-2020	ERCC-00059
USA-MA-MGH-00618-2020	ERCC-00078
USA-MA-MGH-00619-2020	ERCC-00099
USA-MA-MGH-00620-2020	ERCC-00128
USA-MA-MGH-00621-2020	ERCC-00148
USA-MA-MGH-00622-2020	ERCC-00170
USA-MA-MGH-00623-2020	ERCC-00041
USA-MA-MGH-00624-2020	ERCC-00060
USA-MA-MGH-00625-2020	ERCC-00079
USA-MA-MGH-00626-2020	ERCC-00104
USA-MA-MGH-00627-2020	ERCC-00130
USA-MA-MGH-00628-2020	ERCC-00150
