# Supplementary material for: Polyphonia: detecting inter-sample contamination in viral genomic sequencing data
Source: Bioinformatics. 2024 Dec 2;40(12):btae698. doi: 10.1093/bioinformatics/btae698 (PMC11652266; doi:10.1093/bioinformatics/btae698)
Supplement: btae698_Supplementary_Data [file btae698_supplementary_data.zip › 20200501_Batch10.accessions.tsv]

USA-MA-MGH-00726-2020	SAMN15751948
USA-MA-MGH-00727-2020	SAMN15751949
USA-MA-MGH-00728-2020	SAMN15751950
USA-MA-MGH-00729-2020	SAMN15751951
USA-MA-MGH-00730-2020	SAMN15751952
USA-MA-MGH-00732-2020	SAMN15751954
USA-MA-MGH-00733-2020	SAMN15751955
USA-MA-MGH-00734-2020	SAMN15751956
USA-MA-MGH-00735-2020	SAMN15751957
USA-MA-MGH-00736-2020	SAMN15751958
USA-MA-MGH-00737-2020	SAMN15751959
USA-MA-MGH-00738-2020	SAMN15751960
USA-MA-MGH-00739-2020	SAMN15751961
USA-MA-MGH-00740-2020	SAMN15751962
USA-MA-MGH-00741-2020	SAMN15751963
USA-MA-MGH-00742-2020	SAMN15751964
USA-MA-MGH-00743-2020	SAMN15751965
USA-MA-MGH-00744-2020	SAMN15751966
USA-MA-MGH-00745-2020	SAMN15751967
USA-MA-MGH-00746-2020	SAMN15751968
USA-MA-MGH-00747-2020	SAMN15751969
USA-MA-MGH-00748-2020	SAMN15751970
USA-MA-MGH-00749-2020	SAMN15751971
USA-MA-MGH-00750-2020	SAMN15751972
USA-MA-MGH-00751-2020	SAMN15751973
USA-MA-MGH-00752-2020	SAMN15751974
USA-MA-MGH-00753-2020	SAMN15751975
USA-MA-MGH-00754-2020	SAMN15751976
USA-MA-MGH-00755-2020	SAMN15751977
USA-MA-MGH-00756-2020	SAMN15751978
USA-MA-MGH-00757-2020	SAMN15751979
USA-MA-MGH-00758-2020	SAMN15751980
USA-MA-MGH-00759-2020	SAMN15751981
USA-MA-MGH-00760-2020	SAMN15751982
USA-MA-MGH-00761-2020	SAMN15751983
USA-MA-MGH-00762-2020	SAMN15751984
USA-MA-MGH-00763-2020	SAMN15751985
USA-MA-MGH-00764-2020	SAMN15751986
USA-MA-MGH-00765-2020	SAMN15751987
USA-MA-MGH-00766-2020	SAMN15751988
USA-MA-MGH-00767-2020	SAMN15751989
USA-MA-MGH-00768-2020	SAMN15751990
USA-MA-MGH-00769-2020	SAMN15751991
USA-MA-MGH-00770-2020	SAMN15751992
USA-MA-MGH-00771-2020	SAMN15751993
USA-MA-MGH-00772-2020	SAMN15751994
USA-MA-MGH-00773-2020	SAMN15751995
USA-MA-MGH-00774-2020	SAMN15751996
USA-MA-MGH-00775-2020	SAMN15751997
USA-MA-MGH-00776-2020	SAMN15751998
USA-MA-MGH-00777-2020	SAMN15751999
USA-MA-MGH-00778-2020	SAMN15752000
USA-MA-MGH-00779-2020	SAMN15752001
USA-MA-MGH-00780-2020	SAMN15752002
USA-MA-MGH-00781-2020	SAMN15752003
USA-MA-MGH-00782-2020	SAMN15752004
USA-MA-MGH-00783-2020	SAMN15752005
USA-MA-MGH-00784-2020	SAMN15752006
USA-MA-MGH-00785-2020	SAMN15752007
USA-MA-MGH-00786-2020	SAMN15752008
USA-MA-MGH-00787-2020	SAMN15752009
USA-MA-MGH-00788-2020	SAMN15752010
USA-MA-MGH-00789-2020	SAMN15752011
USA-MA-MGH-00790-2020	SAMN15752012
USA-MA-MGH-00791-2020	SAMN15752013
USA-MA-MGH-00792-2020	SAMN15752014
USA-MA-MGH-00793-2020	SAMN15752015
USA-MA-MGH-00794-2020	SAMN15752016
USA-MA-MGH-00795-2020	SAMN15752017
USA-MA-MGH-00796-2020	SAMN15752018
USA-MA-MGH-00797-2020	SAMN15752019
USA-MA-MGH-00798-2020	SAMN15752020
USA-MA-MGH-00799-2020	SAMN15752021
USA-MA-MGH-00800-2020	SAMN15752022
USA-MA-MGH-00801-2020	SAMN15752023
USA-MA-MGH-00802-2020	SAMN15752024
USA-MA-MGH-00803-2020	SAMN15752025
USA-MA-MGH-00804-2020	SAMN15752026
USA-MA-MGH-00805-2020	SAMN15752027
USA-MA-MGH-00806-2020	SAMN15752028
USA-MA-MGH-00807-2020	SAMN15752029
USA-MA-MGH-00808-2020	SAMN15752030
USA-MA-MGH-00809-2020	SAMN15752031
USA-MA-MGH-00810-2020	SAMN15752032
USA-MA-MGH-00811-2020	SAMN15752033
USA-MA-MGH-00812-2020	SAMN15752034
USA-MA-MGH-00813-2020	SAMN15752035
USA-MA-MGH-00814-2020	SAMN15752036
USA-MA-MGH-00815-2020	SAMN15752037
USA-MA-MGH-00816-2020	SAMN15752038
