# Supplementary material for: Polyphonia: detecting inter-sample contamination in viral genomic sequencing data
Source: Bioinformatics. 2024 Dec 2;40(12):btae698. doi: 10.1093/bioinformatics/btae698 (PMC11652266; doi:10.1093/bioinformatics/btae698)
Supplement: btae698_Supplementary_Data [file btae698_supplementary_data.zip › 20210211_Batch51.plate_map.tsv]

USA-MA-Broad_CRSP-00014-2021	C1
USA-MA-Broad_CRSP-00016-2021	E1
USA-MA-Broad_CRSP-00017-2021	F1
USA-MA-Broad_CRSP-00018-2021	G1
USA-MA-Broad_CRSP-00020-2021	A2
USA-MA-Broad_CRSP-00021-2021	B2
USA-MA-Broad_CRSP-00022-2021	C2
USA-MA-Broad_CRSP-00023-2021	D2
USA-MA-Broad_CRSP-00024-2021	E2
USA-MA-Broad_CRSP-00025-2021	F2
USA-MA-Broad_CRSP-00026-2021	G2
USA-MA-Broad_CRSP-00027-2021	H2
USA-MA-Broad_CRSP-00028-2021	A3
USA-MA-Broad_CRSP-00029-2021	B3
USA-MA-Broad_CRSP-00030-2021	C3
USA-MA-Broad_CRSP-00031-2021	D3
USA-MA-Broad_CRSP-00032-2021	E3
USA-MA-Broad_CRSP-00033-2021	F3
USA-MA-Broad_CRSP-00034-2021	G3
USA-MA-Broad_CRSP-00035-2021	H3
USA-MA-Broad_CRSP-00036-2021	A4
USA-MA-Broad_CRSP-00037-2021	B4
USA-MA-Broad_CRSP-00038-2021	C4
USA-MA-Broad_CRSP-00039-2021	D4
USA-MA-Broad_CRSP-00040-2021	E4
USA-MA-Broad_CRSP-00041-2021	F4
USA-MA-Broad_CRSP-00042-2021	G4
USA-MA-Broad_CRSP-00043-2021	H4
USA-MA-Broad_CRSP-00044-2021	A5
USA-MA-Broad_CRSP-00045-2021	B5
USA-MA-Broad_CRSP-00046-2021	C5
USA-MA-Broad_CRSP-00047-2021	D5
USA-MA-Broad_CRSP-00048-2021	E5
USA-MA-Broad_CRSP-00049-2021	F5
USA-MA-Broad_CRSP-00050-2021	G5
USA-MA-Broad_CRSP-00051-2021	H5
USA-MA-Broad_CRSP-00052-2021	A6
USA-MA-Broad_CRSP-00053-2021	B6
USA-MA-Broad_CRSP-00054-2021	C6
USA-MA-Broad_CRSP-00055-2021	D6
USA-MA-Broad_CRSP-00056-2021	E6
USA-MA-Broad_CRSP-00057-2021	F6
USA-MA-Broad_CRSP-00058-2021	G6
USA-MA-Broad_CRSP-00059-2021	H6
USA-MA-Broad_CRSP-00060-2021	A7
USA-MA-Broad_CRSP-00061-2021	B7
USA-MA-Broad_CRSP-00062-2021	C7
USA-MA-Broad_CRSP-00063-2021	D7
USA-MA-Broad_CRSP-00064-2021	E7
USA-MA-Broad_CRSP-00065-2021	F7
USA-MA-Broad_CRSP-00066-2021	G7
USA-MA-Broad_CRSP-00067-2021	H7
USA-MA-Broad_CRSP-00068-2021	A8
USA-MA-Broad_CRSP-00069-2021	B8
USA-MA-Broad_CRSP-00070-2021	C8
USA-MA-Broad_CRSP-00071-2021	D8
USA-MA-Broad_CRSP-00072-2021	E8
USA-MA-Broad_CRSP-00073-2021	F8
USA-MA-Broad_CRSP-00074-2021	G8
USA-MA-Broad_CRSP-00075-2021	H8
USA-MA-Broad_CRSP-00076-2021	A9
USA-MA-Broad_CRSP-00077-2021	B9
USA-MA-Broad_CRSP-00078-2021	C9
USA-MA-Broad_CRSP-00079-2021	D9
USA-MA-Broad_CRSP-00080-2021	E9
USA-MA-Broad_CRSP-00081-2021	F9
USA-MA-Broad_CRSP-00082-2021	G9
USA-MA-Broad_CRSP-00083-2021	H9
USA-MA-Broad_CRSP-00084-2021	A10
USA-MA-Broad_CRSP-00085-2021	B10
USA-MA-Broad_CRSP-00086-2021	C10
USA-MA-Broad_CRSP-00087-2021	D10
USA-MA-Broad_CRSP-00088-2021	E10
USA-MA-Broad_CRSP-00089-2021	F10
USA-MA-Broad_CRSP-00090-2021	G10
USA-MA-Broad_CRSP-00091-2021	H10
USA-MA-Broad_CRSP-00092-2021	A11
USA-MA-Broad_CRSP-00093-2021	B11
USA-MA-Broad_CRSP-00094-2021	C11
USA-MA-Broad_CRSP-00095-2021	D11
USA-MA-Broad_CRSP-00096-2021	E11
USA-MA-Broad_CRSP-00097-2021	F11
USA-MA-Broad_CRSP-00098-2021	G11
USA-MA-Broad_CRSP-00099-2021	H11
USA-MA-Broad_CRSP-00101-2021	B12
USA-MA-Broad_CRSP-00102-2021	C12
USA-MA-Broad_CRSP-00103-2021	D12
USA-MA-Broad_CRSP-00104-2021	E12
USA-MA-Broad_CRSP-00105-2021	F12
USA-MA-Broad_CRSP-00106-2021	G12
