# Supplementary material for: Polyphonia: detecting inter-sample contamination in viral genomic sequencing data
Source: Bioinformatics. 2024 Dec 2;40(12):btae698. doi: 10.1093/bioinformatics/btae698 (PMC11652266; doi:10.1093/bioinformatics/btae698)
Supplement: btae698_Supplementary_Data [file btae698_supplementary_data.zip › 20201020_Batch27.plate_map.tsv]

USA-MA-MGH-02748-2020	B1
USA-MA-MGH-02749-2020	C1
USA-MA-MGH-02750-2020	D1
USA-MA-MGH-02751-2020	E1
USA-MA-MGH-02752-2020	F1
USA-MA-MGH-02753-2020	G1
USA-MA-MGH-02754-2020	A2
USA-MA-MGH-02755-2020	B2
USA-MA-MGH-02756-2020	C2
USA-MA-MGH-02757-2020	D2
USA-MA-MGH-02758-2020	E2
USA-MA-MGH-02759-2020	F2
USA-MA-MGH-02760-2020	G2
USA-MA-MGH-02761-2020	H2
USA-MA-MGH-02762-2020	A3
USA-MA-MGH-02763-2020	B3
USA-MA-MGH-02764-2020	C3
USA-MA-MGH-02765-2020	D3
USA-MA-MGH-02766-2020	E3
USA-MA-MGH-02767-2020	F3
USA-MA-MGH-02768-2020	G3
USA-MA-MGH-02769-2020	H3
USA-MA-MGH-02770-2020	A4
USA-MA-MGH-02771-2020	B4
USA-MA-MGH-02772-2020	C4
USA-MA-MGH-02773-2020	D4
USA-MA-MGH-02774-2020	E4
USA-MA-MGH-02775-2020	F4
USA-MA-MGH-02776-2020	G4
USA-MA-MGH-02777-2020	H4
USA-MA-MGH-02778-2020	A5
USA-MA-MGH-02779-2020	B5
USA-MA-MGH-02780-2020	C5
USA-MA-MGH-02781-2020	D5
USA-MA-MGH-02782-2020	E5
USA-MA-MGH-02783-2020	F5
USA-MA-MGH-02784-2020	G5
USA-MA-MGH-02785-2020	H5
USA-MA-MGH-02786-2020	A6
USA-MA-MGH-02787-2020	B6
USA-MA-MGH-02788-2020	C6
USA-MA-MGH-02789-2020	D6
USA-MA-MGH-02790-2020	E6
USA-MA-MGH-02791-2020	F6
USA-MA-MGH-02792-2020	G6
USA-MA-MGH-02793-2020	H6
USA-MA-MGH-02794-2020	A7
USA-MA-MGH-02795-2020	B7
USA-MA-MGH-02796-2020	C7
USA-MA-MGH-02797-2020	D7
USA-MA-MGH-02798-2020	E7
USA-MA-MGH-02799-2020	F7
USA-MA-MGH-02800-2020	G7
USA-MA-MGH-02801-2020	H7
USA-MA-MGH-02802-2020	A8
USA-MA-MGH-02803-2020	B8
USA-MA-MGH-02804-2020	C8
USA-MA-MGH-02805-2020	D8
USA-MA-MGH-02806-2020	E8
USA-MA-MGH-02807-2020	F8
USA-MA-MGH-02808-2020	G8
USA-MA-MGH-02809-2020	H8
USA-MA-MGH-02810-2020	A9
USA-MA-MGH-02811-2020	B9
USA-MA-MGH-02812-2020	C9
USA-MA-MGH-02813-2020	D9
USA-MA-MGH-02814-2020	E9
USA-MA-MGH-02815-2020	F9
USA-MA-MGH-02816-2020	G9
USA-MA-MGH-02817-2020	H9
USA-MA-MGH-02818-2020	A10
USA-MA-MGH-02819-2020	B10
USA-MA-MGH-02820-2020	C10
USA-MA-MGH-02821-2020	D10
USA-MA-MGH-02822-2020	E10
USA-MA-MGH-02823-2020	F10
USA-MA-MGH-02824-2020	G10
