# Supplementary material for: Polyphonia: detecting inter-sample contamination in viral genomic sequencing data
Source: Bioinformatics. 2024 Dec 2;40(12):btae698. doi: 10.1093/bioinformatics/btae698 (PMC11652266; doi:10.1093/bioinformatics/btae698)
Supplement: btae698_Supplementary_Data [file btae698_supplementary_data.zip › 20201210_Batch36.expected_spikeins.tsv]

USA-MA-MGH-03409-2020	ERCC-00022
USA-MA-MGH-03414-2020	ERCC-00081
USA-MA-MGH-03415-2020	ERCC-00108
USA-MA-MGH-03416-2020	ERCC-00131
USA-MA-MGH-03417-2020	ERCC-00003
USA-MA-MGH-03418-2020	ERCC-00023
USA-MA-MGH-03419-2020	ERCC-00043
USA-MA-MGH-03421-2020	ERCC-00062
USA-MA-MGH-03424-2020	ERCC-00109
USA-MA-MGH-03426-2020	ERCC-00134
USA-MA-MGH-03428-2020	ERCC-00156
USA-MA-MGH-03429-2020	ERCC-00004
USA-MA-MGH-03431-2020	ERCC-00024
USA-MA-MGH-03434-2020	ERCC-00067
USA-MA-MGH-03435-2020	ERCC-00084
USA-MA-MGH-03437-2020	ERCC-00111
USA-MA-MGH-03442-2020	ERCC-00157
USA-MA-MGH-03445-2020	ERCC-00007
USA-MA-MGH-03449-2020	ERCC-00025
USA-MA-MGH-03450-2020	ERCC-00046
USA-MA-MGH-03451-2020	ERCC-00069
USA-MA-MGH-03452-2020	ERCC-00085
USA-MA-MGH-03460-2020	ERCC-00112
USA-MA-MGH-03462-2020	ERCC-00137
USA-MA-MGH-03464-2020	ERCC-00158
USA-MA-MGH-03465-2020	ERCC-00009
USA-MA-MGH-03466-2020	ERCC-00028
USA-MA-MGH-03468-2020	ERCC-00048
USA-MA-MGH-03469-2020	ERCC-00071
USA-MA-MGH-03470-2020	ERCC-00086
USA-MA-MGH-03471-2020	ERCC-00113
USA-MA-MGH-03475-2020	ERCC-00138
USA-MA-MGH-03476-2020	ERCC-00160
USA-MA-MGH-03479-2020	ERCC-00012
USA-MA-MGH-03480-2020	ERCC-00031
USA-MA-MGH-03483-2020	ERCC-00051
USA-MA-MGH-03484-2020	ERCC-00073
USA-MA-MGH-03485-2020	ERCC-00092
USA-MA-MGH-03486-2020	ERCC-00116
USA-MA-MGH-03487-2020	ERCC-00142
USA-MA-MGH-03488-2020	ERCC-00162
