# Supplementary material for: Polyphonia: detecting inter-sample contamination in viral genomic sequencing data
Source: Bioinformatics. 2024 Dec 2;40(12):btae698. doi: 10.1093/bioinformatics/btae698 (PMC11652266; doi:10.1093/bioinformatics/btae698)
Supplement: btae698_Supplementary_Data [file btae698_supplementary_data.zip › 20210423_Batch90.plate_map.tsv]

USA-RI-CDCBI-CRSP_02749-2021	B1
USA-RI-CDCBI-CRSP_02750-2021	C1
USA-RI-CDCBI-CRSP_02751-2021	D1
USA-RI-CDCBI-CRSP_02752-2021	E1
USA-RI-CDCBI-CRSP_02753-2021	F1
USA-RI-CDCBI-CRSP_02754-2021	G1
USA-RI-CDCBI-CRSP_02755-2021	A2
USA-RI-CDCBI-CRSP_02756-2021	B2
USA-RI-CDCBI-CRSP_02757-2021	C2
USA-RI-CDCBI-CRSP_02758-2021	D2
USA-RI-CDCBI-CRSP_02759-2021	E2
USA-RI-CDCBI-CRSP_02760-2021	F2
USA-RI-CDCBI-CRSP_02761-2021	G2
USA-RI-CDCBI-CRSP_02762-2021	H2
USA-RI-CDCBI-CRSP_02763-2021	A3
USA-RI-CDCBI-CRSP_02764-2021	B3
USA-RI-CDCBI-CRSP_02765-2021	C3
USA-RI-CDCBI-CRSP_02766-2021	D3
USA-RI-CDCBI-CRSP_02767-2021	E3
USA-RI-CDCBI-CRSP_02768-2021	F3
USA-RI-CDCBI-CRSP_02769-2021	G3
USA-RI-CDCBI-CRSP_02770-2021	H3
USA-VT-CDCBI-CRSP_02771-2021	A4
USA-VT-CDCBI-CRSP_02772-2021	B4
USA-VT-CDCBI-CRSP_02773-2021	C4
USA-VT-CDCBI-CRSP_02774-2021	D4
USA-VT-CDCBI-CRSP_02775-2021	E4
USA-VT-CDCBI-CRSP_02776-2021	F4
USA-VT-CDCBI-CRSP_02777-2021	G4
USA-VT-CDCBI-CRSP_02778-2021	H4
USA-VT-CDCBI-CRSP_02779-2021	A5
USA-VT-CDCBI-CRSP_02780-2021	B5
USA-VT-CDCBI-CRSP_02781-2021	C5
USA-VT-CDCBI-CRSP_02782-2021	D5
USA-VT-CDCBI-CRSP_02783-2021	E5
USA-VT-CDCBI-CRSP_02784-2021	F5
USA-VT-CDCBI-CRSP_02785-2021	G5
USA-VT-CDCBI-CRSP_02786-2021	H5
USA-VT-CDCBI-CRSP_02787-2021	A6
USA-VT-CDCBI-CRSP_02788-2021	B6
USA-VT-CDCBI-CRSP_02789-2021	C6
USA-VT-CDCBI-CRSP_02790-2021	D6
USA-VT-CDCBI-CRSP_02791-2021	E6
USA-VT-CDCBI-CRSP_02792-2021	F6
USA-VT-CDCBI-CRSP_02793-2021	G6
USA-VT-CDCBI-CRSP_02794-2021	H6
USA-MA-CDCBI-CRSP_02795-2021	A7
USA-MA-CDCBI-CRSP_02796-2021	B7
USA-MA-CDCBI-CRSP_02797-2021	C7
USA-MA-CDCBI-CRSP_02798-2021	D7
USA-MA-CDCBI-CRSP_02799-2021	E7
USA-MA-CDCBI-CRSP_02800-2021	F7
USA-MA-CDCBI-CRSP_02801-2021	G7
USA-MA-CDCBI-CRSP_02802-2021	H7
USA-MA-CDCBI-CRSP_02803-2021	A8
USA-MA-CDCBI-CRSP_02804-2021	B8
USA-MA-CDCBI-CRSP_02805-2021	C8
USA-MA-CDCBI-CRSP_02806-2021	D8
USA-MA-CDCBI-CRSP_02807-2021	E8
USA-MA-CDCBI-CRSP_02808-2021	F8
USA-MA-CDCBI-CRSP_02809-2021	G8
USA-MA-CDCBI-CRSP_02810-2021	H8
USA-MA-CDCBI-CRSP_02811-2021	A9
USA-MA-CDCBI-CRSP_02812-2021	B9
USA-MA-CDCBI-CRSP_02813-2021	C9
USA-MA-CDCBI-CRSP_02814-2021	D9
USA-MA-CDCBI-CRSP_02815-2021	E9
USA-MA-CDCBI-CRSP_02816-2021	F9
USA-MA-CDCBI-CRSP_02817-2021	G9
USA-MA-CDCBI-CRSP_02818-2021	H9
USA-MA-CDCBI-CRSP_02819-2021	A10
USA-MA-CDCBI-CRSP_02820-2021	B10
USA-MA-CDCBI-CRSP_02821-2021	C10
USA-MA-CDCBI-CRSP_02822-2021	D10
USA-MA-CDCBI-CRSP_02823-2021	E10
USA-MA-CDCBI-CRSP_02824-2021	F10
USA-MA-CDCBI-CRSP_02825-2021	G10
USA-MA-CDCBI-CRSP_02826-2021	H10
USA-MA-CDCBI-CRSP_02827-2021	A11
USA-MA-CDCBI-CRSP_02828-2021	B11
USA-MA-CDCBI-CRSP_02829-2021	C11
USA-MA-CDCBI-CRSP_02830-2021	D11
USA-MA-CDCBI-CRSP_02831-2021	E11
USA-MA-CDCBI-CRSP_02832-2021	F11
USA-MA-CDCBI-CRSP_02833-2021	G11
USA-MA-CDCBI-CRSP_02834-2021	H11
USA-MA-CDCBI-CRSP_02835-2021	A12
USA-MA-CDCBI-CRSP_02836-2021	C12
USA-MA-CDCBI-CRSP_02837-2021	D12
USA-MA-CDCBI-CRSP_02838-2021	E12
USA-MA-CDCBI-CRSP_02839-2021	F12
USA-MA-CDCBI-CRSP_02840-2021	G12
