# Supplementary material for: Polyphonia: detecting inter-sample contamination in viral genomic sequencing data
Source: Bioinformatics. 2024 Dec 2;40(12):btae698. doi: 10.1093/bioinformatics/btae698 (PMC11652266; doi:10.1093/bioinformatics/btae698)
Supplement: btae698_Supplementary_Data [file btae698_supplementary_data.zip › 20210325_Batch73.plate_map.tsv]

USA-CT-CDCBI-CRSP_01737-2021	B1
USA-RI-CDCBI-CRSP_01738-2021	C1
USA-RI-CDCBI-CRSP_01739-2021	D1
USA-NY-CDCBI-CRSP_01740-2021	E1
USA-NY-CDCBI-CRSP_01741-2021	F1
USA-NY-CDCBI-CRSP_01742-2021	G1
USA-NY-CDCBI-CRSP_01743-2021	A2
USA-CT-CDCBI-CRSP_01744-2021	B2
USA-VT-CDCBI-CRSP_01745-2021	C2
USA-VT-CDCBI-CRSP_01746-2021	D2
USA-NY-CDCBI-CRSP_01747-2021	E2
USA-NY-CDCBI-CRSP_01748-2021	F2
USA-NY-CDCBI-CRSP_01749-2021	G2
USA-NY-CDCBI-CRSP_01750-2021	H2
USA-VT-CDCBI-CRSP_01751-2021	A3
USA-CT-CDCBI-CRSP_01752-2021	B3
USA-NY-CDCBI-CRSP_01753-2021	C3
USA-NY-CDCBI-CRSP_01754-2021	D3
USA-NY-CDCBI-CRSP_01755-2021	E3
USA-NY-CDCBI-CRSP_01756-2021	F3
USA-NY-CDCBI-CRSP_01757-2021	G3
USA-CT-CDCBI-CRSP_01758-2021	H3
USA-NY-CDCBI-CRSP_01759-2021	A4
USA-NY-CDCBI-CRSP_01760-2021	B4
USA-NY-CDCBI-CRSP_01761-2021	C4
USA-NY-CDCBI-CRSP_01762-2021	D4
USA-RI-CDCBI-CRSP_01763-2021	E4
USA-RI-CDCBI-CRSP_01764-2021	F4
USA-RI-CDCBI-CRSP_01765-2021	G4
USA-VT-CDCBI-CRSP_01766-2021	H4
USA-VT-CDCBI-CRSP_01767-2021	A5
USA-VT-CDCBI-CRSP_01768-2021	B5
USA-VT-CDCBI-CRSP_01769-2021	C5
USA-VT-CDCBI-CRSP_01770-2021	D5
USA-VT-CDCBI-CRSP_01771-2021	E5
USA-VT-CDCBI-CRSP_01772-2021	F5
USA-VT-CDCBI-CRSP_01773-2021	G5
USA-CT-CDCBI-CRSP_01774-2021	H5
USA-VT-CDCBI-CRSP_01775-2021	A6
USA-VT-CDCBI-CRSP_01776-2021	B6
USA-VT-CDCBI-CRSP_01777-2021	C6
USA-VT-CDCBI-CRSP_01778-2021	D6
USA-VT-CDCBI-CRSP_01779-2021	E6
USA-VT-CDCBI-CRSP_01780-2021	F6
USA-VT-CDCBI-CRSP_01781-2021	G6
USA-VT-CDCBI-CRSP_01782-2021	H6
USA-VT-CDCBI-CRSP_01783-2021	A7
USA-CT-CDCBI-CRSP_01784-2021	B7
USA-RI-CDCBI-CRSP_01785-2021	C7
USA-RI-CDCBI-CRSP_01786-2021	D7
USA-NY-CDCBI-CRSP_01787-2021	E7
USA-CT-CDCBI-CRSP_01788-2021	F7
USA-NY-CDCBI-CRSP_01789-2021	G7
USA-ME-CDCBI-CRSP_01790-2021	H7
USA-CT-CDCBI-CRSP_01791-2021	A8
USA-NH-CDCBI-CRSP_01792-2021	B8
USA-ME-CDCBI-CRSP_01793-2021	C8
USA-CT-CDCBI-CRSP_01794-2021	D8
USA-CT-CDCBI-CRSP_01795-2021	E8
USA-CT-CDCBI-CRSP_01796-2021	F8
USA-NY-CDCBI-CRSP_01797-2021	G8
USA-CT-CDCBI-CRSP_01798-2021	H8
USA-NH-CDCBI-CRSP_01799-2021	A9
USA-NH-CDCBI-CRSP_01800-2021	B9
USA-RI-CDCBI-CRSP_01801-2021	C9
USA-CT-CDCBI-CRSP_01802-2021	D9
USA-RI-CDCBI-CRSP_01803-2021	E9
USA-CT-CDCBI-CRSP_01804-2021	F9
USA-CT-CDCBI-CRSP_01805-2021	G9
USA-CT-CDCBI-CRSP_01806-2021	H9
USA-RI-CDCBI-CRSP_01807-2021	A10
USA-ME-CDCBI-CRSP_01808-2021	B10
USA-NH-CDCBI-CRSP_01809-2021	C10
USA-NH-CDCBI-CRSP_01810-2021	D10
USA-NH-CDCBI-CRSP_01811-2021	E10
USA-RI-CDCBI-CRSP_01812-2021	F10
USA-CT-CDCBI-CRSP_01813-2021	G10
USA-CT-CDCBI-CRSP_01814-2021	H10
USA-ME-CDCBI-CRSP_01815-2021	A11
USA-RI-CDCBI-CRSP_01816-2021	B11
USA-CT-CDCBI-CRSP_01817-2021	C11
USA-RI-CDCBI-CRSP_01818-2021	D11
USA-RI-CDCBI-CRSP_01819-2021	E11
USA-CT-CDCBI-CRSP_01820-2021	F11
USA-RI-CDCBI-CRSP_01821-2021	G11
USA-RI-CDCBI-CRSP_01822-2021	H11
USA-RI-CDCBI-CRSP_01823-2021	B12
USA-RI-CDCBI-CRSP_01824-2021	C12
USA-RI-CDCBI-CRSP_01825-2021	D12
USA-MA-CDCBI-CRSP_01826-2021	E12
USA-MA-CDCBI-CRSP_01827-2021	F12
USA-MA-CDCBI-CRSP_01828-2021	G12
