# Supplementary material for: Polyphonia: detecting inter-sample contamination in viral genomic sequencing data
Source: Bioinformatics. 2024 Dec 2;40(12):btae698. doi: 10.1093/bioinformatics/btae698 (PMC11652266; doi:10.1093/bioinformatics/btae698)
Supplement: btae698_Supplementary_Data [file btae698_supplementary_data.zip › 20200522_Batch22.accessions.tsv]

USA-MA-DPH-00196-2020	SAMN15751814
USA-MA-DPH-00197-2020	SAMN15751815
USA-MA-DPH-00198-2020	SAMN15751816
USA-MA-DPH-00199-2020	SAMN15751817
USA-MA-DPH-00200-2020	SAMN15751818
USA-MA-DPH-00201-2020	SAMN15751819
USA-MA-DPH-00202-2020	SAMN15751820
USA-MA-DPH-00203-2020	SAMN15751821
USA-MA-DPH-00204-2020	SAMN15751822
USA-MA-DPH-00205-2020	SAMN15751823
USA-MA-DPH-00206-2020	SAMN15751824
USA-MA-DPH-00207-2020	SAMN15751825
USA-MA-DPH-00208-2020	SAMN15751826
USA-MA-DPH-00209-2020	SAMN15751827
USA-MA-DPH-00210-2020	SAMN15751828
USA-MA-DPH-00212-2020	SAMN15751830
USA-MA-DPH-00213-2020	SAMN15751831
USA-MA-DPH-00214-2020	SAMN15751832
USA-MA-DPH-00215-2020	SAMN15751833
USA-MA-DPH-00216-2020	SAMN15751834
USA-MA-DPH-00217-2020	SAMN15751835
USA-MA-DPH-00218-2020	SAMN15751836
USA-MA-DPH-00219-2020	SAMN15751837
USA-MA-DPH-00220-2020	SAMN15751838
USA-MA-DPH-00221-2020	SAMN15751839
USA-MA-DPH-00222-2020	SAMN15751840
USA-MA-DPH-00223-2020	SAMN15751841
USA-MA-DPH-00224-2020	SAMN15751842
USA-MA-DPH-00225-2020	SAMN15751843
USA-MA-DPH-00226-2020	SAMN15751844
USA-MA-DPH-00227-2020	SAMN15751845
USA-MA-DPH-00228-2020	SAMN15751846
USA-MA-DPH-00229-2020	SAMN15751847
USA-MA-DPH-00230-2020	SAMN15751848
USA-MA-DPH-00231-2020	SAMN15751849
USA-MA-DPH-00232-2020	SAMN15751850
USA-MA-DPH-00233-2020	SAMN15751851
USA-MA-DPH-00234-2020	SAMN15751852
USA-MA-DPH-00235-2020	SAMN15751853
USA-MA-DPH-00236-2020	SAMN15751854
USA-MA-DPH-00237-2020	SAMN15751855
USA-MA-DPH-00238-2020	SAMN15751856
USA-MA-DPH-00239-2020	SAMN15751857
USA-MA-DPH-00240-2020	SAMN15751858
USA-MA-DPH-00241-2020	SAMN15751859
USA-MA-DPH-00242-2020	SAMN15751860
USA-MA-DPH-00243-2020	SAMN15751861
USA-MA-DPH-00244-2020	SAMN15751862
USA-MA-DPH-00245-2020	SAMN15751863
USA-MA-DPH-00246-2020	SAMN15751864
USA-MA-DPH-00247-2020	SAMN15751865
USA-MA-DPH-00248-2020	SAMN15751866
USA-MA-DPH-00249-2020	SAMN15751867
USA-MA-DPH-00250-2020	SAMN15751868
USA-MA-DPH-00251-2020	SAMN15751869
USA-MA-DPH-00252-2020	SAMN15751870
USA-MA-DPH-00254-2020	SAMN15751872
USA-MA-DPH-00255-2020	SAMN15751873
USA-MA-DPH-00256-2020	SAMN15751874
USA-MA-DPH-00257-2020	SAMN15751875
USA-MA-DPH-00258-2020	SAMN15751876
USA-MA-DPH-00259-2020	SAMN15751877
USA-MA-DPH-00260-2020	SAMN15751878
USA-MA-DPH-00261-2020	SAMN15751879
USA-MA-DPH-00262-2020	SAMN15751880
USA-MA-DPH-00263-2020	SAMN15751881
USA-MA-DPH-00264-2020	SAMN15751882
USA-MA-DPH-00265-2020	SAMN15751883
USA-MA-DPH-00266-2020	SAMN15751884
USA-MA-DPH-00267-2020	SAMN15751885
USA-MA-DPH-00268-2020	SAMN15751886
USA-MA-DPH-00269-2020	SAMN15751887
USA-MA-DPH-00270-2020	SAMN15751888
USA-MA-DPH-00271-2020	SAMN15751889
USA-MA-DPH-00273-2020	SAMN15751891
USA-MA-DPH-00274-2020	SAMN15751892
USA-MA-DPH-00275-2020	SAMN15751893
USA-MA-DPH-00276-2020	SAMN15751894
USA-MA-DPH-00277-2020	SAMN15751895
USA-MA-DPH-00278-2020	SAMN15751896
USA-MA-DPH-00279-2020	SAMN15751897
USA-MA-DPH-00280-2020	SAMN15751898
USA-MA-DPH-00281-2020	SAMN15751899
USA-MA-DPH-00283-2020	SAMN15751901
USA-MA-DPH-00284-2020	SAMN15751902
USA-MA-DPH-00285-2020	SAMN15751903
USA-MA-DPH-00286-2020	SAMN15751904
USA-MA-DPH-00287-2020	SAMN15751905
