# Supplementary material for: Polyphonia: detecting inter-sample contamination in viral genomic sequencing data
Source: Bioinformatics. 2024 Dec 2;40(12):btae698. doi: 10.1093/bioinformatics/btae698 (PMC11652266; doi:10.1093/bioinformatics/btae698)
Supplement: btae698_Supplementary_Data [file btae698_supplementary_data.zip › 20200521_Batch20.accessions.tsv]

USA-MA-DPH-00012-2020	SAMN15751630
USA-MA-DPH-00013-2020	SAMN15751631
USA-MA-DPH-00014-2020	SAMN15751632
USA-MA-DPH-00015-2020	SAMN15751633
USA-MA-DPH-00016-2020	SAMN15751634
USA-MA-DPH-00017-2020	SAMN15751635
USA-MA-DPH-00018-2020	SAMN15751636
USA-MA-DPH-00019-2020	SAMN15751637
USA-MA-DPH-00020-2020	SAMN15751638
USA-MA-DPH-00021-2020	SAMN15751639
USA-MA-DPH-00022-2020	SAMN15751640
USA-MA-DPH-00023-2020	SAMN15751641
USA-MA-DPH-00024-2020	SAMN15751642
USA-MA-DPH-00025-2020	SAMN15751643
USA-MA-DPH-00026-2020	SAMN15751644
USA-MA-DPH-00027-2020	SAMN15751645
USA-MA-DPH-00028-2020	SAMN15751646
USA-MA-DPH-00029-2020	SAMN15751647
USA-MA-DPH-00030-2020	SAMN15751648
USA-MA-DPH-00031-2020	SAMN15751649
USA-MA-DPH-00032-2020	SAMN15751650
USA-MA-DPH-00033-2020	SAMN15751651
USA-MA-DPH-00034-2020	SAMN15751652
USA-MA-DPH-00035-2020	SAMN15751653
USA-MA-DPH-00036-2020	SAMN15751654
USA-MA-DPH-00037-2020	SAMN15751655
USA-MA-DPH-00038-2020	SAMN15751656
USA-MA-DPH-00039-2020	SAMN15751657
USA-MA-DPH-00040-2020	SAMN15751658
USA-MA-DPH-00041-2020	SAMN15751659
USA-MA-DPH-00042-2020	SAMN15751660
USA-MA-DPH-00043-2020	SAMN15751661
USA-MA-DPH-00044-2020	SAMN15751662
USA-MA-DPH-00045-2020	SAMN15751663
USA-MA-DPH-00046-2020	SAMN15751664
USA-MA-DPH-00047-2020	SAMN15751665
USA-MA-DPH-00048-2020	SAMN15751666
USA-MA-DPH-00049-2020	SAMN15751667
USA-MA-DPH-00050-2020	SAMN15751668
USA-MA-DPH-00051-2020	SAMN15751669
USA-MA-DPH-00052-2020	SAMN15751670
USA-MA-DPH-00053-2020	SAMN15751671
USA-MA-DPH-00054-2020	SAMN15751672
USA-MA-DPH-00055-2020	SAMN15751673
USA-MA-DPH-00056-2020	SAMN15751674
USA-MA-DPH-00057-2020	SAMN15751675
USA-MA-DPH-00058-2020	SAMN15751676
USA-MA-DPH-00060-2020	SAMN15751678
USA-MA-DPH-00061-2020	SAMN15751679
USA-MA-DPH-00062-2020	SAMN15751680
USA-MA-DPH-00063-2020	SAMN15751681
USA-MA-DPH-00064-2020	SAMN15751682
USA-MA-DPH-00065-2020	SAMN15751683
USA-MA-DPH-00066-2020	SAMN15751684
USA-MA-DPH-00067-2020	SAMN15751685
USA-MA-DPH-00068-2020	SAMN15751686
USA-MA-DPH-00069-2020	SAMN15751687
USA-MA-DPH-00071-2020	SAMN15751689
USA-MA-DPH-00072-2020	SAMN15751690
USA-MA-DPH-00073-2020	SAMN15751691
USA-MA-DPH-00074-2020	SAMN15751692
USA-MA-DPH-00075-2020	SAMN15751693
USA-MA-DPH-00076-2020	SAMN15751694
USA-MA-DPH-00077-2020	SAMN15751695
USA-MA-DPH-00078-2020	SAMN15751696
USA-MA-DPH-00079-2020	SAMN15751697
USA-MA-DPH-00080-2020	SAMN15751698
USA-MA-DPH-00081-2020	SAMN15751699
USA-MA-DPH-00082-2020	SAMN15751700
USA-MA-DPH-00083-2020	SAMN15751701
USA-MA-DPH-00084-2020	SAMN15751702
USA-MA-DPH-00085-2020	SAMN15751703
USA-MA-DPH-00086-2020	SAMN15751704
USA-MA-DPH-00087-2020	SAMN15751705
USA-MA-DPH-00089-2020	SAMN15751707
USA-MA-DPH-00090-2020	SAMN15751708
USA-MA-DPH-00091-2020	SAMN15751709
USA-MA-DPH-00092-2020	SAMN15751710
USA-MA-DPH-00093-2020	SAMN15751711
USA-MA-DPH-00094-2020	SAMN15751712
USA-MA-DPH-00095-2020	SAMN15751713
USA-MA-DPH-00096-2020	SAMN15751714
USA-MA-DPH-00097-2020	SAMN15751715
USA-MA-DPH-00098-2020	SAMN15751716
USA-MA-DPH-00099-2020	SAMN15751717
USA-MA-DPH-00100-2020	SAMN15751718
USA-MA-DPH-00101-2020	SAMN15751719
USA-MA-DPH-00102-2020	SAMN15751720
USA-MA-DPH-00103-2020	SAMN15751721
