# Supplementary material for: Polyphonia: detecting inter-sample contamination in viral genomic sequencing data
Source: Bioinformatics. 2024 Dec 2;40(12):btae698. doi: 10.1093/bioinformatics/btae698 (PMC11652266; doi:10.1093/bioinformatics/btae698)
Supplement: btae698_Supplementary_Data [file btae698_supplementary_data.zip › 20210413_Batch84.plate_map.tsv]

USA-MA-CDCBI-MGH_04303-2021	B1
USA-MA-CDCBI-MGH_04304-2021	C1
USA-MA-CDCBI-MGH_04305-2021	D1
USA-MA-CDCBI-MGH_04306-2021	E1
USA-MA-CDCBI-MGH_04307-2021	F1
USA-MA-CDCBI-MGH_04308-2021	G1
USA-MA-CDCBI-MGH_04309-2021	A2
USA-MA-CDCBI-MGH_04310-2021	B2
USA-MA-CDCBI-MGH_04311-2021	C2
USA-MA-CDCBI-MGH_04312-2021	D2
USA-MA-CDCBI-MGH_04313-2021	E2
USA-MA-CDCBI-MGH_04314-2021	F2
USA-MA-CDCBI-MGH_04315-2021	G2
USA-MA-CDCBI-MGH_04316-2021	H2
USA-MA-CDCBI-MGH_04317-2021	A3
USA-MA-CDCBI-MGH_04318-2021	B3
USA-MA-CDCBI-MGH_04319-2021	C3
USA-MA-CDCBI-MGH_04320-2021	D3
USA-MA-CDCBI-MGH_04321-2021	E3
USA-MA-CDCBI-MGH_04322-2021	F3
USA-MA-CDCBI-MGH_04323-2021	G3
USA-MA-CDCBI-MGH_04324-2021	H3
USA-MA-CDCBI-MGH_04325-2021	A4
USA-MA-CDCBI-MGH_04326-2021	B4
USA-MA-CDCBI-MGH_04327-2021	C4
USA-MA-CDCBI-MGH_04328-2021	D4
USA-MA-CDCBI-MGH_04329-2021	E4
USA-MA-CDCBI-MGH_04330-2021	F4
USA-MA-CDCBI-MGH_04331-2021	G4
USA-MA-CDCBI-MGH_04332-2021	H4
USA-MA-CDCBI-MGH_04333-2021	A5
USA-MA-CDCBI-MGH_04334-2021	B5
USA-MA-CDCBI-MGH_04335-2021	C5
USA-MA-CDCBI-MGH_04336-2021	D5
USA-MA-CDCBI-MGH_04337-2021	E5
USA-MA-CDCBI-MGH_04338-2021	F5
USA-MA-CDCBI-MGH_04339-2021	G5
USA-MA-CDCBI-MGH_04340-2021	H5
USA-MA-CDCBI-MGH_04341-2021	A6
USA-MA-CDCBI-MGH_04342-2021	B6
USA-MA-CDCBI-MGH_04343-2021	C6
USA-MA-CDCBI-MGH_04344-2021	D6
USA-MA-CDCBI-MGH_04345-2021	E6
USA-MA-CDCBI-MGH_04346-2021	F6
USA-MA-CDCBI-MGH_04347-2021	G6
USA-MA-CDCBI-MGH_04348-2021	H6
USA-MA-CDCBI-MGH_04349-2021	A7
USA-MA-CDCBI-MGH_04350-2021	B7
USA-MA-CDCBI-MGH_04351-2021	C7
USA-MA-CDCBI-MGH_04352-2021	D7
USA-MA-CDCBI-MGH_04353-2021	E7
USA-MA-CDCBI-MGH_04354-2021	F7
USA-MA-CDCBI-MGH_04355-2021	G7
USA-MA-CDCBI-MGH_04356-2021	H7
USA-MA-CDCBI-MGH_04357-2021	A8
USA-MA-CDCBI-MGH_04358-2021	B8
USA-MA-CDCBI-MGH_04359-2021	C8
USA-MA-CDCBI-MGH_04360-2021	D8
USA-MA-CDCBI-MGH_04361-2021	E8
USA-MA-CDCBI-MGH_04362-2021	F8
USA-MA-CDCBI-MGH_04363-2021	G8
USA-MA-CDCBI-MGH_04364-2021	H8
USA-MA-CDCBI-MGH_04365-2021	A9
USA-MA-CDCBI-MGH_04366-2021	B9
USA-MA-CDCBI-MGH_04367-2021	C9
USA-MA-CDCBI-MGH_04368-2021	D9
USA-MA-CDCBI-MGH_04369-2021	E9
USA-MA-CDCBI-MGH_04370-2021	F9
USA-MA-CDCBI-MGH_04371-2021	G9
USA-MA-CDCBI-MGH_04372-2021	H9
USA-MA-CDCBI-MGH_04373-2021	A10
USA-MA-CDCBI-MGH_04374-2021	B10
USA-MA-CDCBI-MGH_04375-2021	C10
USA-MA-CDCBI-MGH_04376-2021	D10
USA-MA-CDCBI-MGH_04377-2021	E10
USA-MA-CDCBI-MGH_04378-2021	F10
USA-MA-CDCBI-MGH_04379-2021	G10
USA-MA-CDCBI-MGH_04380-2021	H10
USA-MA-CDCBI-MGH_04381-2021	A11
USA-MA-CDCBI-MGH_04382-2021	B11
USA-MA-CDCBI-MGH_04383-2021	C11
USA-MA-CDCBI-MGH_04384-2021	D11
USA-MA-CDCBI-MGH_04385-2021	E11
USA-MA-CDCBI-MGH_04386-2021	F11
USA-MA-CDCBI-MGH_04387-2021	G11
USA-CO-CDCBI-Warrior_00299-2021	H11
USA-CO-CDCBI-Warrior_00300-2021	B12
USA-CO-CDCBI-Warrior_00301-2021	C12
USA-CO-CDCBI-Warrior_00302-2021	D12
USA-CO-CDCBI-Warrior_00303-2021	E12
USA-CO-CDCBI-Warrior_00304-2021	F12
USA-CO-CDCBI-Warrior_00305-2021	G12
