# Supplementary material for: Polyphonia: detecting inter-sample contamination in viral genomic sequencing data
Source: Bioinformatics. 2024 Dec 2;40(12):btae698. doi: 10.1093/bioinformatics/btae698 (PMC11652266; doi:10.1093/bioinformatics/btae698)
Supplement: btae698_Supplementary_Data [file btae698_supplementary_data.zip › 20210211_Batch50.expected_spikeins.tsv]

USA-MA-MGH-03679-2020	SDSI_2
USA-MA-MGH-03680-2020	SDSI_3
USA-MA-MGH-03681-2020	SDSI_4
USA-MA-MGH-03682-2020	SDSI_5
USA-MA-MGH-03683-2020	SDSI_6
USA-MA-MGH-03684-2020	SDSI_7
USA-MA-MGH-03685-2020	SDSI_9
USA-MA-MGH-03686-2020	SDSI_10
USA-MA-MGH-03687-2020	SDSI_11
USA-MA-MGH-03688-2020	SDSI_12
USA-MA-MGH-03689-2020	SDSI_13
USA-MA-MGH-03690-2020	SDSI_14
USA-MA-MGH-03691-2020	SDSI_15
USA-MA-MGH-03692-2020	SDSI_16
USA-MA-MGH-03693-2020	SDSI_17
USA-MA-MGH-03694-2020	SDSI_18
USA-MA-MGH-03695-2020	SDSI_19
USA-MA-MGH-03696-2020	SDSI_20
USA-MA-MGH-03697-2020	SDSI_21
USA-MA-MGH-03698-2020	SDSI_22
USA-MA-MGH-03699-2020	SDSI_23
USA-MA-MGH-03700-2020	SDSI_24
USA-MA-MGH-03701-2020	SDSI_25
USA-MA-MGH-03702-2020	SDSI_26
USA-MA-MGH-03703-2020	SDSI_27
USA-MA-MGH-03704-2020	SDSI_28
USA-MA-MGH-03705-2020	SDSI_29
USA-MA-MGH-03706-2020	SDSI_30
USA-MA-MGH-03707-2020	SDSI_31
USA-MA-MGH-03708-2020	SDSI_32
USA-MA-MGH-03709-2020	SDSI_33
USA-MA-MGH-03710-2020	SDSI_34
USA-MA-MGH-03711-2020	SDSI_35
USA-MA-MGH-03712-2020	SDSI_36
USA-MA-MGH-03713-2020	SDSI_37
USA-MA-MGH-03714-2020	SDSI_38
USA-MA-MGH-03715-2020	SDSI_39
USA-MA-MGH-03716-2020	SDSI_40
USA-MA-MGH-03717-2020	SDSI_41
USA-MA-MGH-03718-2020	SDSI_42
USA-MA-MGH-03719-2020	SDSI_43
USA-MA-MGH-03720-2020	SDSI_44
USA-MA-MGH-03721-2020	SDSI_45
USA-MA-MGH-03722-2020	SDSI_46
USA-MA-MGH-03723-2020	SDSI_47
USA-MA-MGH-03724-2020	SDSI_48
USA-MA-MGH-03725-2020	SDSI_1
USA-MA-MGH-03726-2020	SDSI_2
USA-MA-MGH-03727-2020	SDSI_3
USA-MA-MGH-03728-2020	SDSI_4
USA-MA-MGH-03729-2020	SDSI_5
USA-MA-MGH-03730-2020	SDSI_6
USA-MA-MGH-03731-2020	SDSI_7
USA-MA-MGH-03732-2020	SDSI_8
USA-MA-MGH-03733-2020	SDSI_9
USA-MA-MGH-03734-2020	SDSI_10
USA-MA-MGH-03735-2020	SDSI_11
USA-MA-MGH-03736-2020	SDSI_12
USA-MA-MGH-03737-2020	SDSI_13
USA-MA-MGH-03738-2020	SDSI_14
USA-MA-MGH-03739-2020	SDSI_15
USA-MA-MGH-03740-2020	SDSI_16
USA-MA-MGH-03741-2020	SDSI_17
USA-MA-MGH-03742-2020	SDSI_18
USA-MA-MGH-03743-2020	SDSI_19
USA-MA-MGH-03744-2020	SDSI_20
USA-MA-MGH-03745-2020	SDSI_21
USA-MA-MGH-03746-2020	SDSI_22
USA-MA-MGH-03747-2020	SDSI_23
USA-MA-MGH-03748-2020	SDSI_24
USA-MA-MGH-03749-2020	SDSI_25
USA-MA-MGH-03750-2020	SDSI_26
USA-MA-MGH-03751-2020	SDSI_27
USA-MA-MGH-03752-2020	SDSI_28
USA-MA-MGH-03753-2020	SDSI_29
USA-MA-MGH-03754-2020	SDSI_30
USA-MA-MGH-03755-2020	SDSI_31
USA-MA-MGH-03756-2020	SDSI_32
USA-MA-MGH-03757-2020	SDSI_33
USA-MA-MGH-03758-2020	SDSI_34
USA-MA-MGH-03759-2020	SDSI_35
USA-MA-MGH-03760-2020	SDSI_36
USA-MA-MGH-03761-2020	SDSI_37
USA-MA-MGH-03762-2020	SDSI_38
USA-MA-MGH-03763-2020	SDSI_39
USA-MA-MGH-03764-2020	SDSI_40
USA-MA-MGH-03765-2020	SDSI_42
USA-MA-MGH-03766-2020	SDSI_43
USA-MA-MGH-03767-2020	SDSI_44
USA-MA-MGH-03768-2020	SDSI_45
USA-MA-MGH-03769-2020	SDSI_46
USA-MA-MGH-03770-2020	SDSI_47
