# Supplementary material for: Polyphonia: detecting inter-sample contamination in viral genomic sequencing data
Source: Bioinformatics. 2024 Dec 2;40(12):btae698. doi: 10.1093/bioinformatics/btae698 (PMC11652266; doi:10.1093/bioinformatics/btae698)
Supplement: btae698_Supplementary_Data [file btae698_supplementary_data.zip › 20201209_Batch34.accessions.tsv]

USA-MA-MGH-03220-2020	SAMN17211170
USA-MA-MGH-03223-2020	SAMN17211173
USA-MA-MGH-03226-2020	SAMN17211176
USA-MA-MGH-03228-2020	SAMN17211178
USA-MA-MGH-03230-2020	SAMN17211180
USA-MA-MGH-03232-2020	SAMN17211182
USA-MA-MGH-03234-2020	SAMN17211184
USA-MA-MGH-03236-2020	SAMN17211186
USA-MA-MGH-03238-2020	SAMN17211188
USA-MA-MGH-03239-2020	SAMN17211189
USA-MA-MGH-03242-2020	SAMN17211192
USA-MA-MGH-03244-2020	SAMN17211194
USA-MA-MGH-03247-2020	SAMN17211197
USA-MA-MGH-03248-2020	SAMN17211198
USA-MA-MGH-03251-2020	SAMN17211201
USA-MA-MGH-03253-2020	SAMN17211203
USA-MA-MGH-03256-2020	SAMN17211206
USA-MA-MGH-03257-2020	SAMN17211207
USA-MA-MGH-03261-2020	SAMN17211211
USA-MA-MGH-03263-2020	SAMN17211213
USA-MA-MGH-03266-2020	SAMN17211216
USA-MA-MGH-03268-2020	SAMN17211218
USA-MA-MGH-03269-2020	SAMN17211219
USA-MA-MGH-03271-2020	SAMN17211221
USA-MA-MGH-03274-2020	SAMN17211224
USA-MA-MGH-03276-2020	SAMN17211226
USA-MA-MGH-03277-2020	SAMN17211227
USA-MA-MGH-03279-2020	SAMN17211229
USA-MA-MGH-03281-2020	SAMN17211231
USA-MA-MGH-03282-2020	SAMN17211232
USA-MA-MGH-03283-2020	SAMN17211233
USA-MA-MGH-03287-2020	SAMN17211237
USA-MA-MGH-03288-2020	SAMN17211238
USA-MA-MGH-03292-2020	SAMN17211242
USA-MA-MGH-03294-2020	SAMN17211244
USA-MA-MGH-03296-2020	SAMN17211246
USA-MA-MGH-03297-2020	SAMN17211247
USA-MA-MGH-03300-2020	SAMN17211250
USA-MA-MGH-03303-2020	SAMN17211253
USA-MA-MGH-03306-2020	SAMN17211256
USA-MA-MGH-03307-2020	SAMN17211257
USA-MA-MGH-03308-2020	SAMN17211258
USA-MA-MGH-03309-2020	SAMN17211259
USA-MA-MGH-03310-2020	SAMN17211260
USA-MA-MGH-03311-2020	SAMN17211261
USA-MA-MGH-03314-2020	SAMN17211264
USA-MA-MGH-03316-2020	SAMN17211266
USA-MA-MGH-03317-2020	SAMN17211267
USA-MA-MGH-03318-2020	SAMN17211268
USA-MA-MGH-03319-2020	SAMN17211269
USA-MA-MGH-03323-2020	SAMN17211273
USA-MA-MGH-03324-2020	SAMN17211274
USA-MA-MGH-03327-2020	SAMN17211277
USA-MA-MGH-03330-2020	SAMN17211280
USA-MA-MGH-03331-2020	SAMN17211281
USA-MA-MGH-03332-2020	SAMN17211282
USA-MA-MGH-03336-2020	SAMN17211286
USA-MA-MGH-03337-2020	SAMN17211287
USA-MA-MGH-03339-2020	SAMN17211289
USA-MA-MGH-03341-2020	SAMN17211291
USA-MA-MGH-03342-2020	SAMN17211292
USA-MA-MGH-03345-2020	SAMN17211295
USA-MA-MGH-03346-2020	SAMN17211296
USA-MA-MGH-03347-2020	SAMN17211297
USA-MA-MGH-03349-2020	SAMN17211299
USA-MA-MGH-03350-2020	SAMN17211300
USA-MA-MGH-03351-2020	SAMN17211301
USA-MA-MGH-03353-2020	SAMN17211303
USA-MA-MGH-03357-2020	SAMN17211307
USA-MA-MGH-03360-2020	SAMN17211310
USA-MA-MGH-03361-2020	SAMN17211311
USA-MA-MGH-03362-2020	SAMN17211312
USA-MA-MGH-03365-2020	SAMN17211315
USA-MA-MGH-03366-2020	SAMN17211316
USA-MA-MGH-03368-2020	SAMN17211318
USA-MA-MGH-03370-2020	SAMN17211320
USA-MA-MGH-03372-2020	SAMN17211322
USA-MA-MGH-03374-2020	SAMN17211324
USA-MA-MGH-03375-2020	SAMN17211325
USA-MA-MGH-03381-2020	SAMN17211331
USA-MA-MGH-03384-2020	SAMN17211334
USA-MA-MGH-03386-2020	SAMN17211336
USA-MA-MGH-03387-2020	SAMN17211337
USA-MA-MGH-03389-2020	SAMN17211339
USA-MA-MGH-03393-2020	SAMN17211343
USA-MA-MGH-03396-2020	SAMN17211346
USA-MA-MGH-03398-2020	SAMN17211348
USA-MA-MGH-03399-2020	SAMN17211349
