# Supplementary material for: Polyphonia: detecting inter-sample contamination in viral genomic sequencing data
Source: Bioinformatics. 2024 Dec 2;40(12):btae698. doi: 10.1093/bioinformatics/btae698 (PMC11652266; doi:10.1093/bioinformatics/btae698)
Supplement: btae698_Supplementary_Data [file btae698_supplementary_data.zip › 20210329_Batch74.expected_spikeins.tsv]

USA-RI-CDCBI-RIDOH_01132-2021	SDSI_21
USA-RI-CDCBI-RIDOH_01133-2021	SDSI_22
USA-RI-CDCBI-RIDOH_01134-2021	SDSI_23
USA-RI-CDCBI-RIDOH_01135-2021	SDSI_24
USA-RI-CDCBI-RIDOH_01136-2021	SDSI_25
USA-RI-CDCBI-RIDOH_01137-2021	SDSI_26
USA-RI-CDCBI-RIDOH_01138-2021	SDSI_27
USA-RI-CDCBI-RIDOH_01139-2021	SDSI_28
USA-RI-CDCBI-RIDOH_01140-2021	SDSI_29
USA-RI-CDCBI-RIDOH_01141-2021	SDSI_30
USA-RI-CDCBI-RIDOH_01142-2021	SDSI_31
USA-RI-CDCBI-RIDOH_01143-2021	SDSI_32
USA-RI-CDCBI-RIDOH_01144-2021	SDSI_33
USA-RI-CDCBI-RIDOH_01145-2021	SDSI_34
USA-RI-CDCBI-RIDOH_01146-2021	SDSI_35
USA-RI-CDCBI-RIDOH_01147-2021	SDSI_36
USA-RI-CDCBI-RIDOH_01148-2021	SDSI_37
USA-RI-CDCBI-RIDOH_01149-2021	SDSI_38
USA-RI-CDCBI-RIDOH_01150-2021	SDSI_39
USA-RI-CDCBI-RIDOH_01151-2021	SDSI_40
USA-RI-CDCBI-RIDOH_01152-2021	SDSI_42
USA-RI-CDCBI-RIDOH_01153-2021	SDSI_43
USA-RI-CDCBI-RIDOH_01154-2021	SDSI_44
USA-RI-CDCBI-RIDOH_01155-2021	SDSI_45
USA-RI-CDCBI-RIDOH_01156-2021	SDSI_46
USA-RI-CDCBI-RIDOH_01157-2021	SDSI_47
