# Supplementary material for: Polyphonia: detecting inter-sample contamination in viral genomic sequencing data
Source: Bioinformatics. 2024 Dec 2;40(12):btae698. doi: 10.1093/bioinformatics/btae698 (PMC11652266; doi:10.1093/bioinformatics/btae698)
Supplement: btae698_Supplementary_Data [file btae698_supplementary_data.zip › 20200512_Batch12.plate_map.tsv]

USA-MA-MGH-00972-2020	B9
USA-MA-MGH-00973-2020	C9
USA-MA-MGH-00974-2020	D9
USA-MA-MGH-00975-2020	E9
USA-MA-MGH-00976-2020	F9
USA-MA-MGH-00977-2020	G9
USA-MA-MGH-00978-2020	H9
USA-MA-MGH-00979-2020	A10
USA-MA-MGH-00980-2020	B10
USA-MA-MGH-00981-2020	C10
USA-MA-MGH-00982-2020	D10
USA-MA-MGH-00983-2020	E10
USA-MA-MGH-00984-2020	F10
USA-MA-MGH-00985-2020	G10
USA-MA-MGH-00986-2020	H10
USA-MA-MGH-00987-2020	A11
USA-MA-MGH-00988-2020	B11
USA-MA-MGH-00989-2020	C11
USA-MA-MGH-00990-2020	D11
USA-MA-MGH-00991-2020	E11
USA-MA-MGH-00992-2020	F11
USA-MA-MGH-00993-2020	G11
USA-MA-MGH-00994-2020	H11
USA-MA-MGH-00995-2020	B12
USA-MA-MGH-00996-2020	C12
USA-MA-MGH-00997-2020	D12
USA-MA-MGH-00998-2020	E12
USA-MA-MGH-00999-2020	F12
USA-MA-MGH-01000-2020	G12
