# Supplementary material for: Polyphonia: detecting inter-sample contamination in viral genomic sequencing data
Source: Bioinformatics. 2024 Dec 2;40(12):btae698. doi: 10.1093/bioinformatics/btae698 (PMC11652266; doi:10.1093/bioinformatics/btae698)
Supplement: btae698_Supplementary_Data [file btae698_supplementary_data.zip › 20200424_Batch6.plate_map.tsv]

USA-MA-MGH-00537-2020	B1
USA-MA-MGH-00538-2020	C1
USA-MA-MGH-00539-2020	D1
USA-MA-MGH-00540-2020	E1
USA-MA-MGH-00541-2020	F1
USA-MA-MGH-00542-2020	G1
USA-MA-MGH-00543-2020	A2
USA-MA-MGH-00545-2020	C2
USA-MA-MGH-00546-2020	D2
USA-MA-MGH-00547-2020	E2
USA-MA-MGH-00548-2020	F2
USA-MA-MGH-00549-2020	G2
USA-MA-MGH-00550-2020	H2
USA-MA-MGH-00551-2020	A3
USA-MA-MGH-00552-2020	B3
USA-MA-MGH-00554-2020	D3
USA-MA-MGH-00555-2020	E3
USA-MA-MGH-00556-2020	F3
USA-MA-MGH-00557-2020	G3
USA-MA-MGH-00558-2020	H3
USA-MA-MGH-00559-2020	A4
USA-MA-MGH-00560-2020	B4
USA-MA-MGH-00561-2020	C4
USA-MA-MGH-00562-2020	D4
USA-MA-MGH-00563-2020	E4
USA-MA-MGH-00564-2020	F4
USA-MA-MGH-00565-2020	G4
USA-MA-MGH-00566-2020	H4
USA-MA-MGH-00567-2020	A5
USA-MA-MGH-00568-2020	B5
USA-MA-MGH-00569-2020	C5
USA-MA-MGH-00570-2020	D5
USA-MA-MGH-00571-2020	E5
USA-MA-MGH-00572-2020	F5
USA-MA-MGH-00573-2020	G5
USA-MA-MGH-00574-2020	H5
USA-MA-MGH-00575-2020	A6
USA-MA-MGH-00576-2020	B6
USA-MA-MGH-00577-2020	C6
USA-MA-MGH-00578-2020	D6
USA-MA-MGH-00579-2020	E6
USA-MA-MGH-00580-2020	F6
USA-MA-MGH-00581-2020	G6
USA-MA-MGH-00582-2020	H6
USA-MA-MGH-00583-2020	A7
USA-MA-MGH-00584-2020	B7
USA-MA-MGH-00585-2020	C7
USA-MA-MGH-00586-2020	D7
USA-MA-MGH-00587-2020	E7
USA-MA-MGH-00588-2020	F7
USA-MA-MGH-00589-2020	G7
USA-MA-MGH-00590-2020	H7
USA-MA-MGH-00591-2020	A8
USA-MA-MGH-00592-2020	B8
USA-MA-MGH-00593-2020	C8
USA-MA-MGH-00594-2020	D8
USA-MA-MGH-00595-2020	E8
USA-MA-MGH-00596-2020	F8
USA-MA-MGH-00597-2020	G8
USA-MA-MGH-00598-2020	H8
USA-MA-MGH-00599-2020	A9
USA-MA-MGH-00600-2020	B9
USA-MA-MGH-00601-2020	C9
USA-MA-MGH-00602-2020	D9
USA-MA-MGH-00603-2020	E9
USA-MA-MGH-00604-2020	F9
USA-MA-MGH-00605-2020	G9
USA-MA-MGH-00606-2020	H9
USA-MA-MGH-00607-2020	A10
USA-MA-MGH-00608-2020	B10
USA-MA-MGH-00609-2020	C10
USA-MA-MGH-00610-2020	D10
USA-MA-MGH-00611-2020	E10
USA-MA-MGH-00612-2020	F10
USA-MA-MGH-00613-2020	G10
USA-MA-MGH-00614-2020	H10
USA-MA-MGH-00615-2020	A11
USA-MA-MGH-00616-2020	B11
USA-MA-MGH-00617-2020	C11
USA-MA-MGH-00618-2020	D11
USA-MA-MGH-00619-2020	E11
USA-MA-MGH-00620-2020	F11
USA-MA-MGH-00621-2020	G11
USA-MA-MGH-00622-2020	H11
USA-MA-MGH-00623-2020	B12
USA-MA-MGH-00624-2020	C12
USA-MA-MGH-00625-2020	D12
USA-MA-MGH-00626-2020	E12
USA-MA-MGH-00627-2020	F12
USA-MA-MGH-00628-2020	G12
