# Supplementary material for: Polyphonia: detecting inter-sample contamination in viral genomic sequencing data
Source: Bioinformatics. 2024 Dec 2;40(12):btae698. doi: 10.1093/bioinformatics/btae698 (PMC11652266; doi:10.1093/bioinformatics/btae698)
Supplement: btae698_Supplementary_Data [file btae698_supplementary_data.zip › 20210317_Batch66.plate_map.tsv]

USA-MA-MGH-04228-2020	D3
USA-MA-MGH-04229-2020	E3
USA-MA-CDCBI-MGH_04230-2021	F3
USA-MA-CDCBI-MGH_04231-2020	G3
USA-MA-CDCBI-MGH_04232-2020	H3
USA-MA-CDCBI-MGH_04233-2020	A4
USA-MA-CDCBI-MGH_04234-2021	B4
USA-MA-CDCBI-MGH_04235-2021	C4
USA-MA-CDCBI-MGH_04236-2021	D4
USA-MA-CDCBI-MGH_04237-2021	E4
USA-MA-CDCBI-MGH_04238-2020	F4
USA-MA-CDCBI-MGH_04239-2021	G4
USA-MA-CDCBI-MGH_04240-2021	H4
USA-MA-MGH-04241-2021	A5
USA-MA-MGH-04242-2021	B5
USA-MA-MGH-04243-2021	C5
USA-MA-MGH-04244-2021	D5
USA-MA-MGH-04245-2021	E5
USA-MA-MGH-04246-2021	F5
USA-MA-MGH-04247-2021	G5
USA-MA-MGH-04248-2021	H5
USA-MA-MGH-04249-2021	A6
USA-MA-MGH-04250-2021	B6
USA-MA-MGH-04251-2021	C6
USA-MA-MGH-04252-2021	D6
USA-MA-MGH-04253-2021	E6
USA-MA-MGH-04254-2021	F6
USA-MA-MGH-04255-2021	G6
USA-MA-MGH-04256-2021	H6
USA-MA-MGH-04257-2021	A7
USA-MA-MGH-04258-2021	B7
USA-MA-MGH-04259-2021	C7
USA-MA-MGH-04260-2021	D7
USA-MA-MGH-04261-2021	E7
USA-MA-MGH-04262-2021	F7
USA-MA-MGH-04263-2021	G7
USA-MA-MGH-04264-2021	H7
USA-MA-MGH-04265-2021	A8
USA-MA-MGH-04266-2021	B8
USA-MA-MGH-04267-2021	C8
USA-MA-MGH-04268-2021	D8
USA-MA-MGH-04269-2021	E8
USA-MA-MGH-04270-2021	F8
USA-MA-MGH-04271-2021	G8
USA-MA-MGH-04272-2021	H8
USA-MA-MGH-04273-2021	A9
USA-MA-MGH-04274-2021	B9
USA-MA-MGH-04275-2021	C9
USA-MA-MGH-04276-2021	D9
USA-MA-MGH-04277-2021	E9
USA-MA-MGH-04278-2021	F9
USA-MA-MGH-04279-2021	G9
USA-MA-MGH-04280-2021	H9
USA-MA-MGH-04281-2021	A10
USA-MA-MGH-04282-2021	B10
USA-MA-MGH-04283-2021	C10
USA-MA-MGH-04284-2021	D10
USA-MA-MGH-04285-2021	E10
USA-MA-MGH-04286-2021	F10
USA-MA-MGH-04287-2021	G10
USA-MA-MGH-04288-2021	H10
USA-MA-MGH-04289-2021	A11
USA-MA-MGH-04290-2021	B11
USA-MA-MGH-04291-2021	C11
USA-MA-MGH-04292-2021	D11
USA-MA-MGH-04293-2021	E11
USA-MA-MGH-04294-2021	F11
USA-MA-MGH-04295-2021	G11
USA-MA-MGH-04296-2021	H11
USA-MA-MGH-04297-2021	B12
USA-MA-MGH-04298-2021	C12
USA-MA-MGH-04299-2021	D12
USA-MA-MGH-04300-2021	E12
USA-MA-MGH-04301-2021	F12
USA-MA-MGH-04302-2021	G12
