# Supplementary material for: Polyphonia: detecting inter-sample contamination in viral genomic sequencing data
Source: Bioinformatics. 2024 Dec 2;40(12):btae698. doi: 10.1093/bioinformatics/btae698 (PMC11652266; doi:10.1093/bioinformatics/btae698)
Supplement: btae698_Supplementary_Data [file btae698_supplementary_data.zip › 20210126_Batch40.accessions.tsv]

USA-RI-Broad_RIDOH-00109-2021	SAMN17823948
USA-RI-Broad_RIDOH-00110-2021	SAMN17823949
USA-RI-Broad_RIDOH-00112-2021	SAMN17823951
USA-RI-Broad_RIDOH-00113-2021	SAMN17823952
USA-RI-Broad_RIDOH-00114-2021	SAMN17823953
USA-RI-Broad_RIDOH-00115-2021	SAMN17823954
USA-RI-Broad_RIDOH-00116-2021	SAMN17823955
USA-RI-Broad_RIDOH-00117-2021	SAMN17823956
USA-RI-Broad_RIDOH-00118-2021	SAMN17823957
USA-RI-Broad_RIDOH-00119-2021	SAMN17823958
USA-RI-Broad_RIDOH-00120-2021	SAMN17823959
USA-RI-Broad_RIDOH-00121-2021	SAMN17823960
USA-RI-Broad_RIDOH-00122-2021	SAMN17823961
USA-RI-Broad_RIDOH-00123-2021	SAMN17823962
USA-RI-Broad_RIDOH-00124-2021	SAMN17823963
USA-RI-Broad_RIDOH-00125-2021	SAMN17823964
USA-RI-Broad_RIDOH-00126-2021	SAMN17823965
USA-RI-Broad_RIDOH-00128-2021	SAMN17823967
USA-RI-Broad_RIDOH-00129-2021	SAMN17823968
USA-RI-Broad_RIDOH-00130-2021	SAMN17823969
USA-RI-Broad_RIDOH-00131-2021	SAMN17823970
USA-RI-Broad_RIDOH-00132-2021	SAMN17823971
USA-RI-Broad_RIDOH-00133-2021	SAMN17823972
USA-RI-Broad_RIDOH-00134-2021	SAMN17823973
USA-RI-Broad_RIDOH-00135-2021	SAMN17823974
USA-RI-Broad_RIDOH-00136-2021	SAMN17823975
USA-RI-Broad_RIDOH-00137-2021	SAMN17823976
USA-RI-Broad_RIDOH-00138-2021	SAMN17823977
USA-RI-Broad_RIDOH-00139-2021	SAMN17823978
USA-RI-Broad_RIDOH-00140-2021	SAMN17823979
USA-RI-Broad_RIDOH-00141-2021	SAMN17823980
USA-RI-Broad_RIDOH-00142-2021	SAMN17823981
USA-RI-Broad_RIDOH-00145-2021	SAMN17823984
USA-RI-Broad_RIDOH-00150-2021	SAMN17823989
USA-RI-Broad_RIDOH-00151-2021	SAMN17823990
USA-RI-Broad_RIDOH-00152-2021	SAMN17823991
USA-RI-Broad_RIDOH-00153-2021	SAMN17823992
USA-RI-Broad_RIDOH-00154-2021	SAMN17823993
USA-RI-Broad_RIDOH-00155-2021	SAMN17823994
USA-RI-Broad_RIDOH-00156-2021	SAMN17823995
USA-RI-Broad_RIDOH-00157-2021	SAMN17823996
USA-RI-Broad_RIDOH-00158-2021	SAMN17823997
USA-RI-Broad_RIDOH-00159-2021	SAMN17823998
USA-RI-Broad_RIDOH-00160-2021	SAMN17823999
USA-RI-Broad_RIDOH-00162-2021	SAMN17824001
USA-RI-Broad_RIDOH-00163-2021	SAMN17824002
USA-RI-Broad_RIDOH-00164-2021	SAMN17824003
USA-RI-Broad_RIDOH-00165-2021	SAMN17824004
USA-RI-Broad_RIDOH-00166-2021	SAMN17824005
USA-RI-Broad_RIDOH-00167-2021	SAMN17824006
USA-RI-Broad_RIDOH-00168-2021	SAMN17824007
USA-RI-Broad_RIDOH-00169-2021	SAMN17824008
USA-RI-Broad_RIDOH-00170-2021	SAMN17824009
USA-RI-Broad_RIDOH-00171-2021	SAMN17824010
USA-RI-Broad_RIDOH-00173-2021	SAMN17824012
USA-RI-Broad_RIDOH-00174-2021	SAMN17824013
USA-RI-Broad_RIDOH-00180-2021	SAMN17824019
USA-RI-Broad_RIDOH-00181-2021	SAMN17824020
USA-RI-Broad_RIDOH-00182-2021	SAMN17824021
USA-RI-Broad_RIDOH-00186-2021	SAMN17824025
