# Supplementary material for: Polyphonia: detecting inter-sample contamination in viral genomic sequencing data
Source: Bioinformatics. 2024 Dec 2;40(12):btae698. doi: 10.1093/bioinformatics/btae698 (PMC11652266; doi:10.1093/bioinformatics/btae698)
Supplement: btae698_Supplementary_Data [file btae698_supplementary_data.zip › 20210208_Batch46.accessions.tsv]

USA-MA-MGH-03938-2021	SAMN17906109
USA-MA-MGH-03939-2021	SAMN17906110
USA-MA-MGH-03940-2021	SAMN17906111
USA-MA-MGH-03941-2021	SAMN17906112
USA-MA-MGH-03942-2021	SAMN17906113
USA-MA-MGH-03943-2021	SAMN17906114
USA-MA-MGH-03944-2021	SAMN17906115
USA-MA-MGH-03945-2021	SAMN17906116
USA-MA-MGH-03946-2021	SAMN17906117
USA-MA-MGH-03947-2021	SAMN17906118
USA-MA-MGH-03948-2021	SAMN17906119
USA-MA-MGH-03949-2021	SAMN17906120
USA-MA-MGH-03950-2021	SAMN17906121
USA-MA-MGH-03951-2021	SAMN17906122
USA-MA-MGH-03952-2021	SAMN17906123
USA-MA-MGH-03953-2021	SAMN17906124
USA-MA-MGH-03954-2021	SAMN17906125
USA-MA-MGH-03955-2021	SAMN17906126
USA-MA-MGH-03956-2021	SAMN17906127
USA-MA-MGH-03957-2021	SAMN17906128
USA-MA-MGH-03958-2021	SAMN17906129
USA-MA-MGH-03959-2021	SAMN17906130
USA-MA-MGH-03960-2021	SAMN17906131
USA-MA-MGH-03961-2021	SAMN17906132
USA-MA-MGH-03962-2021	SAMN17906133
USA-MA-MGH-03963-2021	SAMN17906134
USA-MA-MGH-03964-2021	SAMN17906135
USA-MA-MGH-03965-2021	SAMN17906136
USA-MA-MGH-03966-2021	SAMN17906137
USA-MA-MGH-03967-2021	SAMN17906138
USA-MA-MGH-03968-2021	SAMN17906139
USA-MA-MGH-03969-2021	SAMN17906140
USA-MA-MGH-03970-2021	SAMN17906141
USA-MA-MGH-03971-2021	SAMN17906142
USA-MA-MGH-03972-2021	SAMN17906143
USA-MA-MGH-03973-2021	SAMN17906144
USA-MA-MGH-03974-2021	SAMN17906145
USA-MA-MGH-03975-2021	SAMN17906146
USA-MA-MGH-03976-2021	SAMN17906147
USA-MA-MGH-03977-2021	SAMN17906148
USA-MA-MGH-03978-2021	SAMN17906149
USA-MA-MGH-03979-2021	SAMN17906150
USA-MA-MGH-03980-2021	SAMN17906151
USA-MA-MGH-03981-2021	SAMN17906152
USA-MA-MGH-03982-2021	SAMN17906153
USA-MA-MGH-03983-2021	SAMN17906154
USA-MA-MGH-03984-2021	SAMN17906155
USA-MA-MGH-03985-2021	SAMN17906156
USA-MA-MGH-03986-2021	SAMN17906157
USA-MA-MGH-03987-2021	SAMN17906158
USA-MA-MGH-03988-2021	SAMN17906159
USA-MA-MGH-03989-2021	SAMN17906160
USA-MA-MGH-03990-2021	SAMN17906161
USA-MA-MGH-03991-2021	SAMN17906162
USA-MA-MGH-03992-2021	SAMN17906163
USA-MA-MGH-03993-2021	SAMN17906164
USA-MA-MGH-03994-2021	SAMN17906165
USA-MA-MGH-03995-2021	SAMN17906166
USA-MA-MGH-03996-2021	SAMN17906167
USA-MA-MGH-03997-2021	SAMN17906168
USA-MA-MGH-03998-2021	SAMN17906169
USA-MA-MGH-03999-2021	SAMN17906170
USA-MA-MGH-04000-2021	SAMN17906171
USA-MA-MGH-04001-2021	SAMN17906172
USA-MA-MGH-04002-2021	SAMN17906173
USA-MA-MGH-04003-2021	SAMN17906174
USA-MA-MGH-04004-2021	SAMN17906175
USA-MA-MGH-04005-2021	SAMN17906176
USA-MA-MGH-04006-2021	SAMN17906177
USA-MA-MGH-04007-2020	SAMN17906178
USA-MA-MGH-04008-2021	SAMN17906179
USA-MA-MGH-04009-2020	SAMN17906180
USA-MA-MGH-04010-2021	SAMN17906181
USA-MA-MGH-04011-2020	SAMN17906182
USA-MA-MGH-04012-2021	SAMN17906183
USA-MA-MGH-04013-2021	SAMN17906184
USA-MA-MGH-04014-2020	SAMN17906185
USA-MA-MGH-04015-2020	SAMN17906186
USA-MA-MGH-04016-2020	SAMN17906187
USA-MA-MGH-04017-2021	SAMN17906188
USA-MA-MGH-04018-2021	SAMN17906189
USA-MA-MGH-04019-2021	SAMN17906190
USA-MA-MGH-04020-2021	SAMN17906191
USA-MA-MGH-04021-2021	SAMN17906192
USA-MA-MGH-04022-2021	SAMN17906193
USA-MA-MGH-04023-2021	SAMN17906194
USA-MA-MGH-04024-2021	SAMN17906195
USA-MA-MGH-04025-2021	SAMN17906196
USA-MA-MGH-04026-2021	SAMN17906197
