# Supplementary material for: Polyphonia: detecting inter-sample contamination in viral genomic sequencing data
Source: Bioinformatics. 2024 Dec 2;40(12):btae698. doi: 10.1093/bioinformatics/btae698 (PMC11652266; doi:10.1093/bioinformatics/btae698)
Supplement: btae698_Supplementary_Data [file btae698_supplementary_data.zip › 20210211_Batch50.accessions.tsv]

USA-MA-MGH-03679-2020	SAMN18087973
USA-MA-MGH-03680-2020	SAMN18087974
USA-MA-MGH-03681-2020	SAMN18087975
USA-MA-MGH-03682-2020	SAMN18087976
USA-MA-MGH-03683-2020	SAMN18087977
USA-MA-MGH-03684-2020	SAMN18087978
USA-MA-MGH-03685-2020	SAMN18087979
USA-MA-MGH-03686-2020	SAMN18087980
USA-MA-MGH-03687-2020	SAMN18087981
USA-MA-MGH-03688-2020	SAMN18087982
USA-MA-MGH-03689-2020	SAMN18087983
USA-MA-MGH-03690-2020	SAMN18087984
USA-MA-MGH-03691-2020	SAMN18087985
USA-MA-MGH-03692-2020	SAMN18087986
USA-MA-MGH-03693-2020	SAMN18087987
USA-MA-MGH-03694-2020	SAMN18087988
USA-MA-MGH-03695-2020	SAMN18087989
USA-MA-MGH-03696-2020	SAMN18087990
USA-MA-MGH-03697-2020	SAMN18087991
USA-MA-MGH-03698-2020	SAMN18087992
USA-MA-MGH-03699-2020	SAMN18087993
USA-MA-MGH-03700-2020	SAMN18087994
USA-MA-MGH-03701-2020	SAMN18087995
USA-MA-MGH-03702-2020	SAMN18087996
USA-MA-MGH-03703-2020	SAMN18087997
USA-MA-MGH-03704-2020	SAMN18087998
USA-MA-MGH-03705-2020	SAMN18087999
USA-MA-MGH-03706-2020	SAMN18088000
USA-MA-MGH-03707-2020	SAMN18088001
USA-MA-MGH-03708-2020	SAMN18088002
USA-MA-MGH-03709-2020	SAMN18088003
USA-MA-MGH-03710-2020	SAMN18088004
USA-MA-MGH-03711-2020	SAMN18088005
USA-MA-MGH-03712-2020	SAMN18088006
USA-MA-MGH-03713-2020	SAMN18088007
USA-MA-MGH-03714-2020	SAMN18088008
USA-MA-MGH-03715-2020	SAMN18088009
USA-MA-MGH-03716-2020	SAMN18088010
USA-MA-MGH-03717-2020	SAMN18088011
USA-MA-MGH-03718-2020	SAMN18088012
USA-MA-MGH-03719-2020	SAMN18088013
USA-MA-MGH-03720-2020	SAMN18088014
USA-MA-MGH-03721-2020	SAMN18088015
USA-MA-MGH-03722-2020	SAMN18088016
USA-MA-MGH-03723-2020	SAMN18088017
USA-MA-MGH-03724-2020	SAMN18088018
USA-MA-MGH-03725-2020	SAMN18088019
USA-MA-MGH-03726-2020	SAMN18088020
USA-MA-MGH-03727-2020	SAMN18088021
USA-MA-MGH-03728-2020	SAMN18088022
USA-MA-MGH-03729-2020	SAMN18088023
USA-MA-MGH-03730-2020	SAMN18088024
USA-MA-MGH-03731-2020	SAMN18088025
USA-MA-MGH-03732-2020	SAMN18088026
USA-MA-MGH-03733-2020	SAMN18088027
USA-MA-MGH-03734-2020	SAMN18088028
USA-MA-MGH-03735-2020	SAMN18088029
USA-MA-MGH-03736-2020	SAMN18088030
USA-MA-MGH-03737-2020	SAMN18088031
USA-MA-MGH-03738-2020	SAMN18088032
USA-MA-MGH-03739-2020	SAMN18088033
USA-MA-MGH-03740-2020	SAMN18088034
USA-MA-MGH-03741-2020	SAMN18088035
USA-MA-MGH-03742-2020	SAMN18088036
USA-MA-MGH-03743-2020	SAMN18088037
USA-MA-MGH-03744-2020	SAMN18088038
USA-MA-MGH-03745-2020	SAMN18088039
USA-MA-MGH-03746-2020	SAMN18088040
USA-MA-MGH-03747-2020	SAMN18088041
USA-MA-MGH-03748-2020	SAMN18088042
USA-MA-MGH-03749-2020	SAMN18088043
USA-MA-MGH-03750-2020	SAMN18088044
USA-MA-MGH-03751-2020	SAMN18088045
USA-MA-MGH-03752-2020	SAMN18088046
USA-MA-MGH-03753-2020	SAMN18088047
USA-MA-MGH-03754-2020	SAMN18088048
USA-MA-MGH-03755-2020	SAMN18088049
USA-MA-MGH-03756-2020	SAMN18088050
USA-MA-MGH-03757-2020	SAMN18088051
USA-MA-MGH-03758-2020	SAMN18088052
USA-MA-MGH-03759-2020	SAMN18088053
USA-MA-MGH-03760-2020	SAMN18088054
USA-MA-MGH-03761-2020	SAMN18088055
USA-MA-MGH-03762-2020	SAMN18088056
USA-MA-MGH-03763-2020	SAMN18088057
USA-MA-MGH-03764-2020	SAMN18088058
USA-MA-MGH-03765-2020	SAMN18088059
USA-MA-MGH-03766-2020	SAMN18088060
USA-MA-MGH-03767-2020	SAMN18088061
USA-MA-MGH-03768-2020	SAMN18088062
USA-MA-MGH-03769-2020	SAMN18088063
USA-MA-MGH-03770-2020	SAMN18088064
