# Supplementary material for: Polyphonia: detecting inter-sample contamination in viral genomic sequencing data
Source: Bioinformatics. 2024 Dec 2;40(12):btae698. doi: 10.1093/bioinformatics/btae698 (PMC11652266; doi:10.1093/bioinformatics/btae698)
Supplement: btae698_Supplementary_Data [file btae698_supplementary_data.zip › 20210219_Batch52.accessions.tsv]

USA-RI-Broad_RIDOH-00250-2021	SAMN18042637
USA-RI-Broad_RIDOH-00251-2021	SAMN18042638
USA-RI-Broad_RIDOH-00252-2021	SAMN18042639
USA-RI-Broad_RIDOH-00253-2021	SAMN18042640
USA-RI-Broad_RIDOH-00254-2021	SAMN18042641
USA-RI-Broad_RIDOH-00255-2021	SAMN18042642
USA-RI-Broad_RIDOH-00256-2020	SAMN18042643
USA-RI-Broad_RIDOH-00257-2021	SAMN18042644
USA-RI-Broad_RIDOH-00258-2021	SAMN18042645
USA-RI-Broad_RIDOH-00259-2021	SAMN18042646
USA-RI-Broad_RIDOH-00260-2021	SAMN18042647
USA-RI-Broad_RIDOH-00261-2021	SAMN18042648
USA-RI-Broad_RIDOH-00262-2021	SAMN18042649
USA-RI-Broad_RIDOH-00263-2021	SAMN18042650
USA-RI-Broad_RIDOH-00264-2021	SAMN18042651
USA-RI-Broad_RIDOH-00265-2021	SAMN18042652
USA-RI-Broad_RIDOH-00266-2021	SAMN18042653
USA-RI-Broad_RIDOH-00267-2021	SAMN18042654
USA-RI-Broad_RIDOH-00268-2021	SAMN18042655
USA-RI-Broad_RIDOH-00269-2021	SAMN18042656
USA-RI-Broad_RIDOH-00270-2021	SAMN18042657
USA-RI-Broad_RIDOH-00271-2021	SAMN18042658
USA-RI-Broad_RIDOH-00272-2021	SAMN18042659
USA-RI-Broad_RIDOH-00273-2021	SAMN18042660
USA-RI-Broad_RIDOH-00274-2021	SAMN18042661
USA-RI-Broad_RIDOH-00275-2021	SAMN18042662
USA-RI-Broad_RIDOH-00276-2021	SAMN18042663
USA-RI-Broad_RIDOH-00277-2021	SAMN18042664
USA-RI-Broad_RIDOH-00278-2021	SAMN18088157
USA-RI-Broad_RIDOH-00279-2021	SAMN18088158
USA-RI-Broad_RIDOH-00280-2021	SAMN18088159
USA-RI-Broad_RIDOH-00281-2021	SAMN18088160
USA-RI-Broad_RIDOH-00282-2021	SAMN18088161
USA-RI-Broad_RIDOH-00283-2021	SAMN18088162
USA-RI-Broad_RIDOH-00284-2021	SAMN18088163
USA-RI-Broad_RIDOH-00285-2021	SAMN18088164
USA-RI-Broad_RIDOH-00286-2021	SAMN18088165
USA-RI-Broad_RIDOH-00287-2021	SAMN18088166
USA-RI-Broad_RIDOH-00288-2021	SAMN18088167
USA-RI-Broad_RIDOH-00289-2021	SAMN18088168
USA-RI-Broad_RIDOH-00290-2021	SAMN18088169
USA-RI-Broad_RIDOH-00291-2021	SAMN18088170
USA-RI-Broad_RIDOH-00292-2021	SAMN18088171
USA-RI-Broad_RIDOH-00293-2021	SAMN18088172
USA-RI-Broad_RIDOH-00294-2021	SAMN18088173
USA-RI-Broad_RIDOH-00295-2021	SAMN18088174
USA-RI-Broad_RIDOH-00296-2021	SAMN18088175
USA-RI-Broad_RIDOH-00297-2021	SAMN18088176
USA-RI-Broad_RIDOH-00298-2021	SAMN18088177
USA-RI-Broad_RIDOH-00299-2021	SAMN18088178
USA-RI-Broad_RIDOH-00300-2021	SAMN18088179
USA-RI-Broad_RIDOH-00301-2021	SAMN18088180
USA-RI-Broad_RIDOH-00302-2021	SAMN18088181
USA-RI-Broad_RIDOH-00303-2021	SAMN18088182
USA-RI-Broad_RIDOH-00304-2021	SAMN18088183
USA-RI-Broad_RIDOH-00305-2021	SAMN18088184
USA-RI-Broad_RIDOH-00306-2021	SAMN18088185
USA-RI-Broad_RIDOH-00307-2021	SAMN18088186
USA-RI-Broad_RIDOH-00308-2021	SAMN18088187
USA-RI-Broad_RIDOH-00309-2021	SAMN18088188
USA-RI-Broad_RIDOH-00310-2021	SAMN18088189
USA-RI-Broad_RIDOH-00311-2021	SAMN18088190
USA-RI-Broad_RIDOH-00312-2021	SAMN18088191
USA-RI-Broad_RIDOH-00313-2021	SAMN18088192
USA-RI-Broad_RIDOH-00314-2021	SAMN18088193
USA-RI-Broad_RIDOH-00315-2021	SAMN18088194
USA-RI-Broad_RIDOH-00316-2021	SAMN18088195
USA-RI-Broad_RIDOH-00317-2021	SAMN18088196
USA-RI-Broad_RIDOH-00318-2021	SAMN18088197
USA-RI-Broad_RIDOH-00319-2021	SAMN18088198
USA-RI-Broad_RIDOH-00320-2021	SAMN18088199
USA-RI-Broad_RIDOH-00321-2021	SAMN18088200
USA-RI-Broad_RIDOH-00322-2021	SAMN18088201
USA-RI-Broad_RIDOH-00323-2021	SAMN18088202
USA-RI-Broad_RIDOH-00324-2021	SAMN18088203
USA-RI-Broad_RIDOH-00325-2021	SAMN18088204
USA-RI-Broad_RIDOH-00326-2021	SAMN18088205
USA-RI-Broad_RIDOH-00327-2021	SAMN18088206
USA-RI-Broad_RIDOH-00328-2021	SAMN18088207
USA-RI-Broad_RIDOH-00329-2021	SAMN18088208
USA-RI-Broad_RIDOH-00330-2021	SAMN18088209
USA-RI-Broad_RIDOH-00331-2021	SAMN18088210
USA-RI-Broad_RIDOH-00332-2021	SAMN18088211
USA-RI-Broad_RIDOH-00333-2021	SAMN18088212
USA-RI-Broad_RIDOH-00334-2021	SAMN18088213
USA-RI-Broad_RIDOH-00335-2021	SAMN18088214
USA-RI-Broad_RIDOH-00336-2021	SAMN18088215
USA-RI-Broad_RIDOH-00337-2021	SAMN18088216
USA-RI-Broad_RIDOH-00338-2021	SAMN18088217
USA-RI-Broad_RIDOH-00339-2021	SAMN18088218
USA-RI-Broad_RIDOH-00340-2021	SAMN18088219
USA-RI-Broad_RIDOH-00341-2021	SAMN18088220
