# Supplementary material for: Polyphonia: detecting inter-sample contamination in viral genomic sequencing data
Source: Bioinformatics. 2024 Dec 2;40(12):btae698. doi: 10.1093/bioinformatics/btae698 (PMC11652266; doi:10.1093/bioinformatics/btae698)
Supplement: btae698_Supplementary_Data [file btae698_supplementary_data.zip › 20210208_Batch45.accessions.tsv]

USA-MA-MGH-02850-2020	SAMN17210686
USA-MA-MGH-02851-2020	SAMN17210687
USA-MA-MGH-02852-2020	SAMN17210688
USA-MA-MGH-02853-2020	SAMN17210689
USA-MA-MGH-02854-2020	SAMN17210690
USA-MA-MGH-02855-2020	SAMN17210691
USA-MA-MGH-02856-2020	SAMN17210692
USA-MA-MGH-02857-2020	SAMN17210693
USA-MA-MGH-02858-2020	SAMN17210694
USA-MA-MGH-02859-2020	SAMN17210695
USA-MA-MGH-02860-2020	SAMN17210696
USA-MA-MGH-02861-2020	SAMN17210697
USA-MA-MGH-02862-2020	SAMN17210698
USA-MA-MGH-02863-2020	SAMN17210699
USA-MA-MGH-02864-2020	SAMN17210700
USA-MA-MGH-02865-2020	SAMN17210701
USA-MA-MGH-02866-2020	SAMN17210702
USA-MA-MGH-02867-2020	SAMN17210703
USA-MA-MGH-02868-2020	SAMN17210704
USA-MA-MGH-02869-2020	SAMN17210705
USA-MA-MGH-03863-2020	SAMN17906034
USA-MA-MGH-03864-2020	SAMN17906035
USA-MA-MGH-03865-2020	SAMN17906036
USA-MA-MGH-03866-2020	SAMN17906037
USA-MA-MGH-03867-2020	SAMN17906038
USA-MA-MGH-03868-2020	SAMN17906039
USA-MA-MGH-03869-2020	SAMN17906040
USA-MA-MGH-03870-2020	SAMN17906041
USA-MA-MGH-03871-2020	SAMN17906042
USA-MA-MGH-03872-2020	SAMN17906043
USA-MA-MGH-03873-2020	SAMN17906044
USA-MA-MGH-03874-2020	SAMN17906045
USA-MA-MGH-03875-2020	SAMN17906046
USA-MA-MGH-03876-2020	SAMN17906047
USA-MA-MGH-03877-2020	SAMN17906048
USA-MA-MGH-03878-2020	SAMN17906049
USA-MA-MGH-03879-2020	SAMN17906050
USA-MA-MGH-03880-2020	SAMN17906051
USA-MA-MGH-03881-2020	SAMN17906052
USA-MA-MGH-03882-2020	SAMN17906053
USA-MA-MGH-03883-2020	SAMN17906054
USA-MA-MGH-03884-2020	SAMN17906055
USA-MA-MGH-03885-2020	SAMN17906056
USA-MA-MGH-03886-2020	SAMN17906057
USA-MA-MGH-03887-2020	SAMN17906058
USA-MA-MGH-03888-2020	SAMN17906059
USA-MA-MGH-03889-2020	SAMN17906060
USA-MA-MGH-03890-2020	SAMN17906061
USA-MA-MGH-03891-2020	SAMN17906062
USA-MA-MGH-03892-2020	SAMN17906063
USA-MA-MGH-03893-2020	SAMN17906064
USA-MA-MGH-03894-2020	SAMN17906065
USA-MA-MGH-03895-2020	SAMN17906066
USA-MA-MGH-03896-2020	SAMN17906067
USA-MA-MGH-03897-2020	SAMN17906068
USA-MA-MGH-03898-2020	SAMN17906069
USA-MA-MGH-03899-2020	SAMN17906070
USA-MA-MGH-03900-2020	SAMN17906071
USA-MA-MGH-03901-2020	SAMN17906072
USA-MA-MGH-03902-2020	SAMN17906073
USA-MA-MGH-03903-2020	SAMN17906074
USA-MA-MGH-03904-2020	SAMN17906075
USA-MA-MGH-03905-2020	SAMN17906076
USA-MA-MGH-03906-2020	SAMN17906077
USA-MA-MGH-03907-2020	SAMN17906078
USA-MA-MGH-03908-2020	SAMN17906079
USA-MA-MGH-03909-2020	SAMN17906080
USA-MA-MGH-03910-2020	SAMN17906081
USA-MA-MGH-03911-2020	SAMN17906082
USA-MA-MGH-03912-2020	SAMN17906083
USA-MA-MGH-03913-2020	SAMN17906084
USA-MA-MGH-03914-2020	SAMN17906085
USA-MA-MGH-03915-2020	SAMN17906086
USA-MA-MGH-03916-2020	SAMN17906087
USA-MA-MGH-03917-2020	SAMN17906088
USA-MA-MGH-03918-2020	SAMN17906089
USA-MA-MGH-03919-2020	SAMN17906090
USA-MA-MGH-03920-2020	SAMN17906091
USA-MA-MGH-03921-2020	SAMN17906092
USA-MA-MGH-03922-2020	SAMN17906093
USA-MA-MGH-03923-2020	SAMN17906094
USA-MA-MGH-03924-2020	SAMN17906095
USA-MA-MGH-03925-2020	SAMN17906096
USA-MA-MGH-03926-2020	SAMN17906097
USA-MA-MGH-03927-2020	SAMN17906098
USA-MA-MGH-03928-2020	SAMN17906099
USA-MA-MGH-03929-2020	SAMN17906100
USA-MA-MGH-03930-2020	SAMN17906101
USA-MA-MGH-03931-2020	SAMN17906102
USA-MA-MGH-03932-2020	SAMN17906103
USA-MA-MGH-03933-2020	SAMN17906104
USA-MA-MGH-03934-2020	SAMN17906105
