# Supplementary material for: Polyphonia: detecting inter-sample contamination in viral genomic sequencing data
Source: Bioinformatics. 2024 Dec 2;40(12):btae698. doi: 10.1093/bioinformatics/btae698 (PMC11652266; doi:10.1093/bioinformatics/btae698)
Supplement: btae698_Supplementary_Data [file btae698_supplementary_data.zip › 20200518_Batch17.expected_spikeins.tsv]

USA-MA-MGH-01372-2020	ERCC-00081
USA-MA-MGH-01379-2020	ERCC-00083
USA-MA-MGH-01380-2020	ERCC-00109
USA-MA-MGH-01381-2020	ERCC-00134
USA-MA-MGH-01382-2020	ERCC-00156
USA-MA-MGH-01387-2020	ERCC-00084
USA-MA-MGH-01394-2020	ERCC-00069
USA-MA-MGH-01397-2020	ERCC-00137
USA-MA-MGH-01405-2020	ERCC-00138
USA-MA-MGH-01407-2020	ERCC-00012
USA-MA-MGH-01408-2020	ERCC-00031
USA-MA-MGH-01409-2020	ERCC-00051
USA-MA-MGH-01415-2020	ERCC-00013
USA-MA-MGH-01422-2020	ERCC-00163
USA-MA-MGH-01427-2020	ERCC-00096
USA-MA-MGH-01435-2020	ERCC-00097
USA-MA-MGH-01439-2020	ERCC-00017
USA-MA-MGH-01440-2020	ERCC-00039
USA-MA-MGH-01442-2020	ERCC-00077
USA-MA-MGH-01443-2020	ERCC-00098
USA-MA-MGH-01448-2020	ERCC-00040
USA-MA-MGH-01452-2020	ERCC-00128
USA-MA-MGH-01456-2020	ERCC-00060
USA-MA-MGH-01460-2020	ERCC-00150
