# Supplementary material for: Polyphonia: detecting inter-sample contamination in viral genomic sequencing data
Source: Bioinformatics. 2024 Dec 2;40(12):btae698. doi: 10.1093/bioinformatics/btae698 (PMC11652266; doi:10.1093/bioinformatics/btae698)
Supplement: btae698_Supplementary_Data [file btae698_supplementary_data.zip › 20210420_Batch88.plate_map.tsv]

USA-MA-CDCBI-CRSP_02473-2021	B1
USA-MA-CDCBI-CRSP_02474-2021	C1
USA-MA-CDCBI-CRSP_02475-2021	D1
USA-MA-CDCBI-CRSP_02476-2021	E1
USA-MA-CDCBI-CRSP_02477-2021	F1
USA-MA-CDCBI-CRSP_02478-2021	G1
USA-MA-CDCBI-CRSP_02479-2021	A2
USA-MA-CDCBI-CRSP_02480-2021	B2
USA-MA-CDCBI-CRSP_02481-2021	C2
USA-MA-CDCBI-CRSP_02482-2021	D2
USA-MA-CDCBI-CRSP_02483-2021	E2
USA-MA-CDCBI-CRSP_02484-2021	F2
USA-MA-CDCBI-CRSP_02485-2021	G2
USA-MA-CDCBI-CRSP_02486-2021	H2
USA-MA-CDCBI-CRSP_02487-2021	A3
USA-MA-CDCBI-CRSP_02488-2021	B3
USA-MA-CDCBI-CRSP_02489-2021	C3
USA-MA-CDCBI-CRSP_02490-2021	D3
USA-MA-CDCBI-CRSP_02491-2021	E3
USA-MA-CDCBI-CRSP_02492-2021	F3
USA-MA-CDCBI-CRSP_02493-2021	G3
USA-MA-CDCBI-CRSP_02494-2021	H3
USA-MA-CDCBI-CRSP_02495-2021	A4
USA-MA-CDCBI-CRSP_02496-2021	B4
USA-MA-CDCBI-CRSP_02497-2021	C4
USA-MA-CDCBI-CRSP_02498-2021	D4
USA-MA-CDCBI-CRSP_02499-2021	E4
USA-MA-CDCBI-CRSP_02500-2021	F4
USA-MA-CDCBI-CRSP_02501-2021	G4
USA-MA-CDCBI-CRSP_02502-2021	H4
USA-MA-CDCBI-CRSP_02503-2021	A5
USA-MA-CDCBI-CRSP_02504-2021	B5
USA-MA-CDCBI-CRSP_02505-2021	C5
USA-MA-CDCBI-CRSP_02506-2021	D5
USA-MA-CDCBI-CRSP_02507-2021	E5
USA-MA-CDCBI-CRSP_02508-2021	F5
USA-MA-CDCBI-CRSP_02509-2021	G5
USA-MA-CDCBI-CRSP_02510-2021	H5
USA-MA-CDCBI-CRSP_02511-2021	A6
USA-MA-CDCBI-CRSP_02512-2021	B6
USA-MA-CDCBI-CRSP_02513-2021	C6
USA-MA-CDCBI-CRSP_02514-2021	D6
USA-MA-CDCBI-CRSP_02515-2021	E6
USA-MA-CDCBI-CRSP_02516-2021	F6
USA-MA-CDCBI-CRSP_02517-2021	G6
USA-MA-CDCBI-CRSP_02518-2021	H6
USA-MA-CDCBI-CRSP_02519-2021	A7
USA-MA-CDCBI-CRSP_02520-2021	B7
USA-MA-CDCBI-CRSP_02521-2021	C7
USA-MA-CDCBI-CRSP_02522-2021	D7
USA-MA-CDCBI-CRSP_02523-2021	E7
USA-MA-CDCBI-CRSP_02524-2021	F7
USA-MA-CDCBI-CRSP_02525-2021	G7
USA-MA-CDCBI-CRSP_02526-2021	H7
USA-MA-CDCBI-CRSP_02527-2021	A8
USA-MA-CDCBI-CRSP_02528-2021	B8
USA-MA-CDCBI-CRSP_02529-2021	C8
USA-MA-CDCBI-CRSP_02530-2021	D8
USA-MA-CDCBI-CRSP_02531-2021	E8
USA-MA-CDCBI-CRSP_02532-2021	F8
USA-MA-CDCBI-CRSP_02533-2021	G8
USA-MA-CDCBI-CRSP_02534-2021	H8
USA-MA-CDCBI-CRSP_02535-2021	A9
USA-MA-CDCBI-CRSP_02536-2021	B9
USA-MA-CDCBI-CRSP_02537-2021	C9
USA-MA-CDCBI-CRSP_02538-2021	D9
USA-MA-CDCBI-CRSP_02539-2021	E9
USA-MA-CDCBI-CRSP_02540-2021	F9
USA-MA-CDCBI-CRSP_02541-2021	G9
USA-MA-CDCBI-CRSP_02542-2021	H9
USA-MA-CDCBI-CRSP_02543-2021	A10
USA-MA-CDCBI-CRSP_02544-2021	B10
USA-MA-CDCBI-CRSP_02545-2021	C10
USA-MA-CDCBI-CRSP_02546-2021	D10
USA-MA-CDCBI-CRSP_02547-2021	E10
USA-MA-CDCBI-CRSP_02548-2021	F10
USA-MA-CDCBI-CRSP_02549-2021	G10
USA-MA-CDCBI-CRSP_02550-2021	H10
USA-MA-CDCBI-CRSP_02551-2021	A11
USA-MA-CDCBI-CRSP_02552-2021	B11
USA-MA-CDCBI-CRSP_02553-2021	C11
USA-MA-CDCBI-CRSP_02554-2021	D11
USA-MA-CDCBI-CRSP_02555-2021	E11
USA-MA-CDCBI-CRSP_02556-2021	F11
USA-MA-CDCBI-CRSP_02557-2021	G11
USA-MA-CDCBI-CRSP_02558-2021	H11
USA-MA-CDCBI-CRSP_02559-2021	B12
USA-MA-CDCBI-CRSP_02560-2021	C12
USA-MA-CDCBI-CRSP_02561-2021	D12
USA-MA-CDCBI-CRSP_02562-2021	E12
USA-MA-CDCBI-CRSP_02563-2021	F12
USA-MA-CDCBI-CRSP_02564-2021	G12
