# Supplementary material for: Polyphonia: detecting inter-sample contamination in viral genomic sequencing data
Source: Bioinformatics. 2024 Dec 2;40(12):btae698. doi: 10.1093/bioinformatics/btae698 (PMC11652266; doi:10.1093/bioinformatics/btae698)
Supplement: btae698_Supplementary_Data [file btae698_supplementary_data.zip › 20200414_Batch3.expected_spikeins.tsv]

USA-MA-MGH-00227-2020	ERCC-00022
USA-MA-MGH-00228-2020	ERCC-00042
USA-MA-MGH-00229-2020	ERCC-00061
USA-MA-MGH-00230-2020	ERCC-00081
USA-MA-MGH-00231-2020	ERCC-00108
USA-MA-MGH-00232-2020	ERCC-00131
USA-MA-MGH-00233-2020	ERCC-00003
USA-MA-MGH-00234-2020	ERCC-00023
USA-MA-MGH-00235-2020	ERCC-00043
USA-MA-MGH-00236-2020	ERCC-00062
USA-MA-MGH-00237-2020	ERCC-00083
USA-MA-MGH-00238-2020	ERCC-00109
USA-MA-MGH-00239-2020	ERCC-00134
USA-MA-MGH-00240-2020	ERCC-00156
USA-MA-MGH-00241-2020	ERCC-00004
USA-MA-MGH-00242-2020	ERCC-00024
USA-MA-MGH-00243-2020	ERCC-00044
USA-MA-MGH-00244-2020	ERCC-00067
USA-MA-MGH-00245-2020	ERCC-00084
USA-MA-MGH-00246-2020	ERCC-00111
USA-MA-MGH-00247-2020	ERCC-00136
USA-MA-MGH-00248-2020	ERCC-00157
USA-MA-MGH-00249-2020	ERCC-00007
USA-MA-MGH-00250-2020	ERCC-00025
USA-MA-MGH-00251-2020	ERCC-00046
USA-MA-MGH-00252-2020	ERCC-00069
USA-MA-MGH-00253-2020	ERCC-00085
USA-MA-MGH-00254-2020	ERCC-00112
USA-MA-MGH-00255-2020	ERCC-00137
USA-MA-MGH-00256-2020	ERCC-00158
USA-MA-MGH-00257-2020	ERCC-00009
USA-MA-MGH-00258-2020	ERCC-00028
USA-MA-MGH-00259-2020	ERCC-00048
USA-MA-MGH-00260-2020	ERCC-00071
USA-MA-MGH-00261-2020	ERCC-00086
USA-MA-MGH-00262-2020	ERCC-00113
USA-MA-MGH-00263-2020	ERCC-00138
USA-MA-MGH-00264-2020	ERCC-00160
USA-MA-MGH-00265-2020	ERCC-00012
USA-MA-MGH-00266-2020	ERCC-00031
USA-MA-MGH-00267-2020	ERCC-00051
USA-MA-MGH-00268-2020	ERCC-00073
USA-MA-MGH-00269-2020	ERCC-00092
USA-MA-MGH-00270-2020	ERCC-00116
USA-MA-MGH-00271-2020	ERCC-00142
USA-MA-MGH-00272-2020	ERCC-00162
USA-MA-MGH-00273-2020	ERCC-00013
USA-MA-MGH-00274-2020	ERCC-00033
USA-MA-MGH-00275-2020	ERCC-00053
USA-MA-MGH-00276-2020	ERCC-00074
USA-MA-MGH-00277-2020	ERCC-00095
USA-MA-MGH-00278-2020	ERCC-00117
USA-MA-MGH-00279-2020	ERCC-00143
USA-MA-MGH-00280-2020	ERCC-00163
USA-MA-MGH-00281-2020	ERCC-00014
USA-MA-MGH-00282-2020	ERCC-00034
USA-MA-MGH-00283-2020	ERCC-00054
USA-MA-MGH-00284-2020	ERCC-00075
USA-MA-MGH-00285-2020	ERCC-00096
USA-MA-MGH-00286-2020	ERCC-00120
USA-MA-MGH-00287-2020	ERCC-00144
USA-MA-MGH-00288-2020	ERCC-00164
USA-MA-MGH-00289-2020	ERCC-00016
USA-MA-MGH-00290-2020	ERCC-00035
USA-MA-MGH-00291-2020	ERCC-00057
USA-MA-MGH-00292-2020	ERCC-00076
USA-MA-MGH-00294-2020	ERCC-00123
USA-MA-MGH-00295-2020	ERCC-00145
USA-MA-MGH-00296-2020	ERCC-00165
USA-MA-MGH-00297-2020	ERCC-00017
USA-MA-MGH-00298-2020	ERCC-00039
USA-MA-MGH-00299-2020	ERCC-00058
USA-MA-MGH-00300-2020	ERCC-00077
USA-MA-MGH-00301-2020	ERCC-00098
USA-MA-MGH-00302-2020	ERCC-00126
USA-MA-MGH-00303-2020	ERCC-00147
USA-MA-MGH-00304-2020	ERCC-00168
USA-MA-MGH-00305-2020	ERCC-00018
USA-MA-MGH-00306-2020	ERCC-00040
USA-MA-MGH-00307-2020	ERCC-00059
USA-MA-MGH-00308-2020	ERCC-00078
USA-MA-MGH-00309-2020	ERCC-00099
USA-MA-MGH-00310-2020	ERCC-00128
USA-MA-MGH-00311-2020	ERCC-00148
USA-MA-MGH-00312-2020	ERCC-00170
USA-MA-MGH-00316-2020	ERCC-00104
USA-MA-MGH-00318-2020	ERCC-00150
