# Supplementary material for: Polyphonia: detecting inter-sample contamination in viral genomic sequencing data
Source: Bioinformatics. 2024 Dec 2;40(12):btae698. doi: 10.1093/bioinformatics/btae698 (PMC11652266; doi:10.1093/bioinformatics/btae698)
Supplement: btae698_Supplementary_Data [file btae698_supplementary_data.zip › 20210517_Batch104.accessions.tsv]

USA-RI-CDCBI-RIDOH_01342-2021	SAMN19305932
USA-RI-CDCBI-RIDOH_01343-2021	SAMN19305933
USA-RI-CDCBI-RIDOH_01344-2021	SAMN19305934
USA-RI-CDCBI-RIDOH_01345-2021	SAMN19305935
USA-RI-CDCBI-RIDOH_01346-2021	SAMN19305936
USA-RI-CDCBI-RIDOH_01347-2021	SAMN19305937
USA-RI-CDCBI-RIDOH_01348-2021	SAMN19305938
USA-RI-CDCBI-RIDOH_01349-2021	SAMN19305939
USA-RI-CDCBI-RIDOH_01350-2021	SAMN19305940
USA-RI-CDCBI-RIDOH_01351-2021	SAMN19305941
USA-RI-CDCBI-RIDOH_01352-2021	SAMN19305942
USA-RI-CDCBI-RIDOH_01353-2021	SAMN19305943
USA-RI-CDCBI-RIDOH_01354-2021	SAMN19305944
USA-RI-CDCBI-RIDOH_01355-2021	SAMN19305945
USA-RI-CDCBI-RIDOH_01356-2021	SAMN19305946
USA-RI-CDCBI-RIDOH_01357-2021	SAMN19305947
USA-RI-CDCBI-RIDOH_01358-2021	SAMN19305948
USA-RI-CDCBI-RIDOH_01359-2021	SAMN19305949
USA-RI-CDCBI-RIDOH_01360-2021	SAMN19305950
USA-RI-CDCBI-RIDOH_01361-2021	SAMN19305951
USA-RI-CDCBI-RIDOH_01362-2021	SAMN19305952
USA-RI-CDCBI-RIDOH_01363-2021	SAMN19305953
USA-RI-CDCBI-RIDOH_01364-2021	SAMN19305954
USA-RI-CDCBI-RIDOH_01365-2021	SAMN19305955
USA-RI-CDCBI-RIDOH_01366-2021	SAMN19305956
USA-RI-CDCBI-RIDOH_01367-2021	SAMN19305957
USA-RI-CDCBI-RIDOH_01368-2021	SAMN19305958
USA-RI-CDCBI-RIDOH_01369-2021	SAMN19305959
USA-RI-CDCBI-RIDOH_01370-2021	SAMN19305960
USA-RI-CDCBI-RIDOH_01371-2021	SAMN19305961
USA-RI-CDCBI-RIDOH_01372-2021	SAMN19305962
USA-RI-CDCBI-RIDOH_01373-2021	SAMN19305963
USA-RI-CDCBI-RIDOH_01374-2021	SAMN19305964
USA-RI-CDCBI-RIDOH_01375-2021	SAMN19305965
USA-RI-CDCBI-RIDOH_01376-2021	SAMN19305966
USA-RI-CDCBI-RIDOH_01377-2021	SAMN19305967
USA-RI-CDCBI-RIDOH_01378-2021	SAMN19305968
USA-RI-CDCBI-RIDOH_01379-2021	SAMN19305969
USA-RI-CDCBI-RIDOH_01380-2021	SAMN19305970
USA-RI-CDCBI-RIDOH_01381-2021	SAMN19305971
USA-RI-CDCBI-RIDOH_01382-2021	SAMN19305972
USA-RI-CDCBI-RIDOH_01383-2021	SAMN19305973
USA-RI-CDCBI-RIDOH_01384-2021	SAMN19305974
USA-RI-CDCBI-RIDOH_01385-2021	SAMN19305975
USA-RI-CDCBI-RIDOH_01386-2021	SAMN19305976
USA-RI-CDCBI-RIDOH_01387-2021	SAMN19305977
USA-RI-CDCBI-RIDOH_01388-2021	SAMN19305978
USA-RI-CDCBI-RIDOH_01389-2021	SAMN19305979
USA-RI-CDCBI-RIDOH_01390-2021	SAMN19305980
USA-RI-CDCBI-RIDOH_01391-2021	SAMN19305981
USA-RI-CDCBI-RIDOH_01392-2021	SAMN19305982
USA-RI-CDCBI-RIDOH_01393-2021	SAMN19305983
USA-RI-CDCBI-RIDOH_01394-2021	SAMN19305984
USA-RI-CDCBI-RIDOH_01395-2021	SAMN19305985
USA-RI-CDCBI-RIDOH_01396-2021	SAMN19305986
USA-RI-CDCBI-RIDOH_01397-2021	SAMN19305987
USA-RI-CDCBI-RIDOH_01398-2021	SAMN19305988
USA-RI-CDCBI-RIDOH_01399-2021	SAMN19305989
USA-RI-CDCBI-RIDOH_01400-2021	SAMN19305990
USA-RI-CDCBI-RIDOH_01401-2021	SAMN19305991
USA-RI-CDCBI-RIDOH_01402-2021	SAMN19305992
USA-RI-CDCBI-RIDOH_01403-2021	SAMN19305993
USA-RI-CDCBI-RIDOH_01404-2021	SAMN19305994
USA-RI-CDCBI-RIDOH_01405-2021	SAMN19305995
USA-RI-CDCBI-RIDOH_01406-2021	SAMN19305996
USA-RI-CDCBI-RIDOH_01407-2021	SAMN19305997
USA-RI-CDCBI-RIDOH_01408-2021	SAMN19305998
USA-RI-CDCBI-RIDOH_01409-2021	SAMN19305999
USA-RI-CDCBI-RIDOH_01410-2021	SAMN19306000
USA-RI-CDCBI-RIDOH_01411-2021	SAMN19306001
USA-RI-CDCBI-RIDOH_01412-2021	SAMN19306002
USA-RI-CDCBI-RIDOH_01413-2021	SAMN19306003
USA-RI-CDCBI-RIDOH_01414-2021	SAMN19306004
USA-RI-CDCBI-RIDOH_01415-2021	SAMN19306005
USA-RI-CDCBI-RIDOH_01416-2021	SAMN19306006
USA-RI-CDCBI-RIDOH_01417-2021	SAMN19306007
USA-RI-CDCBI-RIDOH_01418-2021	SAMN19306008
USA-RI-CDCBI-RIDOH_01419-2021	SAMN19306009
USA-RI-CDCBI-RIDOH_01420-2021	SAMN19306010
USA-RI-CDCBI-RIDOH_01421-2021	SAMN19306011
USA-RI-CDCBI-RIDOH_01422-2021	SAMN19306012
USA-RI-CDCBI-RIDOH_01423-2021	SAMN19306013
USA-RI-CDCBI-RIDOH_01424-2021	SAMN19306014
USA-RI-CDCBI-RIDOH_01425-2021	SAMN19306015
USA-RI-CDCBI-RIDOH_01426-2021	SAMN19306016
USA-RI-CDCBI-RIDOH_01427-2021	SAMN19306017
USA-RI-CDCBI-RIDOH_01428-2021	SAMN19306018
USA-RI-CDCBI-RIDOH_01429-2021	SAMN19306019
USA-RI-CDCBI-RIDOH_01430-2021	SAMN19306020
USA-RI-CDCBI-RIDOH_01431-2021	SAMN19306021
USA-RI-CDCBI-RIDOH_01432-2021	SAMN19306022
USA-RI-CDCBI-RIDOH_01433-2021	SAMN19306023
