# Supplementary material for: Polyphonia: detecting inter-sample contamination in viral genomic sequencing data
Source: Bioinformatics. 2024 Dec 2;40(12):btae698. doi: 10.1093/bioinformatics/btae698 (PMC11652266; doi:10.1093/bioinformatics/btae698)
Supplement: btae698_Supplementary_Data [file btae698_supplementary_data.zip › 20210420_Batch88.accessions.tsv]

USA-MA-CDCBI-CRSP_02473-2021	SAMN18866344
USA-MA-CDCBI-CRSP_02474-2021	SAMN18866345
USA-MA-CDCBI-CRSP_02475-2021	SAMN18866346
USA-MA-CDCBI-CRSP_02476-2021	SAMN18866347
USA-MA-CDCBI-CRSP_02477-2021	SAMN18866348
USA-MA-CDCBI-CRSP_02478-2021	SAMN18866349
USA-MA-CDCBI-CRSP_02479-2021	SAMN18866350
USA-MA-CDCBI-CRSP_02480-2021	SAMN18866351
USA-MA-CDCBI-CRSP_02481-2021	SAMN18866352
USA-MA-CDCBI-CRSP_02482-2021	SAMN18866353
USA-MA-CDCBI-CRSP_02483-2021	SAMN18866354
USA-MA-CDCBI-CRSP_02484-2021	SAMN18866355
USA-MA-CDCBI-CRSP_02485-2021	SAMN18866356
USA-MA-CDCBI-CRSP_02486-2021	SAMN18866357
USA-MA-CDCBI-CRSP_02487-2021	SAMN18866358
USA-MA-CDCBI-CRSP_02488-2021	SAMN18866359
USA-MA-CDCBI-CRSP_02489-2021	SAMN18866360
USA-MA-CDCBI-CRSP_02490-2021	SAMN18866361
USA-MA-CDCBI-CRSP_02491-2021	SAMN18866362
USA-MA-CDCBI-CRSP_02492-2021	SAMN18866363
USA-MA-CDCBI-CRSP_02493-2021	SAMN18866364
USA-MA-CDCBI-CRSP_02494-2021	SAMN18866365
USA-MA-CDCBI-CRSP_02495-2021	SAMN18866366
USA-MA-CDCBI-CRSP_02496-2021	SAMN18866367
USA-MA-CDCBI-CRSP_02497-2021	SAMN18866368
USA-MA-CDCBI-CRSP_02498-2021	SAMN18866369
USA-MA-CDCBI-CRSP_02499-2021	SAMN18866370
USA-MA-CDCBI-CRSP_02500-2021	SAMN18866371
USA-MA-CDCBI-CRSP_02501-2021	SAMN18866372
USA-MA-CDCBI-CRSP_02502-2021	SAMN18866373
USA-MA-CDCBI-CRSP_02503-2021	SAMN18866374
USA-MA-CDCBI-CRSP_02504-2021	SAMN18866375
USA-MA-CDCBI-CRSP_02505-2021	SAMN18866376
USA-MA-CDCBI-CRSP_02506-2021	SAMN18866377
USA-MA-CDCBI-CRSP_02507-2021	SAMN18866378
USA-MA-CDCBI-CRSP_02508-2021	SAMN18866379
USA-MA-CDCBI-CRSP_02509-2021	SAMN18866380
USA-MA-CDCBI-CRSP_02510-2021	SAMN18866381
USA-MA-CDCBI-CRSP_02511-2021	SAMN18866382
USA-MA-CDCBI-CRSP_02512-2021	SAMN18866383
USA-MA-CDCBI-CRSP_02513-2021	SAMN18866384
USA-MA-CDCBI-CRSP_02514-2021	SAMN18866385
USA-MA-CDCBI-CRSP_02515-2021	SAMN18866386
USA-MA-CDCBI-CRSP_02516-2021	SAMN18866387
USA-MA-CDCBI-CRSP_02517-2021	SAMN18866388
USA-MA-CDCBI-CRSP_02518-2021	SAMN18866389
USA-MA-CDCBI-CRSP_02519-2021	SAMN18866390
USA-MA-CDCBI-CRSP_02520-2021	SAMN18866391
USA-MA-CDCBI-CRSP_02521-2021	SAMN18866392
USA-MA-CDCBI-CRSP_02522-2021	SAMN18866393
USA-MA-CDCBI-CRSP_02523-2021	SAMN18866394
USA-MA-CDCBI-CRSP_02524-2021	SAMN18866395
USA-MA-CDCBI-CRSP_02525-2021	SAMN18866396
USA-MA-CDCBI-CRSP_02526-2021	SAMN18866397
USA-MA-CDCBI-CRSP_02527-2021	SAMN18866398
USA-MA-CDCBI-CRSP_02528-2021	SAMN18866399
USA-MA-CDCBI-CRSP_02529-2021	SAMN18866400
USA-MA-CDCBI-CRSP_02530-2021	SAMN18866401
USA-MA-CDCBI-CRSP_02531-2021	SAMN18866402
USA-MA-CDCBI-CRSP_02532-2021	SAMN18866403
USA-MA-CDCBI-CRSP_02533-2021	SAMN18866404
USA-MA-CDCBI-CRSP_02534-2021	SAMN18866405
USA-MA-CDCBI-CRSP_02535-2021	SAMN18866406
USA-MA-CDCBI-CRSP_02536-2021	SAMN18866407
USA-MA-CDCBI-CRSP_02537-2021	SAMN18866408
USA-MA-CDCBI-CRSP_02538-2021	SAMN18866409
USA-MA-CDCBI-CRSP_02539-2021	SAMN18866410
USA-MA-CDCBI-CRSP_02540-2021	SAMN18866411
USA-MA-CDCBI-CRSP_02541-2021	SAMN18866412
USA-MA-CDCBI-CRSP_02542-2021	SAMN18866413
USA-MA-CDCBI-CRSP_02543-2021	SAMN18866414
USA-MA-CDCBI-CRSP_02544-2021	SAMN18866415
USA-MA-CDCBI-CRSP_02545-2021	SAMN18866416
USA-MA-CDCBI-CRSP_02546-2021	SAMN18866417
USA-MA-CDCBI-CRSP_02547-2021	SAMN18866418
USA-MA-CDCBI-CRSP_02548-2021	SAMN18866419
USA-MA-CDCBI-CRSP_02549-2021	SAMN18866420
USA-MA-CDCBI-CRSP_02550-2021	SAMN18866421
USA-MA-CDCBI-CRSP_02551-2021	SAMN18866422
USA-MA-CDCBI-CRSP_02552-2021	SAMN18866423
USA-MA-CDCBI-CRSP_02553-2021	SAMN18866424
USA-MA-CDCBI-CRSP_02554-2021	SAMN18866425
USA-MA-CDCBI-CRSP_02555-2021	SAMN18866426
USA-MA-CDCBI-CRSP_02556-2021	SAMN18866427
USA-MA-CDCBI-CRSP_02557-2021	SAMN18866428
USA-MA-CDCBI-CRSP_02558-2021	SAMN18866429
USA-MA-CDCBI-CRSP_02559-2021	SAMN18866430
USA-MA-CDCBI-CRSP_02560-2021	SAMN18866431
USA-MA-CDCBI-CRSP_02561-2021	SAMN18866432
USA-MA-CDCBI-CRSP_02562-2021	SAMN18866433
USA-MA-CDCBI-CRSP_02563-2021	SAMN18866434
USA-MA-CDCBI-CRSP_02564-2021	SAMN18866435
