# Supplementary material for: Polyphonia: detecting inter-sample contamination in viral genomic sequencing data
Source: Bioinformatics. 2024 Dec 2;40(12):btae698. doi: 10.1093/bioinformatics/btae698 (PMC11652266; doi:10.1093/bioinformatics/btae698)
Supplement: btae698_Supplementary_Data [file btae698_supplementary_data.zip › 20210329_Batch74.plate_map.tsv]

USA-RI-CDCBI-RIDOH_01132-2021	E9
USA-RI-CDCBI-RIDOH_01133-2021	F9
USA-RI-CDCBI-RIDOH_01134-2021	G9
USA-RI-CDCBI-RIDOH_01135-2021	H9
USA-RI-CDCBI-RIDOH_01136-2021	A10
USA-RI-CDCBI-RIDOH_01137-2021	B10
USA-RI-CDCBI-RIDOH_01138-2021	C10
USA-RI-CDCBI-RIDOH_01139-2021	D10
USA-RI-CDCBI-RIDOH_01140-2021	E10
USA-RI-CDCBI-RIDOH_01141-2021	F10
USA-RI-CDCBI-RIDOH_01142-2021	G10
USA-RI-CDCBI-RIDOH_01143-2021	H10
USA-RI-CDCBI-RIDOH_01144-2021	A11
USA-RI-CDCBI-RIDOH_01145-2021	B11
USA-RI-CDCBI-RIDOH_01146-2021	C11
USA-RI-CDCBI-RIDOH_01147-2021	D11
USA-RI-CDCBI-RIDOH_01148-2021	E11
USA-RI-CDCBI-RIDOH_01149-2021	F11
USA-RI-CDCBI-RIDOH_01150-2021	G11
USA-RI-CDCBI-RIDOH_01151-2021	H11
USA-RI-CDCBI-RIDOH_01152-2021	B12
USA-RI-CDCBI-RIDOH_01153-2021	C12
USA-RI-CDCBI-RIDOH_01154-2021	D12
USA-RI-CDCBI-RIDOH_01155-2021	E12
USA-RI-CDCBI-RIDOH_01156-2021	F12
USA-RI-CDCBI-RIDOH_01157-2021	G12
