# Supplementary material for: Polyphonia: detecting inter-sample contamination in viral genomic sequencing data
Source: Bioinformatics. 2024 Dec 2;40(12):btae698. doi: 10.1093/bioinformatics/btae698 (PMC11652266; doi:10.1093/bioinformatics/btae698)
Supplement: btae698_Supplementary_Data [file btae698_supplementary_data.zip › 20210208_Batch46.expected_spikeins.tsv]

USA-MA-MGH-03938-2021	SDSI_5
USA-MA-MGH-03939-2021	SDSI_6
USA-MA-MGH-03940-2021	SDSI_7
USA-MA-MGH-03941-2021	SDSI_9
USA-MA-MGH-03942-2021	SDSI_10
USA-MA-MGH-03943-2021	SDSI_11
USA-MA-MGH-03944-2021	SDSI_12
USA-MA-MGH-03945-2021	SDSI_13
USA-MA-MGH-03946-2021	SDSI_14
USA-MA-MGH-03947-2021	SDSI_15
USA-MA-MGH-03948-2021	SDSI_16
USA-MA-MGH-03949-2021	SDSI_17
USA-MA-MGH-03950-2021	SDSI_18
USA-MA-MGH-03951-2021	SDSI_19
USA-MA-MGH-03952-2021	SDSI_20
USA-MA-MGH-03953-2021	SDSI_21
USA-MA-MGH-03954-2021	SDSI_22
USA-MA-MGH-03955-2021	SDSI_23
USA-MA-MGH-03956-2021	SDSI_24
USA-MA-MGH-03957-2021	SDSI_25
USA-MA-MGH-03958-2021	SDSI_26
USA-MA-MGH-03959-2021	SDSI_27
USA-MA-MGH-03960-2021	SDSI_28
USA-MA-MGH-03961-2021	SDSI_29
USA-MA-MGH-03962-2021	SDSI_30
USA-MA-MGH-03963-2021	SDSI_31
USA-MA-MGH-03964-2021	SDSI_32
USA-MA-MGH-03965-2021	SDSI_33
USA-MA-MGH-03966-2021	SDSI_34
USA-MA-MGH-03967-2021	SDSI_35
USA-MA-MGH-03968-2021	SDSI_36
USA-MA-MGH-03969-2021	SDSI_37
USA-MA-MGH-03970-2021	SDSI_38
USA-MA-MGH-03971-2021	SDSI_39
USA-MA-MGH-03972-2021	SDSI_40
USA-MA-MGH-03973-2021	SDSI_41
USA-MA-MGH-03974-2021	SDSI_42
USA-MA-MGH-03975-2021	SDSI_43
USA-MA-MGH-03976-2021	SDSI_44
USA-MA-MGH-03977-2021	SDSI_45
USA-MA-MGH-03978-2021	SDSI_46
USA-MA-MGH-03979-2021	SDSI_47
USA-MA-MGH-03980-2021	SDSI_48
USA-MA-MGH-03981-2021	SDSI_1
USA-MA-MGH-03982-2021	SDSI_2
USA-MA-MGH-03983-2021	SDSI_3
USA-MA-MGH-03984-2021	SDSI_4
USA-MA-MGH-03985-2021	SDSI_5
USA-MA-MGH-03986-2021	SDSI_6
USA-MA-MGH-03987-2021	SDSI_7
USA-MA-MGH-03988-2021	SDSI_8
USA-MA-MGH-03989-2021	SDSI_9
USA-MA-MGH-03990-2021	SDSI_10
USA-MA-MGH-03991-2021	SDSI_11
USA-MA-MGH-03992-2021	SDSI_12
USA-MA-MGH-03993-2021	SDSI_13
USA-MA-MGH-03994-2021	SDSI_14
USA-MA-MGH-03995-2021	SDSI_15
USA-MA-MGH-03996-2021	SDSI_16
USA-MA-MGH-03997-2021	SDSI_17
USA-MA-MGH-03998-2021	SDSI_18
USA-MA-MGH-03999-2021	SDSI_19
USA-MA-MGH-04000-2021	SDSI_20
USA-MA-MGH-04001-2021	SDSI_21
USA-MA-MGH-04002-2021	SDSI_22
USA-MA-MGH-04003-2021	SDSI_23
USA-MA-MGH-04004-2021	SDSI_24
USA-MA-MGH-04005-2021	SDSI_25
USA-MA-MGH-04006-2021	SDSI_26
USA-MA-MGH-04007-2020	SDSI_27
USA-MA-MGH-04008-2021	SDSI_28
USA-MA-MGH-04009-2020	SDSI_29
USA-MA-MGH-04010-2021	SDSI_30
USA-MA-MGH-04011-2020	SDSI_31
USA-MA-MGH-04012-2021	SDSI_32
USA-MA-MGH-04013-2021	SDSI_33
USA-MA-MGH-04014-2020	SDSI_34
USA-MA-MGH-04015-2020	SDSI_35
USA-MA-MGH-04016-2020	SDSI_36
USA-MA-MGH-04017-2021	SDSI_37
USA-MA-MGH-04018-2021	SDSI_38
USA-MA-MGH-04019-2021	SDSI_39
USA-MA-MGH-04020-2021	SDSI_40
USA-MA-MGH-04021-2021	SDSI_42
USA-MA-MGH-04022-2021	SDSI_43
USA-MA-MGH-04023-2021	SDSI_44
USA-MA-MGH-04024-2021	SDSI_45
USA-MA-MGH-04025-2021	SDSI_46
USA-MA-MGH-04026-2021	SDSI_47
