# Supplementary material for: Polyphonia: detecting inter-sample contamination in viral genomic sequencing data
Source: Bioinformatics. 2024 Dec 2;40(12):btae698. doi: 10.1093/bioinformatics/btae698 (PMC11652266; doi:10.1093/bioinformatics/btae698)
Supplement: btae698_Supplementary_Data [file btae698_supplementary_data.zip › 20210126_Batch40.plate_map.tsv]

USA-RI-Broad_RIDOH-00109-2021	G2
USA-RI-Broad_RIDOH-00110-2021	H2
USA-RI-Broad_RIDOH-00112-2021	B3
USA-RI-Broad_RIDOH-00113-2021	C3
USA-RI-Broad_RIDOH-00114-2021	D3
USA-RI-Broad_RIDOH-00115-2021	E3
USA-RI-Broad_RIDOH-00116-2021	F3
USA-RI-Broad_RIDOH-00117-2021	G3
USA-RI-Broad_RIDOH-00118-2021	H3
USA-RI-Broad_RIDOH-00119-2021	A4
USA-RI-Broad_RIDOH-00120-2021	B4
USA-RI-Broad_RIDOH-00121-2021	C4
USA-RI-Broad_RIDOH-00122-2021	D4
USA-RI-Broad_RIDOH-00123-2021	E4
USA-RI-Broad_RIDOH-00124-2021	F4
USA-RI-Broad_RIDOH-00125-2021	G4
USA-RI-Broad_RIDOH-00126-2021	H4
USA-RI-Broad_RIDOH-00128-2021	B5
USA-RI-Broad_RIDOH-00129-2021	C5
USA-RI-Broad_RIDOH-00130-2021	D5
USA-RI-Broad_RIDOH-00131-2021	E5
USA-RI-Broad_RIDOH-00132-2021	F5
USA-RI-Broad_RIDOH-00133-2021	G5
USA-RI-Broad_RIDOH-00134-2021	H5
USA-RI-Broad_RIDOH-00135-2021	A6
USA-RI-Broad_RIDOH-00136-2021	B6
USA-RI-Broad_RIDOH-00137-2021	C6
USA-RI-Broad_RIDOH-00138-2021	D6
USA-RI-Broad_RIDOH-00139-2021	E6
USA-RI-Broad_RIDOH-00140-2021	F6
USA-RI-Broad_RIDOH-00141-2021	G6
USA-RI-Broad_RIDOH-00142-2021	H6
USA-RI-Broad_RIDOH-00145-2021	C7
USA-RI-Broad_RIDOH-00150-2021	H7
USA-RI-Broad_RIDOH-00151-2021	A8
USA-RI-Broad_RIDOH-00152-2021	B8
USA-RI-Broad_RIDOH-00153-2021	C8
USA-RI-Broad_RIDOH-00154-2021	D8
USA-RI-Broad_RIDOH-00155-2021	E8
USA-RI-Broad_RIDOH-00156-2021	F8
USA-RI-Broad_RIDOH-00157-2021	G8
USA-RI-Broad_RIDOH-00158-2021	H8
USA-RI-Broad_RIDOH-00159-2021	A9
USA-RI-Broad_RIDOH-00160-2021	B9
USA-RI-Broad_RIDOH-00162-2021	D9
USA-RI-Broad_RIDOH-00163-2021	E9
USA-RI-Broad_RIDOH-00164-2021	F9
USA-RI-Broad_RIDOH-00165-2021	G9
USA-RI-Broad_RIDOH-00166-2021	H9
USA-RI-Broad_RIDOH-00167-2021	A10
USA-RI-Broad_RIDOH-00168-2021	B10
USA-RI-Broad_RIDOH-00169-2021	C10
USA-RI-Broad_RIDOH-00170-2021	D10
USA-RI-Broad_RIDOH-00171-2021	E10
USA-RI-Broad_RIDOH-00173-2021	G10
USA-RI-Broad_RIDOH-00174-2021	H10
USA-RI-Broad_RIDOH-00180-2021	F11
USA-RI-Broad_RIDOH-00181-2021	G11
USA-RI-Broad_RIDOH-00182-2021	H11
USA-RI-Broad_RIDOH-00186-2021	E12
