# Supplementary material for: Polyphonia: detecting inter-sample contamination in viral genomic sequencing data
Source: Bioinformatics. 2024 Dec 2;40(12):btae698. doi: 10.1093/bioinformatics/btae698 (PMC11652266; doi:10.1093/bioinformatics/btae698)
Supplement: btae698_Supplementary_Data [file btae698_supplementary_data.zip › 20210405_Batch78.expected_spikeins.tsv]

USA-MA-CDCBI-CRSP_01645-2021	SDSI_2
USA-MA-CDCBI-CRSP_01646-2021	SDSI_3
USA-MA-CDCBI-CRSP_01647-2021	SDSI_4
USA-MA-CDCBI-CRSP_01648-2021	SDSI_5
USA-MA-CDCBI-CRSP_01649-2021	SDSI_6
USA-MA-CDCBI-CRSP_01650-2021	SDSI_7
USA-MA-CDCBI-CRSP_01651-2021	SDSI_9
USA-MA-CDCBI-CRSP_01652-2021	SDSI_10
USA-MA-CDCBI-CRSP_01653-2021	SDSI_11
USA-MA-CDCBI-CRSP_01654-2021	SDSI_12
USA-MA-CDCBI-CRSP_01655-2021	SDSI_13
USA-MA-CDCBI-CRSP_01656-2021	SDSI_14
USA-MA-CDCBI-CRSP_01657-2021	SDSI_15
USA-MA-CDCBI-CRSP_01658-2021	SDSI_16
USA-MA-CDCBI-CRSP_01659-2021	SDSI_17
USA-MA-CDCBI-CRSP_01660-2021	SDSI_18
USA-MA-CDCBI-CRSP_01661-2021	SDSI_19
USA-MA-CDCBI-CRSP_01662-2021	SDSI_20
USA-MA-CDCBI-CRSP_01663-2021	SDSI_21
USA-MA-CDCBI-CRSP_01664-2021	SDSI_22
USA-MA-CDCBI-CRSP_01665-2021	SDSI_23
USA-MA-CDCBI-CRSP_01666-2021	SDSI_24
USA-MA-CDCBI-CRSP_01667-2021	SDSI_25
USA-MA-CDCBI-CRSP_01668-2021	SDSI_26
USA-MA-CDCBI-CRSP_01669-2021	SDSI_27
USA-MA-CDCBI-CRSP_01670-2021	SDSI_28
USA-MA-CDCBI-CRSP_01671-2021	SDSI_29
USA-MA-CDCBI-CRSP_01672-2021	SDSI_30
USA-MA-CDCBI-CRSP_01673-2021	SDSI_31
USA-MA-CDCBI-CRSP_01674-2021	SDSI_32
USA-MA-CDCBI-CRSP_01675-2021	SDSI_33
USA-CT-CDCBI-CRSP_01676-2021	SDSI_34
USA-CT-CDCBI-CRSP_01677-2021	SDSI_35
USA-MA-CDCBI-CRSP_01678-2021	SDSI_36
USA-MA-CDCBI-CRSP_01679-2021	SDSI_37
USA-MA-CDCBI-CRSP_01680-2021	SDSI_38
USA-MA-CDCBI-CRSP_01681-2021	SDSI_39
USA-MA-CDCBI-CRSP_01682-2021	SDSI_40
USA-MA-CDCBI-CRSP_01683-2021	SDSI_41
USA-MA-CDCBI-CRSP_01684-2021	SDSI_42
USA-MA-CDCBI-CRSP_01685-2021	SDSI_43
USA-MA-CDCBI-CRSP_01686-2021	SDSI_44
USA-MA-CDCBI-CRSP_01687-2021	SDSI_45
USA-MA-CDCBI-CRSP_01688-2021	SDSI_46
USA-MA-CDCBI-CRSP_01689-2021	SDSI_47
USA-MA-CDCBI-CRSP_01690-2021	SDSI_48
USA-MA-CDCBI-CRSP_01691-2021	SDSI_1
USA-MA-CDCBI-CRSP_01692-2021	SDSI_2
USA-MA-CDCBI-CRSP_01693-2021	SDSI_3
USA-MA-CDCBI-CRSP_01694-2021	SDSI_4
USA-MA-CDCBI-CRSP_01695-2021	SDSI_5
USA-MA-CDCBI-CRSP_01696-2021	SDSI_6
USA-MA-CDCBI-CRSP_01697-2021	SDSI_7
USA-MA-CDCBI-CRSP_01698-2021	SDSI_8
USA-MA-CDCBI-CRSP_01699-2021	SDSI_9
USA-MA-CDCBI-CRSP_01700-2021	SDSI_10
USA-MA-CDCBI-CRSP_01701-2021	SDSI_11
USA-MA-CDCBI-CRSP_01702-2021	SDSI_12
USA-MA-CDCBI-CRSP_01703-2021	SDSI_13
USA-NH-CDCBI-CRSP_01704-2021	SDSI_14
USA-NH-CDCBI-CRSP_01705-2021	SDSI_15
USA-NH-CDCBI-CRSP_01706-2021	SDSI_16
USA-MA-CDCBI-CRSP_01707-2021	SDSI_17
USA-MA-CDCBI-CRSP_01708-2021	SDSI_18
USA-MA-CDCBI-CRSP_01709-2021	SDSI_19
USA-MA-CDCBI-CRSP_01710-2021	SDSI_20
USA-MA-CDCBI-CRSP_01711-2021	SDSI_21
USA-MA-CDCBI-CRSP_01712-2021	SDSI_22
USA-MA-CDCBI-CRSP_01713-2021	SDSI_23
USA-MA-CDCBI-CRSP_01714-2021	SDSI_24
USA-MA-CDCBI-CRSP_01715-2021	SDSI_25
USA-MA-CDCBI-CRSP_01716-2021	SDSI_26
USA-MA-CDCBI-CRSP_01717-2021	SDSI_27
USA-MA-CDCBI-CRSP_01718-2021	SDSI_28
USA-MA-CDCBI-CRSP_01719-2021	SDSI_29
USA-MA-CDCBI-CRSP_01720-2021	SDSI_30
USA-MA-CDCBI-CRSP_01721-2021	SDSI_31
USA-MA-CDCBI-CRSP_01722-2021	SDSI_32
USA-MA-CDCBI-CRSP_01723-2021	SDSI_33
USA-MA-CDCBI-CRSP_01724-2021	SDSI_34
USA-MA-CDCBI-CRSP_01725-2021	SDSI_35
USA-MA-CDCBI-CRSP_01726-2021	SDSI_36
USA-NH-CDCBI-CRSP_01727-2021	SDSI_37
USA-CT-CDCBI-CRSP_01728-2021	SDSI_38
USA-MA-CDCBI-CRSP_01729-2021	SDSI_39
USA-MA-CDCBI-CRSP_01730-2021	SDSI_40
USA-MA-CDCBI-CRSP_01731-2021	SDSI_42
USA-MA-CDCBI-CRSP_01732-2021	SDSI_43
USA-MA-CDCBI-CRSP_01733-2021	SDSI_44
USA-MA-CDCBI-CRSP_01734-2021	SDSI_45
USA-MA-CDCBI-CRSP_01735-2021	SDSI_46
USA-MA-CDCBI-CRSP_01736-2021	SDSI_47
