# Supplementary material for: Polyphonia: detecting inter-sample contamination in viral genomic sequencing data
Source: Bioinformatics. 2024 Dec 2;40(12):btae698. doi: 10.1093/bioinformatics/btae698 (PMC11652266; doi:10.1093/bioinformatics/btae698)
Supplement: btae698_Supplementary_Data [file btae698_supplementary_data.zip › 20210114_Batch38.accessions.tsv]

USA-MA-Broad_UMMS-00043-2020	SAMN17516247
USA-MA-Broad_UMMS-00044-2020	SAMN17516248
USA-MA-Broad_UMMS-00045-2020	SAMN17516249
USA-MA-Broad_UMMS-00046-2020	SAMN17516250
USA-MA-Broad_UMMS-00047-2020	SAMN17516251
USA-MA-Broad_UMMS-00048-2020	SAMN17516252
USA-MA-Broad_UMMS-00049-2020	SAMN17516253
USA-MA-Broad_UMMS-00050-2020	SAMN17516254
USA-MA-Broad_UMMS-00051-2020	SAMN17516255
USA-MA-Broad_UMMS-00052-2020	SAMN17516256
USA-MA-Broad_UMMS-00053-2020	SAMN17516257
USA-MA-Broad_UMMS-00054-2020	SAMN17516258
USA-MA-Broad_UMMS-00055-2020	SAMN17516259
USA-MA-Broad_UMMS-00056-2020	SAMN17516260
USA-MA-Broad_UMMS-00057-2020	SAMN17516261
USA-MA-Broad_UMMS-00058-2020	SAMN17516262
USA-MA-Broad_UMMS-00059-2020	SAMN17516263
USA-MA-Broad_UMMS-00060-2020	SAMN17516264
USA-MA-Broad_UMMS-00061-2020	SAMN17516265
USA-MA-Broad_UMMS-00062-2020	SAMN17516266
USA-MA-Broad_UMMS-00063-2020	SAMN17516267
USA-MA-Broad_UMMS-00064-2020	SAMN17516268
USA-MA-Broad_UMMS-00065-2020	SAMN17516269
USA-MA-Broad_UMMS-00066-2020	SAMN17516270
USA-MA-Broad_UMMS-00067-2020	SAMN17516271
USA-MA-Broad_UMMS-00068-2020	SAMN17516272
USA-MA-Broad_UMMS-00069-2020	SAMN17516273
USA-MA-Broad_UMMS-00070-2020	SAMN17516274
USA-MA-Broad_UMMS-00071-2020	SAMN17516275
USA-MA-Broad_UMMS-00072-2020	SAMN17516276
USA-MA-Broad_UMMS-00073-2020	SAMN17516277
USA-MA-Broad_UMMS-00074-2020	SAMN17516278
USA-MA-Broad_UMMS-00075-2020	SAMN17516279
USA-MA-Broad_UMMS-00076-2020	SAMN17516280
USA-MA-Broad_UMMS-00077-2020	SAMN17516281
USA-MA-Broad_UMMS-00078-2020	SAMN17516282
USA-MA-Broad_UMMS-00079-2020	SAMN17516283
USA-MA-Broad_UMMS-00080-2020	SAMN17516284
USA-MA-Broad_UMMS-00081-2020	SAMN17516285
USA-MA-Broad_UMMS-00082-2020	SAMN17516286
USA-MA-Broad_UMMS-00083-2020	SAMN17516287
USA-MA-Broad_UMMS-00084-2020	SAMN17516288
USA-MA-Broad_UMMS-00085-2020	SAMN17516289
USA-MA-Broad_UMMS-00086-2020	SAMN17516290
USA-MA-Broad_UMMS-00087-2020	SAMN17516291
USA-MA-Broad_UMMS-00088-2020	SAMN17516292
USA-MA-Broad_UMMS-00089-2020	SAMN17516293
USA-MA-Broad_UMMS-00090-2020	SAMN17516294
USA-MA-Broad_UMMS-00091-2020	SAMN17516295
USA-MA-Broad_UMMS-00092-2020	SAMN17516296
USA-MA-Broad_UMMS-00093-2020	SAMN17516297
USA-MA-Broad_UMMS-00094-2020	SAMN17516298
USA-MA-Broad_UMMS-00096-2020	SAMN17516300
USA-MA-Broad_UMMS-00097-2020	SAMN17516301
USA-MA-Broad_UMMS-00098-2020	SAMN17516302
USA-MA-Broad_UMMS-00099-2020	SAMN17516303
USA-MA-Broad_UMMS-00100-2020	SAMN17516304
USA-MA-Broad_UMMS-00101-2020	SAMN17516305
USA-MA-Broad_UMMS-00102-2020	SAMN17516306
USA-MA-Broad_UMMS-00103-2020	SAMN17516307
USA-MA-Broad_UMMS-00104-2020	SAMN17516308
USA-MA-Broad_UMMS-00105-2020	SAMN17516309
USA-MA-Broad_UMMS-00106-2020	SAMN17516310
USA-MA-Broad_UMMS-00107-2020	SAMN17516311
USA-MA-Broad_UMMS-00108-2020	SAMN17516312
USA-MA-Broad_UMMS-00109-2020	SAMN17516313
USA-MA-Broad_UMMS-00110-2020	SAMN17516314
USA-MA-Broad_UMMS-00111-2020	SAMN17516315
USA-MA-Broad_UMMS-00112-2020	SAMN17516316
USA-MA-Broad_UMMS-00113-2020	SAMN17516317
USA-MA-Broad_UMMS-00114-2020	SAMN17516318
USA-MA-Broad_UMMS-00115-2020	SAMN17516319
USA-MA-Broad_UMMS-00116-2020	SAMN17516320
USA-MA-Broad_UMMS-00117-2020	SAMN17516321
USA-MA-Broad_UMMS-00118-2020	SAMN17516322
USA-MA-Broad_UMMS-00119-2020	SAMN17516323
USA-MA-Broad_UMMS-00120-2020	SAMN17516324
USA-MA-Broad_UMMS-00121-2020	SAMN17516325
USA-MA-Broad_UMMS-00122-2020	SAMN17516326
USA-MA-Broad_UMMS-00123-2020	SAMN17516327
USA-MA-Broad_UMMS-00124-2020	SAMN17516328
USA-MA-Broad_UMMS-00125-2020	SAMN17516329
USA-MA-Broad_UMMS-00126-2020	SAMN17516330
USA-MA-Broad_UMMS-00127-2020	SAMN17516331
USA-MA-Broad_UMMS-00128-2020	SAMN17516332
USA-MA-Broad_UMMS-00129-2020	SAMN17516333
USA-MA-Broad_UMMS-00130-2020	SAMN17516334
USA-MA-Broad_UMMS-00131-2020	SAMN17516335
USA-MA-Broad_UMMS-00132-2020	SAMN17516336
USA-MA-Broad_UMMS-00133-2020	SAMN17516337
