# Supplementary material for: Polyphonia: detecting inter-sample contamination in viral genomic sequencing data
Source: Bioinformatics. 2024 Dec 2;40(12):btae698. doi: 10.1093/bioinformatics/btae698 (PMC11652266; doi:10.1093/bioinformatics/btae698)
Supplement: btae698_Supplementary_Data [file btae698_supplementary_data.zip › 20210208_Batch46.plate_map.tsv]

USA-MA-MGH-03938-2021	E1
USA-MA-MGH-03939-2021	F1
USA-MA-MGH-03940-2021	G1
USA-MA-MGH-03941-2021	A2
USA-MA-MGH-03942-2021	B2
USA-MA-MGH-03943-2021	C2
USA-MA-MGH-03944-2021	D2
USA-MA-MGH-03945-2021	E2
USA-MA-MGH-03946-2021	F2
USA-MA-MGH-03947-2021	G2
USA-MA-MGH-03948-2021	H2
USA-MA-MGH-03949-2021	A3
USA-MA-MGH-03950-2021	B3
USA-MA-MGH-03951-2021	C3
USA-MA-MGH-03952-2021	D3
USA-MA-MGH-03953-2021	E3
USA-MA-MGH-03954-2021	F3
USA-MA-MGH-03955-2021	G3
USA-MA-MGH-03956-2021	H3
USA-MA-MGH-03957-2021	A4
USA-MA-MGH-03958-2021	B4
USA-MA-MGH-03959-2021	C4
USA-MA-MGH-03960-2021	D4
USA-MA-MGH-03961-2021	E4
USA-MA-MGH-03962-2021	F4
USA-MA-MGH-03963-2021	G4
USA-MA-MGH-03964-2021	H4
USA-MA-MGH-03965-2021	A5
USA-MA-MGH-03966-2021	B5
USA-MA-MGH-03967-2021	C5
USA-MA-MGH-03968-2021	D5
USA-MA-MGH-03969-2021	E5
USA-MA-MGH-03970-2021	F5
USA-MA-MGH-03971-2021	G5
USA-MA-MGH-03972-2021	H5
USA-MA-MGH-03973-2021	A6
USA-MA-MGH-03974-2021	B6
USA-MA-MGH-03975-2021	C6
USA-MA-MGH-03976-2021	D6
USA-MA-MGH-03977-2021	E6
USA-MA-MGH-03978-2021	F6
USA-MA-MGH-03979-2021	G6
USA-MA-MGH-03980-2021	H6
USA-MA-MGH-03981-2021	A7
USA-MA-MGH-03982-2021	B7
USA-MA-MGH-03983-2021	C7
USA-MA-MGH-03984-2021	D7
USA-MA-MGH-03985-2021	E7
USA-MA-MGH-03986-2021	F7
USA-MA-MGH-03987-2021	G7
USA-MA-MGH-03988-2021	H7
USA-MA-MGH-03989-2021	A8
USA-MA-MGH-03990-2021	B8
USA-MA-MGH-03991-2021	C8
USA-MA-MGH-03992-2021	D8
USA-MA-MGH-03993-2021	E8
USA-MA-MGH-03994-2021	F8
USA-MA-MGH-03995-2021	G8
USA-MA-MGH-03996-2021	H8
USA-MA-MGH-03997-2021	A9
USA-MA-MGH-03998-2021	B9
USA-MA-MGH-03999-2021	C9
USA-MA-MGH-04000-2021	D9
USA-MA-MGH-04001-2021	E9
USA-MA-MGH-04002-2021	F9
USA-MA-MGH-04003-2021	G9
USA-MA-MGH-04004-2021	H9
USA-MA-MGH-04005-2021	A10
USA-MA-MGH-04006-2021	B10
USA-MA-MGH-04007-2020	C10
USA-MA-MGH-04008-2021	D10
USA-MA-MGH-04009-2020	E10
USA-MA-MGH-04010-2021	F10
USA-MA-MGH-04011-2020	G10
USA-MA-MGH-04012-2021	H10
USA-MA-MGH-04013-2021	A11
USA-MA-MGH-04014-2020	B11
USA-MA-MGH-04015-2020	C11
USA-MA-MGH-04016-2020	D11
USA-MA-MGH-04017-2021	E11
USA-MA-MGH-04018-2021	F11
USA-MA-MGH-04019-2021	G11
USA-MA-MGH-04020-2021	H11
USA-MA-MGH-04021-2021	B12
USA-MA-MGH-04022-2021	C12
USA-MA-MGH-04023-2021	D12
USA-MA-MGH-04024-2021	E12
USA-MA-MGH-04025-2021	F12
USA-MA-MGH-04026-2021	G12
