# Supplementary material for: Polyphonia: detecting inter-sample contamination in viral genomic sequencing data
Source: Bioinformatics. 2024 Dec 2;40(12):btae698. doi: 10.1093/bioinformatics/btae698 (PMC11652266; doi:10.1093/bioinformatics/btae698)
Supplement: btae698_Supplementary_Data [file btae698_supplementary_data.zip › 20200429_Batch7.accessions.tsv]

USA-MA-MGH-00630-2020	SAMN14939104
USA-MA-MGH-00631-2020	SAMN14939105
USA-MA-MGH-00632-2020	SAMN14939106
USA-MA-MGH-00633-2020	SAMN14939107
USA-MA-MGH-00634-2020	SAMN14939108
USA-MA-MGH-00635-2020	SAMN14939109
USA-MA-MGH-00636-2020	SAMN14939110
USA-MA-MGH-00637-2020	SAMN14939111
USA-MA-MGH-00638-2020	SAMN14939112
USA-MA-MGH-00639-2020	SAMN14939113
USA-MA-MGH-00640-2020	SAMN14939114
USA-MA-MGH-00641-2020	SAMN14939115
USA-MA-MGH-00642-2020	SAMN14939116
USA-MA-MGH-00643-2020	SAMN14939117
USA-MA-MGH-00644-2020	SAMN14939118
USA-MA-MGH-00645-2020	SAMN14939119
USA-MA-MGH-00646-2020	SAMN14939120
USA-MA-MGH-00647-2020	SAMN14939121
USA-MA-MGH-00648-2020	SAMN14939122
USA-MA-MGH-00649-2020	SAMN14939123
USA-MA-MGH-00650-2020	SAMN14939124
USA-MA-MGH-00651-2020	SAMN14939125
USA-MA-MGH-00652-2020	SAMN14939126
USA-MA-MGH-00653-2020	SAMN14939127
USA-MA-MGH-00654-2020	SAMN14939128
USA-MA-MGH-00655-2020	SAMN14939129
USA-MA-MGH-00656-2020	SAMN14939130
USA-MA-MGH-00657-2020	SAMN14939131
USA-MA-MGH-00658-2020	SAMN14939132
USA-MA-MGH-00659-2020	SAMN14939133
USA-MA-MGH-00660-2020	SAMN14939134
USA-MA-MGH-00661-2020	SAMN14939135
USA-MA-MGH-00662-2020	SAMN14939136
USA-MA-MGH-00663-2020	SAMN14939137
USA-MA-MGH-00664-2020	SAMN14939138
USA-MA-MGH-00665-2020	SAMN14939139
USA-MA-MGH-00666-2020	SAMN14939140
USA-MA-MGH-00667-2020	SAMN14939141
USA-MA-MGH-00668-2020	SAMN14939142
USA-MA-MGH-00669-2020	SAMN14939143
USA-MA-MGH-00670-2020	SAMN14939144
USA-MA-MGH-00671-2020	SAMN14939145
USA-MA-MGH-00672-2020	SAMN14939146
USA-MA-MGH-00673-2020	SAMN14939147
USA-MA-MGH-00674-2020	SAMN14939148
USA-MA-MGH-00675-2020	SAMN14939149
USA-MA-MGH-00676-2020	SAMN14939150
USA-MA-MGH-00677-2020	SAMN14939151
USA-MA-MGH-00678-2020	SAMN14939152
USA-MA-MGH-00679-2020	SAMN14939153
USA-MA-MGH-00680-2020	SAMN14939154
USA-MA-MGH-00681-2020	SAMN14939155
USA-MA-MGH-00682-2020	SAMN14939156
USA-MA-MGH-00683-2020	SAMN14939157
USA-MA-MGH-00684-2020	SAMN14939158
USA-MA-MGH-00685-2020	SAMN14939159
USA-MA-MGH-00686-2020	SAMN14939160
USA-MA-MGH-00687-2020	SAMN14939161
USA-MA-MGH-00688-2020	SAMN14939162
USA-MA-MGH-00689-2020	SAMN14939163
USA-MA-MGH-00690-2020	SAMN14939164
USA-MA-MGH-00691-2020	SAMN14939165
USA-MA-MGH-00692-2020	SAMN14939166
USA-MA-MGH-00693-2020	SAMN14939167
USA-MA-MGH-00694-2020	SAMN14939168
USA-MA-MGH-00695-2020	SAMN14939169
USA-MA-MGH-00696-2020	SAMN14939170
USA-MA-MGH-00697-2020	SAMN14939171
USA-MA-MGH-00698-2020	SAMN14939172
USA-MA-MGH-00699-2020	SAMN14939173
USA-MA-MGH-00700-2020	SAMN14939174
USA-MA-MGH-00701-2020	SAMN14939175
USA-MA-MGH-00702-2020	SAMN14939176
USA-MA-MGH-00703-2020	SAMN14939177
USA-MA-MGH-00704-2020	SAMN14939178
USA-MA-MGH-00705-2020	SAMN14939179
USA-MA-MGH-00706-2020	SAMN14939180
USA-MA-MGH-00707-2020	SAMN14939181
USA-MA-MGH-00708-2020	SAMN14939182
USA-MA-MGH-00709-2020	SAMN14939183
USA-MA-MGH-00710-2020	SAMN14939184
USA-MA-MGH-00711-2020	SAMN14939185
USA-MA-MGH-00712-2020	SAMN14939186
USA-MA-MGH-00713-2020	SAMN14939187
USA-MA-MGH-00714-2020	SAMN14939188
USA-MA-MGH-00715-2020	SAMN14939189
USA-MA-MGH-00716-2020	SAMN14939190
USA-MA-MGH-00717-2020	SAMN14939191
USA-MA-MGH-00718-2020	SAMN14939192
USA-MA-MGH-00719-2020	SAMN14939193
USA-MA-MGH-00720-2020	SAMN14939194
USA-MA-MGH-00721-2020	SAMN14939195
