# Supplementary material for: Polyphonia: detecting inter-sample contamination in viral genomic sequencing data
Source: Bioinformatics. 2024 Dec 2;40(12):btae698. doi: 10.1093/bioinformatics/btae698 (PMC11652266; doi:10.1093/bioinformatics/btae698)
Supplement: btae698_Supplementary_Data [file btae698_supplementary_data.zip › 20210209_Batch49.plate_map.tsv]

USA-MA-Broad_CRSP-00979-2021	B1
USA-MA-Broad_CRSP-00980-2021	C1
USA-MA-Broad_CRSP-00981-2021	D1
USA-MA-Broad_CRSP-00982-2021	E1
USA-MA-Broad_CRSP-00983-2021	F1
USA-MA-Broad_CRSP-00984-2021	G1
USA-MA-Broad_CRSP-00985-2021	A2
USA-MA-Broad_CRSP-00986-2021	B2
USA-MA-Broad_CRSP-00987-2021	C2
USA-MA-Broad_CRSP-00988-2021	D2
USA-MA-Broad_CRSP-00989-2021	E2
USA-MA-Broad_CRSP-00990-2021	F2
USA-MA-Broad_CRSP-00991-2021	G2
USA-MA-Broad_CRSP-01055-2021	H2
USA-MA-Broad_CRSP-00992-2021	A3
USA-MA-Broad_CRSP-00993-2021	B3
USA-MA-Broad_CRSP-00994-2021	C3
USA-MA-Broad_CRSP-00995-2021	D3
USA-MA-Broad_CRSP-00996-2021	E3
USA-MA-Broad_CRSP-00997-2021	F3
USA-MA-Broad_CRSP-00998-2021	G3
USA-MA-Broad_CRSP-00848-2021	H3
USA-MA-Broad_CRSP-00999-2021	A4
USA-MA-Broad_CRSP-01000-2021	B4
USA-MA-Broad_CRSP-01001-2021	C4
USA-MA-Broad_CRSP-01002-2021	D4
USA-MA-Broad_CRSP-01003-2021	E4
USA-MA-Broad_CRSP-00978-2021	F4
USA-MA-Broad_CRSP-01005-2021	G4
USA-MA-Broad_CRSP-00854-2021	H4
USA-MA-Broad_CRSP-01006-2021	A5
USA-MA-Broad_CRSP-01007-2021	B5
USA-MA-Broad_CRSP-01008-2021	C5
USA-MA-Broad_CRSP-01009-2021	D5
USA-MA-Broad_CRSP-01010-2021	E5
USA-MA-Broad_CRSP-01011-2021	F5
USA-MA-Broad_CRSP-01012-2021	G5
USA-MA-Broad_CRSP-00851-2021	H5
USA-MA-Broad_CRSP-01013-2021	A6
USA-MA-Broad_CRSP-01014-2021	B6
USA-MA-Broad_CRSP-01015-2021	C6
USA-MA-Broad_CRSP-01016-2021	D6
USA-MA-Broad_CRSP-01017-2021	E6
USA-MA-Broad_CRSP-01018-2021	F6
USA-MA-Broad_CRSP-01019-2021	G6
USA-MA-Broad_CRSP-00852-2021	H6
USA-MA-Broad_CRSP-01020-2021	A7
USA-MA-Broad_CRSP-01021-2021	B7
USA-MA-Broad_CRSP-01022-2021	C7
USA-MA-Broad_CRSP-01023-2021	D7
USA-MA-Broad_CRSP-01024-2021	E7
USA-MA-Broad_CRSP-01025-2021	F7
USA-MA-Broad_CRSP-01026-2021	G7
USA-MA-Broad_CRSP-00853-2021	H7
USA-MA-Broad_CRSP-01027-2021	A8
USA-MA-Broad_CRSP-01028-2021	B8
USA-MA-Broad_CRSP-01029-2021	C8
USA-MA-Broad_CRSP-01030-2021	D8
USA-MA-Broad_CRSP-01031-2021	E8
USA-MA-Broad_CRSP-01032-2021	F8
USA-MA-Broad_CRSP-01033-2021	G8
USA-MA-Broad_CRSP-00856-2021	H8
USA-MA-Broad_CRSP-01034-2021	A9
USA-MA-Broad_CRSP-01035-2021	B9
USA-MA-Broad_CRSP-01036-2021	C9
USA-MA-Broad_CRSP-01037-2021	D9
USA-MA-Broad_CRSP-01038-2021	E9
USA-MA-Broad_CRSP-01039-2021	F9
USA-MA-Broad_CRSP-01040-2021	G9
USA-MA-Broad_CRSP-00857-2021	H9
USA-MA-Broad_CRSP-01041-2021	A10
USA-MA-Broad_CRSP-01042-2021	B10
USA-MA-Broad_CRSP-01043-2021	C10
USA-MA-Broad_CRSP-01044-2021	D10
USA-MA-Broad_CRSP-01045-2021	E10
USA-MA-Broad_CRSP-01046-2021	F10
USA-MA-Broad_CRSP-01047-2021	G10
USA-MA-Broad_CRSP-00858-2021	H10
USA-MA-Broad_CRSP-01048-2021	A11
USA-MA-Broad_CRSP-01049-2021	B11
USA-MA-Broad_CRSP-01050-2021	C11
USA-MA-Broad_CRSP-01051-2021	D11
USA-MA-Broad_CRSP-01054-2021	G11
USA-MA-Broad_CRSP-00859-2021	H11
USA-MA-Broad_CRSP-01056-2021	B12
USA-MA-Broad_CRSP-01057-2021	C12
USA-MA-Broad_CRSP-01058-2021	D12
USA-MA-Broad_CRSP-01059-2021	E12
USA-MA-Broad_CRSP-01060-2021	F12
USA-MA-Broad_CRSP-01061-2021	G12
