# Supplementary material for: Polyphonia: detecting inter-sample contamination in viral genomic sequencing data
Source: Bioinformatics. 2024 Dec 2;40(12):btae698. doi: 10.1093/bioinformatics/btae698 (PMC11652266; doi:10.1093/bioinformatics/btae698)
Supplement: btae698_Supplementary_Data [file btae698_supplementary_data.zip › 20200408_Batch2.expected_spikeins.tsv]

USA-MA-MGH-00132-2020	ERCC-00022
USA-MA-MGH-00133-2020	ERCC-00042
USA-MA-MGH-00134-2020	ERCC-00061
USA-MA-MGH-00135-2020	ERCC-00081
USA-MA-MGH-00136-2020	ERCC-00108
USA-MA-MGH-00137-2020	ERCC-00131
USA-MA-MGH-00139-2020	ERCC-00003
USA-MA-MGH-00140-2020	ERCC-00023
USA-MA-MGH-00141-2020	ERCC-00043
USA-MA-MGH-00142-2020	ERCC-00062
USA-MA-MGH-00143-2020	ERCC-00083
USA-MA-MGH-00144-2020	ERCC-00109
USA-MA-MGH-00145-2020	ERCC-00134
USA-MA-MGH-00146-2020	ERCC-00156
USA-MA-MGH-00147-2020	ERCC-00004
USA-MA-MGH-00148-2020	ERCC-00024
USA-MA-MGH-00149-2020	ERCC-00044
USA-MA-MGH-00150-2020	ERCC-00067
USA-MA-MGH-00151-2020	ERCC-00084
USA-MA-MGH-00152-2020	ERCC-00111
USA-MA-MGH-00153-2020	ERCC-00136
USA-MA-MGH-00154-2020	ERCC-00157
USA-MA-MGH-00155-2020	ERCC-00007
USA-MA-MGH-00156-2020	ERCC-00025
USA-MA-MGH-00157-2020	ERCC-00046
USA-MA-MGH-00158-2020	ERCC-00069
USA-MA-MGH-00159-2020	ERCC-00085
USA-MA-MGH-00160-2020	ERCC-00112
USA-MA-MGH-00161-2020	ERCC-00137
USA-MA-MGH-00162-2020	ERCC-00158
USA-MA-MGH-00163-2020	ERCC-00009
USA-MA-MGH-00164-2020	ERCC-00028
USA-MA-MGH-00165-2020	ERCC-00048
USA-MA-MGH-00166-2020	ERCC-00071
USA-MA-MGH-00167-2020	ERCC-00086
USA-MA-MGH-00168-2020	ERCC-00113
USA-MA-MGH-00169-2020	ERCC-00138
USA-MA-MGH-00170-2020	ERCC-00160
USA-MA-MGH-00171-2020	ERCC-00012
USA-MA-MGH-00172-2020	ERCC-00031
USA-MA-MGH-00173-2020	ERCC-00051
USA-MA-MGH-00174-2020	ERCC-00073
USA-MA-MGH-00175-2020	ERCC-00092
USA-MA-MGH-00176-2020	ERCC-00116
USA-MA-MGH-00177-2020	ERCC-00142
USA-MA-MGH-00178-2020	ERCC-00162
USA-MA-MGH-00179-2020	ERCC-00013
USA-MA-MGH-00180-2020	ERCC-00033
USA-MA-MGH-00181-2020	ERCC-00053
USA-MA-MGH-00182-2020	ERCC-00074
USA-MA-MGH-00183-2020	ERCC-00095
USA-MA-MGH-00184-2020	ERCC-00117
USA-MA-MGH-00185-2020	ERCC-00143
USA-MA-MGH-00186-2020	ERCC-00163
USA-MA-MGH-00187-2020	ERCC-00014
USA-MA-MGH-00188-2020	ERCC-00034
USA-MA-MGH-00189-2020	ERCC-00054
USA-MA-MGH-00190-2020	ERCC-00075
USA-MA-MGH-00191-2020	ERCC-00096
USA-MA-MGH-00192-2020	ERCC-00120
USA-MA-MGH-00193-2020	ERCC-00144
USA-MA-MGH-00194-2020	ERCC-00164
USA-MA-MGH-00195-2020	ERCC-00016
USA-MA-MGH-00196-2020	ERCC-00035
USA-MA-MGH-00197-2020	ERCC-00057
USA-MA-MGH-00198-2020	ERCC-00076
USA-MA-MGH-00199-2020	ERCC-00097
USA-MA-MGH-00200-2020	ERCC-00123
USA-MA-MGH-00201-2020	ERCC-00145
USA-MA-MGH-00202-2020	ERCC-00165
USA-MA-MGH-00203-2020	ERCC-00017
USA-MA-MGH-00204-2020	ERCC-00039
USA-MA-MGH-00205-2020	ERCC-00058
USA-MA-MGH-00206-2020	ERCC-00077
USA-MA-MGH-00207-2020	ERCC-00098
USA-MA-MGH-00208-2020	ERCC-00126
USA-MA-MGH-00209-2020	ERCC-00147
USA-MA-MGH-00210-2020	ERCC-00168
USA-MA-MGH-00211-2020	ERCC-00018
USA-MA-MGH-00212-2020	ERCC-00040
USA-MA-MGH-00213-2020	ERCC-00059
USA-MA-MGH-00214-2020	ERCC-00078
USA-MA-MGH-00215-2020	ERCC-00099
USA-MA-MGH-00216-2020	ERCC-00128
USA-MA-MGH-00217-2020	ERCC-00148
USA-MA-MGH-00218-2020	ERCC-00170
USA-MA-MGH-00223-2020	ERCC-00104
USA-MA-MGH-00224-2020	ERCC-00130
USA-MA-MGH-00225-2020	ERCC-00150
