# Supplementary material for: Polyphonia: detecting inter-sample contamination in viral genomic sequencing data
Source: Bioinformatics. 2024 Dec 2;40(12):btae698. doi: 10.1093/bioinformatics/btae698 (PMC11652266; doi:10.1093/bioinformatics/btae698)
Supplement: btae698_Supplementary_Data [file btae698_supplementary_data.zip › 20201020_Batch27.accessions.tsv]

USA-MA-MGH-02748-2020	SAMN17210569
USA-MA-MGH-02749-2020	SAMN17210570
USA-MA-MGH-02750-2020	SAMN17210571
USA-MA-MGH-02751-2020	SAMN17210572
USA-MA-MGH-02752-2020	SAMN17210573
USA-MA-MGH-02753-2020	SAMN17210574
USA-MA-MGH-02754-2020	SAMN17210575
USA-MA-MGH-02755-2020	SAMN17210576
USA-MA-MGH-02756-2020	SAMN17210577
USA-MA-MGH-02757-2020	SAMN17210578
USA-MA-MGH-02758-2020	SAMN17210579
USA-MA-MGH-02759-2020	SAMN17210580
USA-MA-MGH-02760-2020	SAMN17210581
USA-MA-MGH-02761-2020	SAMN17210582
USA-MA-MGH-02762-2020	SAMN17210583
USA-MA-MGH-02763-2020	SAMN17210584
USA-MA-MGH-02764-2020	SAMN17210585
USA-MA-MGH-02765-2020	SAMN17210586
USA-MA-MGH-02766-2020	SAMN17210587
USA-MA-MGH-02767-2020	SAMN17210588
USA-MA-MGH-02768-2020	SAMN17210589
USA-MA-MGH-02769-2020	SAMN17210590
USA-MA-MGH-02770-2020	SAMN17210591
USA-MA-MGH-02771-2020	SAMN17210592
USA-MA-MGH-02772-2020	SAMN17210593
USA-MA-MGH-02773-2020	SAMN17210594
USA-MA-MGH-02774-2020	SAMN17210595
USA-MA-MGH-02775-2020	SAMN17210596
USA-MA-MGH-02776-2020	SAMN17210597
USA-MA-MGH-02777-2020	SAMN17210598
USA-MA-MGH-02778-2020	SAMN17210599
USA-MA-MGH-02779-2020	SAMN17210600
USA-MA-MGH-02780-2020	SAMN17210601
USA-MA-MGH-02781-2020	SAMN17210602
USA-MA-MGH-02782-2020	SAMN17210603
USA-MA-MGH-02783-2020	SAMN17210604
USA-MA-MGH-02784-2020	SAMN17210605
USA-MA-MGH-02785-2020	SAMN17210606
USA-MA-MGH-02786-2020	SAMN17210607
USA-MA-MGH-02787-2020	SAMN17210608
USA-MA-MGH-02788-2020	SAMN17210609
USA-MA-MGH-02789-2020	SAMN17210610
USA-MA-MGH-02790-2020	SAMN17210611
USA-MA-MGH-02791-2020	SAMN17210612
USA-MA-MGH-02792-2020	SAMN17210613
USA-MA-MGH-02793-2020	SAMN17210614
USA-MA-MGH-02794-2020	SAMN17210615
USA-MA-MGH-02795-2020	SAMN17210616
USA-MA-MGH-02796-2020	SAMN17210617
USA-MA-MGH-02797-2020	SAMN17210618
USA-MA-MGH-02798-2020	SAMN17210619
USA-MA-MGH-02799-2020	SAMN17210620
USA-MA-MGH-02800-2020	SAMN17210621
USA-MA-MGH-02801-2020	SAMN17210622
USA-MA-MGH-02802-2020	SAMN17210623
USA-MA-MGH-02803-2020	SAMN17210624
USA-MA-MGH-02804-2020	SAMN17210625
USA-MA-MGH-02805-2020	SAMN17210626
USA-MA-MGH-02806-2020	SAMN17210627
USA-MA-MGH-02807-2020	SAMN17210628
USA-MA-MGH-02808-2020	SAMN17210629
USA-MA-MGH-02809-2020	SAMN17210630
USA-MA-MGH-02810-2020	SAMN17210631
USA-MA-MGH-02811-2020	SAMN17210632
USA-MA-MGH-02812-2020	SAMN17210633
USA-MA-MGH-02813-2020	SAMN17210634
USA-MA-MGH-02814-2020	SAMN17210635
USA-MA-MGH-02815-2020	SAMN17210636
USA-MA-MGH-02816-2020	SAMN17210637
USA-MA-MGH-02817-2020	SAMN17210638
USA-MA-MGH-02818-2020	SAMN17210639
USA-MA-MGH-02819-2020	SAMN17210640
USA-MA-MGH-02820-2020	SAMN17210641
USA-MA-MGH-02821-2020	SAMN17210642
USA-MA-MGH-02822-2020	SAMN17210643
USA-MA-MGH-02823-2020	SAMN17210644
USA-MA-MGH-02824-2020	SAMN17210645
