# Supplementary material for: Polyphonia: detecting inter-sample contamination in viral genomic sequencing data
Source: Bioinformatics. 2024 Dec 2;40(12):btae698. doi: 10.1093/bioinformatics/btae698 (PMC11652266; doi:10.1093/bioinformatics/btae698)
Supplement: btae698_Supplementary_Data [file btae698_supplementary_data.zip › 20200501_Batch10.plate_map.tsv]

USA-MA-MGH-00726-2020	B1
USA-MA-MGH-00727-2020	C1
USA-MA-MGH-00728-2020	D1
USA-MA-MGH-00729-2020	E1
USA-MA-MGH-00730-2020	F1
USA-MA-MGH-00732-2020	A2
USA-MA-MGH-00733-2020	B2
USA-MA-MGH-00734-2020	C2
USA-MA-MGH-00735-2020	D2
USA-MA-MGH-00736-2020	E2
USA-MA-MGH-00737-2020	F2
USA-MA-MGH-00738-2020	G2
USA-MA-MGH-00739-2020	H2
USA-MA-MGH-00740-2020	A3
USA-MA-MGH-00741-2020	B3
USA-MA-MGH-00742-2020	C3
USA-MA-MGH-00743-2020	D3
USA-MA-MGH-00744-2020	E3
USA-MA-MGH-00745-2020	F3
USA-MA-MGH-00746-2020	G3
USA-MA-MGH-00747-2020	H3
USA-MA-MGH-00748-2020	A4
USA-MA-MGH-00749-2020	B4
USA-MA-MGH-00750-2020	C4
USA-MA-MGH-00751-2020	D4
USA-MA-MGH-00752-2020	E4
USA-MA-MGH-00753-2020	F4
USA-MA-MGH-00754-2020	G4
USA-MA-MGH-00755-2020	H4
USA-MA-MGH-00756-2020	A5
USA-MA-MGH-00757-2020	B5
USA-MA-MGH-00758-2020	C5
USA-MA-MGH-00759-2020	D5
USA-MA-MGH-00760-2020	E5
USA-MA-MGH-00761-2020	F5
USA-MA-MGH-00762-2020	G5
USA-MA-MGH-00763-2020	H5
USA-MA-MGH-00764-2020	A6
USA-MA-MGH-00765-2020	B6
USA-MA-MGH-00766-2020	C6
USA-MA-MGH-00767-2020	D6
USA-MA-MGH-00768-2020	E6
USA-MA-MGH-00769-2020	F6
USA-MA-MGH-00770-2020	G6
USA-MA-MGH-00771-2020	H6
USA-MA-MGH-00772-2020	A7
USA-MA-MGH-00773-2020	B7
USA-MA-MGH-00774-2020	C7
USA-MA-MGH-00775-2020	D7
USA-MA-MGH-00776-2020	E7
USA-MA-MGH-00777-2020	F7
USA-MA-MGH-00778-2020	G7
USA-MA-MGH-00779-2020	H7
USA-MA-MGH-00780-2020	A8
USA-MA-MGH-00781-2020	B8
USA-MA-MGH-00782-2020	C8
USA-MA-MGH-00783-2020	D8
USA-MA-MGH-00784-2020	E8
USA-MA-MGH-00785-2020	F8
USA-MA-MGH-00786-2020	G8
USA-MA-MGH-00787-2020	H8
USA-MA-MGH-00788-2020	A9
USA-MA-MGH-00789-2020	B9
USA-MA-MGH-00790-2020	C9
USA-MA-MGH-00791-2020	D9
USA-MA-MGH-00792-2020	E9
USA-MA-MGH-00793-2020	F9
USA-MA-MGH-00794-2020	G9
USA-MA-MGH-00795-2020	H9
USA-MA-MGH-00796-2020	A10
USA-MA-MGH-00797-2020	B10
USA-MA-MGH-00798-2020	C10
USA-MA-MGH-00799-2020	D10
USA-MA-MGH-00800-2020	E10
USA-MA-MGH-00801-2020	F10
USA-MA-MGH-00802-2020	G10
USA-MA-MGH-00803-2020	H10
USA-MA-MGH-00804-2020	A11
USA-MA-MGH-00805-2020	B11
USA-MA-MGH-00806-2020	C11
USA-MA-MGH-00807-2020	D11
USA-MA-MGH-00808-2020	E11
USA-MA-MGH-00809-2020	F11
USA-MA-MGH-00810-2020	G11
USA-MA-MGH-00811-2020	H11
USA-MA-MGH-00812-2020	B12
USA-MA-MGH-00813-2020	C12
USA-MA-MGH-00814-2020	D12
USA-MA-MGH-00815-2020	E12
USA-MA-MGH-00816-2020	F12
