# Supplementary material for: Polyphonia: detecting inter-sample contamination in viral genomic sequencing data
Source: Bioinformatics. 2024 Dec 2;40(12):btae698. doi: 10.1093/bioinformatics/btae698 (PMC11652266; doi:10.1093/bioinformatics/btae698)
Supplement: btae698_Supplementary_Data [file btae698_supplementary_data.zip › 20210322_Batch68.accessions.tsv]

USA-NH-CDCBI-CRSP_01430-2021	SAMN18498220
USA-NH-CDCBI-CRSP_01431-2021	SAMN18498221
USA-CT-CDCBI-CRSP_01432-2021	SAMN18498222
USA-CT-CDCBI-CRSP_01433-2021	SAMN18498223
USA-NH-CDCBI-CRSP_01434-2021	SAMN18498224
USA-NH-CDCBI-CRSP_01435-2021	SAMN18498225
USA-NH-CDCBI-CRSP_01436-2021	SAMN18498226
USA-CT-CDCBI-CRSP_01437-2021	SAMN18498227
USA-CT-CDCBI-CRSP_01438-2021	SAMN18498228
USA-ME-CDCBI-CRSP_01439-2021	SAMN18498229
USA-NY-CDCBI-CRSP_01440-2021	SAMN18498230
USA-CT-CDCBI-CRSP_01441-2021	SAMN18498231
USA-CT-CDCBI-CRSP_01442-2021	SAMN18498232
USA-CT-CDCBI-CRSP_01443-2021	SAMN18498233
USA-CT-CDCBI-CRSP_01444-2021	SAMN18498234
USA-CT-CDCBI-CRSP_01445-2021	SAMN18498235
USA-CT-CDCBI-CRSP_01446-2021	SAMN18498236
USA-MA-CDCBI-CRSP_01447-2021	SAMN18498237
USA-MA-CDCBI-CRSP_01448-2021	SAMN18498238
USA-MA-CDCBI-CRSP_01449-2021	SAMN18498239
USA-NH-CDCBI-CRSP_01450-2021	SAMN18498240
USA-NH-CDCBI-CRSP_01451-2021	SAMN18498241
USA-MA-CDCBI-CRSP_01452-2021	SAMN18498242
USA-MA-CDCBI-CRSP_01453-2021	SAMN18498243
USA-MA-CDCBI-CRSP_01454-2021	SAMN18498244
USA-MA-CDCBI-CRSP_01455-2021	SAMN18498245
USA-MA-CDCBI-CRSP_01456-2021	SAMN18498246
USA-MA-CDCBI-CRSP_01457-2021	SAMN18498247
USA-MA-CDCBI-CRSP_01458-2021	SAMN18498248
USA-MA-CDCBI-CRSP_01459-2021	SAMN18498249
USA-MA-CDCBI-CRSP_01460-2021	SAMN18498250
USA-MA-CDCBI-CRSP_01461-2021	SAMN18498251
USA-MA-CDCBI-CRSP_01462-2021	SAMN18498252
USA-MA-CDCBI-CRSP_01463-2021	SAMN18498253
USA-MA-CDCBI-CRSP_01464-2021	SAMN18498254
USA-MA-CDCBI-CRSP_01465-2021	SAMN18498255
USA-MA-CDCBI-CRSP_01466-2021	SAMN18498256
USA-MA-CDCBI-CRSP_01467-2021	SAMN18498257
USA-MA-CDCBI-CRSP_01468-2021	SAMN18498258
USA-MA-CDCBI-CRSP_01469-2021	SAMN18498259
USA-MA-CDCBI-CRSP_01470-2021	SAMN18498260
USA-MA-CDCBI-CRSP_01471-2021	SAMN18498261
USA-MA-CDCBI-CRSP_01472-2021	SAMN18498262
USA-MA-CDCBI-CRSP_01473-2021	SAMN18498263
USA-MA-CDCBI-CRSP_01474-2021	SAMN18498264
USA-MA-CDCBI-CRSP_01475-2021	SAMN18498265
USA-MA-CDCBI-CRSP_01476-2021	SAMN18498266
USA-MA-CDCBI-CRSP_01477-2021	SAMN18498267
USA-MA-CDCBI-CRSP_01478-2021	SAMN18498268
USA-MA-CDCBI-CRSP_01479-2021	SAMN18498269
USA-MA-CDCBI-CRSP_01480-2021	SAMN18498270
USA-MA-CDCBI-CRSP_01481-2021	SAMN18498271
USA-MA-CDCBI-CRSP_01482-2021	SAMN18498272
USA-MA-CDCBI-CRSP_01483-2021	SAMN18498273
USA-MA-CDCBI-CRSP_01484-2021	SAMN18498274
USA-MA-CDCBI-CRSP_01485-2021	SAMN18498275
USA-MA-CDCBI-CRSP_01486-2021	SAMN18498276
USA-MA-CDCBI-CRSP_01487-2021	SAMN18498277
USA-MA-CDCBI-CRSP_01488-2021	SAMN18498278
USA-MA-CDCBI-CRSP_01489-2021	SAMN18498279
USA-MA-CDCBI-CRSP_01490-2021	SAMN18498280
USA-MA-CDCBI-CRSP_01491-2021	SAMN18498281
USA-MA-CDCBI-CRSP_01492-2021	SAMN18498282
USA-MA-CDCBI-CRSP_01493-2021	SAMN18498283
USA-MA-CDCBI-CRSP_01494-2021	SAMN18498284
USA-MA-CDCBI-CRSP_01495-2021	SAMN18498285
USA-MA-CDCBI-CRSP_01496-2021	SAMN18498286
USA-MA-CDCBI-CRSP_01497-2021	SAMN18498287
USA-MA-CDCBI-CRSP_01498-2021	SAMN18498288
USA-MA-CDCBI-CRSP_01499-2021	SAMN18498289
USA-MA-CDCBI-CRSP_01500-2021	SAMN18498290
USA-MA-CDCBI-CRSP_01501-2021	SAMN18498291
USA-MA-CDCBI-CRSP_01502-2021	SAMN18498292
USA-MA-CDCBI-CRSP_01503-2021	SAMN18498293
USA-MA-CDCBI-CRSP_01504-2021	SAMN18498294
USA-MA-CDCBI-CRSP_01505-2021	SAMN18498295
USA-MA-CDCBI-CRSP_01506-2021	SAMN18498296
USA-MA-CDCBI-CRSP_01507-2021	SAMN18498297
USA-MA-CDCBI-CRSP_01508-2021	SAMN18498298
USA-MA-CDCBI-CRSP_01509-2021	SAMN18498299
USA-MA-CDCBI-CRSP_01510-2021	SAMN18498300
USA-MA-CDCBI-CRSP_01511-2021	SAMN18498301
USA-MA-CDCBI-CRSP_01512-2021	SAMN18498302
USA-MA-CDCBI-CRSP_01513-2021	SAMN18498303
USA-MA-CDCBI-CRSP_01514-2021	SAMN18498304
USA-MA-CDCBI-CRSP_01515-2021	SAMN18498305
USA-MA-CDCBI-CRSP_01516-2021	SAMN18498306
USA-MA-CDCBI-CRSP_01517-2021	SAMN18498307
USA-MA-CDCBI-CRSP_01518-2021	SAMN18498308
USA-MA-CDCBI-CRSP_01519-2021	SAMN18498309
USA-MA-CDCBI-CRSP_01520-2021	SAMN18498310
USA-MA-CDCBI-CRSP_01521-2021	SAMN18498311
