# Supplementary material for: Polyphonia: detecting inter-sample contamination in viral genomic sequencing data
Source: Bioinformatics. 2024 Dec 2;40(12):btae698. doi: 10.1093/bioinformatics/btae698 (PMC11652266; doi:10.1093/bioinformatics/btae698)
Supplement: btae698_Supplementary_Data [file btae698_supplementary_data.zip › 20210202_Batch44.expected_spikeins.tsv]

USA-CA-Broad_FlowHealth-00007-2021	SDSI_2
USA-CA-Broad_FlowHealth-00008-2021	SDSI_3
USA-CA-Broad_FlowHealth-00009-2021	SDSI_4
USA-CA-Broad_FlowHealth-00010-2021	SDSI_5
USA-CA-Broad_FlowHealth-00011-2021	SDSI_6
USA-CA-Broad_FlowHealth-00012-2021	SDSI_7
USA-CA-Broad_FlowHealth-00013-2021	SDSI_9
USA-CA-Broad_FlowHealth-00014-2021	SDSI_10
USA-CA-Broad_FlowHealth-00015-2021	SDSI_11
USA-CA-Broad_FlowHealth-00016-2021	SDSI_12
USA-CA-Broad_FlowHealth-00017-2021	SDSI_13
USA-CA-Broad_FlowHealth-00018-2021	SDSI_14
USA-CA-Broad_FlowHealth-00019-2021	SDSI_15
USA-CA-Broad_FlowHealth-00020-2021	SDSI_16
USA-CA-Broad_FlowHealth-00021-2021	SDSI_17
USA-CA-Broad_FlowHealth-00022-2021	SDSI_18
USA-CA-Broad_FlowHealth-00023-2021	SDSI_19
USA-CA-Broad_FlowHealth-00024-2021	SDSI_20
USA-CA-Broad_FlowHealth-00025-2021	SDSI_21
USA-CA-Broad_FlowHealth-00026-2021	SDSI_22
USA-CA-Broad_FlowHealth-00027-2021	SDSI_23
USA-CA-Broad_FlowHealth-00028-2021	SDSI_24
USA-CA-Broad_FlowHealth-00029-2021	SDSI_25
USA-CA-Broad_FlowHealth-00030-2021	SDSI_26
USA-CA-Broad_FlowHealth-00031-2021	SDSI_27
USA-CA-Broad_FlowHealth-00032-2021	SDSI_28
USA-CA-Broad_FlowHealth-00033-2021	SDSI_29
USA-CA-Broad_FlowHealth-00034-2021	SDSI_30
USA-CA-Broad_FlowHealth-00035-2021	SDSI_31
USA-CA-Broad_FlowHealth-00036-2021	SDSI_32
USA-CA-Broad_FlowHealth-00037-2021	SDSI_33
USA-CA-Broad_FlowHealth-00038-2021	SDSI_34
USA-CA-Broad_FlowHealth-00039-2021	SDSI_35
USA-CA-Broad_FlowHealth-00040-2021	SDSI_36
USA-CA-Broad_FlowHealth-00041-2021	SDSI_37
USA-CA-Broad_FlowHealth-00042-2021	SDSI_38
USA-CA-Broad_FlowHealth-00043-2021	SDSI_39
USA-CA-Broad_FlowHealth-00044-2021	SDSI_40
USA-CA-Broad_FlowHealth-00045-2021	SDSI_41
USA-CA-Broad_FlowHealth-00046-2021	SDSI_42
USA-CA-Broad_FlowHealth-00047-2021	SDSI_43
USA-CA-Broad_FlowHealth-00048-2021	SDSI_44
USA-CA-Broad_FlowHealth-00049-2021	SDSI_45
USA-CA-Broad_FlowHealth-00050-2021	SDSI_46
USA-CA-Broad_FlowHealth-00051-2021	SDSI_47
USA-CA-Broad_FlowHealth-00052-2021	SDSI_48
USA-CA-Broad_FlowHealth-00053-2021	SDSI_1
USA-CA-Broad_FlowHealth-00054-2021	SDSI_2
USA-CA-Broad_FlowHealth-00055-2021	SDSI_3
USA-CA-Broad_FlowHealth-00056-2021	SDSI_4
USA-CA-Broad_FlowHealth-00057-2021	SDSI_5
USA-CA-Broad_FlowHealth-00058-2021	SDSI_6
USA-CA-Broad_FlowHealth-00059-2021	SDSI_7
USA-CA-Broad_FlowHealth-00060-2021	SDSI_8
USA-CA-Broad_FlowHealth-00061-2021	SDSI_10
USA-CA-Broad_FlowHealth-00062-2021	SDSI_11
USA-CA-Broad_FlowHealth-00063-2021	SDSI_12
USA-CA-Broad_FlowHealth-00064-2021	SDSI_13
