# Supplementary material for: Polyphonia: detecting inter-sample contamination in viral genomic sequencing data
Source: Bioinformatics. 2024 Dec 2;40(12):btae698. doi: 10.1093/bioinformatics/btae698 (PMC11652266; doi:10.1093/bioinformatics/btae698)
Supplement: btae698_Supplementary_Data [file btae698_supplementary_data.zip › 20210325_Batch71.plate_map.tsv]

USA-NH-CDCBI-CRSP_01553-2021	B1
USA-NH-CDCBI-CRSP_01554-2021	C1
USA-NH-CDCBI-CRSP_01555-2021	D1
USA-NH-CDCBI-CRSP_01556-2021	E1
USA-NH-CDCBI-CRSP_01557-2021	F1
USA-NH-CDCBI-CRSP_01558-2021	G1
USA-ME-CDCBI-CRSP_01559-2021	A2
USA-NH-CDCBI-CRSP_01560-2021	B2
USA-ME-CDCBI-CRSP_01561-2021	C2
USA-NH-CDCBI-CRSP_01562-2021	D2
USA-ME-CDCBI-CRSP_01563-2021	E2
USA-ME-CDCBI-CRSP_01564-2021	F2
USA-NH-CDCBI-CRSP_01565-2021	G2
USA-RI-CDCBI-CRSP_01566-2021	H2
USA-NH-CDCBI-CRSP_01567-2021	A3
USA-NH-CDCBI-CRSP_01568-2021	B3
USA-NH-CDCBI-CRSP_01569-2021	C3
USA-ME-CDCBI-CRSP_01570-2021	D3
USA-NH-CDCBI-CRSP_01571-2021	E3
USA-NH-CDCBI-CRSP_01572-2021	F3
USA-VT-CDCBI-CRSP_01573-2021	G3
USA-VT-CDCBI-CRSP_01574-2021	H3
USA-VT-CDCBI-CRSP_01575-2021	A4
USA-VT-CDCBI-CRSP_01576-2021	B4
USA-VT-CDCBI-CRSP_01577-2021	C4
USA-VT-CDCBI-CRSP_01578-2021	D4
USA-VT-CDCBI-CRSP_01579-2021	E4
USA-VT-CDCBI-CRSP_01580-2021	F4
USA-VT-CDCBI-CRSP_01581-2021	G4
USA-VT-CDCBI-CRSP_01582-2021	H4
USA-ME-CDCBI-CRSP_01583-2021	A5
USA-ME-CDCBI-CRSP_01584-2021	B5
USA-CT-CDCBI-CRSP_01585-2021	C5
USA-CT-CDCBI-CRSP_01586-2021	D5
USA-RI-CDCBI-CRSP_01587-2021	E5
USA-MA-CDCBI-CRSP_01588-2021	F5
USA-MA-CDCBI-CRSP_01589-2021	G5
USA-MA-CDCBI-CRSP_01590-2021	H5
USA-MA-CDCBI-CRSP_01591-2021	A6
USA-MA-CDCBI-CRSP_01592-2021	B6
USA-MA-CDCBI-CRSP_01593-2021	C6
USA-MA-CDCBI-CRSP_01594-2021	D6
USA-MA-CDCBI-CRSP_01595-2021	E6
USA-MA-CDCBI-CRSP_01596-2021	F6
USA-NH-CDCBI-CRSP_01597-2021	G6
USA-CT-CDCBI-CRSP_01598-2021	H6
USA-MA-CDCBI-CRSP_01599-2021	A7
USA-MA-CDCBI-CRSP_01600-2021	B7
USA-RI-CDCBI-CRSP_01601-2021	C7
USA-MA-CDCBI-CRSP_01602-2021	D7
USA-MA-CDCBI-CRSP_01603-2021	E7
USA-MA-CDCBI-CRSP_01604-2021	F7
USA-MA-CDCBI-CRSP_01605-2021	G7
USA-MA-CDCBI-CRSP_01606-2021	H7
USA-MA-CDCBI-CRSP_01607-2021	A8
USA-MA-CDCBI-CRSP_01608-2021	B8
USA-MA-CDCBI-CRSP_01609-2021	C8
USA-MA-CDCBI-CRSP_01610-2021	D8
USA-MA-CDCBI-CRSP_01611-2021	E8
USA-MA-CDCBI-CRSP_01612-2021	F8
USA-MA-CDCBI-CRSP_01613-2021	G8
USA-MA-CDCBI-CRSP_01614-2021	H8
USA-CT-CDCBI-CRSP_01615-2021	A9
USA-CT-CDCBI-CRSP_01616-2021	B9
USA-CT-CDCBI-CRSP_01617-2021	C9
USA-CT-CDCBI-CRSP_01618-2021	D9
USA-MA-CDCBI-CRSP_01619-2021	E9
USA-MA-CDCBI-CRSP_01620-2021	F9
USA-MA-CDCBI-CRSP_01621-2021	G9
USA-MA-CDCBI-CRSP_01622-2021	H9
USA-MA-CDCBI-CRSP_01623-2021	A10
USA-MA-CDCBI-CRSP_01624-2021	B10
USA-MA-CDCBI-CRSP_01625-2021	C10
USA-MA-CDCBI-CRSP_01626-2021	D10
USA-MA-CDCBI-CRSP_01627-2021	E10
USA-MA-CDCBI-CRSP_01628-2021	F10
USA-MA-CDCBI-CRSP_01629-2021	G10
USA-MA-CDCBI-CRSP_01630-2021	H10
USA-MA-CDCBI-CRSP_01631-2021	A11
USA-MA-CDCBI-CRSP_01632-2021	B11
USA-MA-CDCBI-CRSP_01633-2021	C11
USA-MA-CDCBI-CRSP_01634-2021	D11
USA-MA-CDCBI-CRSP_01635-2021	E11
USA-MA-CDCBI-CRSP_01636-2021	F11
USA-VT-CDCBI-CRSP_01637-2021	G11
USA-MA-CDCBI-CRSP_01638-2021	H11
USA-NH-CDCBI-CRSP_01639-2021	B12
USA-MA-CDCBI-CRSP_01640-2021	C12
USA-MA-CDCBI-CRSP_01641-2021	D12
USA-MA-CDCBI-CRSP_01642-2021	E12
USA-MA-CDCBI-CRSP_01643-2021	F12
USA-MA-CDCBI-CRSP_01644-2021	G12
