# Supplementary material for: Polyphonia: detecting inter-sample contamination in viral genomic sequencing data
Source: Bioinformatics. 2024 Dec 2;40(12):btae698. doi: 10.1093/bioinformatics/btae698 (PMC11652266; doi:10.1093/bioinformatics/btae698)
Supplement: btae698_Supplementary_Data [file btae698_supplementary_data.zip › 20210409_Batch81.plate_map.tsv]

USA-NY-CDCBI-CRSP_02105-2021	B1
USA-CT-CDCBI-CRSP_02106-2021	C1
USA-NY-CDCBI-CRSP_02107-2021	D1
USA-CT-CDCBI-CRSP_02108-2021	E1
USA-VT-CDCBI-CRSP_02109-2021	F1
USA-NY-CDCBI-CRSP_02110-2021	G1
USA-NH-CDCBI-CRSP_02111-2021	A2
USA-CT-CDCBI-CRSP_02112-2021	B2
USA-CT-CDCBI-CRSP_02113-2021	C2
USA-VT-CDCBI-CRSP_02114-2021	D2
USA-VT-CDCBI-CRSP_02115-2021	E2
USA-CT-CDCBI-CRSP_02116-2021	F2
USA-RI-CDCBI-CRSP_02117-2021	G2
USA-RI-CDCBI-CRSP_02118-2021	H2
USA-NY-CDCBI-CRSP_02119-2021	A3
USA-CT-CDCBI-CRSP_02120-2021	B3
USA-RI-CDCBI-CRSP_02121-2021	C3
USA-CT-CDCBI-CRSP_02122-2021	D3
USA-NY-CDCBI-CRSP_02123-2021	E3
USA-CT-CDCBI-CRSP_02124-2021	F3
USA-NH-CDCBI-CRSP_02125-2021	G3
USA-NH-CDCBI-CRSP_02126-2021	H3
USA-NY-CDCBI-CRSP_02127-2021	A4
USA-ME-CDCBI-CRSP_02128-2021	B4
USA-ME-CDCBI-CRSP_02129-2021	C4
USA-NH-CDCBI-CRSP_02130-2021	D4
USA-NH-CDCBI-CRSP_02131-2021	E4
USA-NH-CDCBI-CRSP_02132-2021	F4
USA-NH-CDCBI-CRSP_02133-2021	G4
USA-ME-CDCBI-CRSP_02134-2021	H4
USA-NY-CDCBI-CRSP_02135-2021	A5
USA-ME-CDCBI-CRSP_02136-2021	B5
USA-ME-CDCBI-CRSP_02137-2021	C5
USA-RI-CDCBI-CRSP_02138-2021	D5
USA-ME-CDCBI-CRSP_02139-2021	E5
USA-ME-CDCBI-CRSP_02140-2021	F5
USA-NY-CDCBI-CRSP_02141-2021	G5
USA-NY-CDCBI-CRSP_02142-2021	H5
USA-VT-CDCBI-CRSP_02143-2021	A6
USA-VT-CDCBI-CRSP_02144-2021	B6
USA-VT-CDCBI-CRSP_02145-2021	C6
USA-VT-CDCBI-CRSP_02146-2021	D6
USA-NY-CDCBI-CRSP_02147-2021	E6
USA-NY-CDCBI-CRSP_02148-2021	F6
USA-NY-CDCBI-CRSP_02149-2021	G6
USA-CT-CDCBI-CRSP_02150-2021	H6
USA-VT-CDCBI-CRSP_02151-2021	A7
USA-VT-CDCBI-CRSP_02152-2021	B7
USA-VT-CDCBI-CRSP_02153-2021	C7
USA-VT-CDCBI-CRSP_02154-2021	D7
USA-ME-CDCBI-CRSP_02155-2021	E7
USA-CT-CDCBI-CRSP_02156-2021	F7
USA-CT-CDCBI-CRSP_02157-2021	G7
USA-ME-CDCBI-CRSP_02158-2021	H7
USA-RI-CDCBI-CRSP_02159-2021	A8
USA-CT-CDCBI-CRSP_02160-2021	B8
USA-NY-CDCBI-CRSP_02161-2021	C8
USA-CT-CDCBI-CRSP_02162-2021	D8
USA-CT-CDCBI-CRSP_02163-2021	E8
USA-ME-CDCBI-CRSP_02164-2021	F8
USA-CT-CDCBI-CRSP_02165-2021	G8
USA-NY-CDCBI-CRSP_02166-2021	H8
USA-CT-CDCBI-CRSP_02167-2021	A9
USA-NY-CDCBI-CRSP_02168-2021	B9
USA-NY-CDCBI-CRSP_02169-2021	C9
USA-ME-CDCBI-CRSP_02170-2021	D9
USA-NY-CDCBI-CRSP_02171-2021	E9
USA-VT-CDCBI-CRSP_02172-2021	F9
USA-CT-CDCBI-CRSP_02173-2021	G9
USA-CT-CDCBI-CRSP_02174-2021	H9
USA-RI-CDCBI-CRSP_02175-2021	A10
USA-ME-CDCBI-CRSP_02176-2021	B10
USA-NH-CDCBI-CRSP_02177-2021	C10
USA-VT-CDCBI-CRSP_02178-2021	D10
USA-VT-CDCBI-CRSP_02179-2021	E10
USA-VT-CDCBI-CRSP_02180-2021	F10
USA-VT-CDCBI-CRSP_02181-2021	G10
USA-VT-CDCBI-CRSP_02182-2021	H10
USA-RI-CDCBI-CRSP_02183-2021	A11
USA-NY-CDCBI-CRSP_02184-2021	B11
USA-VT-CDCBI-CRSP_02185-2021	C11
USA-VT-CDCBI-CRSP_02186-2021	D11
USA-VT-CDCBI-CRSP_02187-2021	E11
USA-VT-CDCBI-CRSP_02188-2021	F11
USA-VT-CDCBI-CRSP_02189-2021	G11
USA-VT-CDCBI-CRSP_02190-2021	H11
USA-ME-CDCBI-CRSP_02191-2021	B12
USA-ME-CDCBI-CRSP_02192-2021	C12
USA-ME-CDCBI-CRSP_02193-2021	D12
USA-ME-CDCBI-CRSP_02194-2021	E12
USA-ME-CDCBI-CRSP_02195-2021	F12
USA-ME-CDCBI-CRSP_02196-2021	G12
