# Supplementary material for: Polyphonia: detecting inter-sample contamination in viral genomic sequencing data
Source: Bioinformatics. 2024 Dec 2;40(12):btae698. doi: 10.1093/bioinformatics/btae698 (PMC11652266; doi:10.1093/bioinformatics/btae698)
Supplement: btae698_Supplementary_Data [file btae698_supplementary_data.zip › 20210126_Batch40.expected_spikeins.tsv]

USA-RI-Broad_RIDOH-00109-2021	SDSI_15
USA-RI-Broad_RIDOH-00110-2021	SDSI_16
USA-RI-Broad_RIDOH-00112-2021	SDSI_18
USA-RI-Broad_RIDOH-00113-2021	SDSI_19
USA-RI-Broad_RIDOH-00114-2021	SDSI_20
USA-RI-Broad_RIDOH-00115-2021	SDSI_21
USA-RI-Broad_RIDOH-00116-2021	SDSI_22
USA-RI-Broad_RIDOH-00117-2021	SDSI_23
USA-RI-Broad_RIDOH-00118-2021	SDSI_24
USA-RI-Broad_RIDOH-00119-2021	SDSI_25
USA-RI-Broad_RIDOH-00120-2021	SDSI_26
USA-RI-Broad_RIDOH-00121-2021	SDSI_27
USA-RI-Broad_RIDOH-00122-2021	SDSI_28
USA-RI-Broad_RIDOH-00123-2021	SDSI_29
USA-RI-Broad_RIDOH-00124-2021	SDSI_30
USA-RI-Broad_RIDOH-00125-2021	SDSI_31
USA-RI-Broad_RIDOH-00126-2021	SDSI_32
USA-RI-Broad_RIDOH-00128-2021	SDSI_34
USA-RI-Broad_RIDOH-00129-2021	SDSI_35
USA-RI-Broad_RIDOH-00130-2021	SDSI_36
USA-RI-Broad_RIDOH-00131-2021	SDSI_37
USA-RI-Broad_RIDOH-00132-2021	SDSI_38
USA-RI-Broad_RIDOH-00133-2021	SDSI_39
USA-RI-Broad_RIDOH-00134-2021	SDSI_40
USA-RI-Broad_RIDOH-00135-2021	SDSI_41
USA-RI-Broad_RIDOH-00136-2021	SDSI_42
USA-RI-Broad_RIDOH-00137-2021	SDSI_43
USA-RI-Broad_RIDOH-00138-2021	SDSI_44
USA-RI-Broad_RIDOH-00139-2021	SDSI_45
USA-RI-Broad_RIDOH-00140-2021	SDSI_46
USA-RI-Broad_RIDOH-00141-2021	SDSI_47
USA-RI-Broad_RIDOH-00142-2021	SDSI_48
USA-RI-Broad_RIDOH-00145-2021	SDSI_3
USA-RI-Broad_RIDOH-00150-2021	SDSI_8
USA-RI-Broad_RIDOH-00151-2021	SDSI_9
USA-RI-Broad_RIDOH-00152-2021	SDSI_10
USA-RI-Broad_RIDOH-00153-2021	SDSI_11
USA-RI-Broad_RIDOH-00154-2021	SDSI_12
USA-RI-Broad_RIDOH-00155-2021	SDSI_13
USA-RI-Broad_RIDOH-00156-2021	SDSI_14
USA-RI-Broad_RIDOH-00157-2021	SDSI_15
USA-RI-Broad_RIDOH-00158-2021	SDSI_16
USA-RI-Broad_RIDOH-00159-2021	SDSI_17
USA-RI-Broad_RIDOH-00160-2021	SDSI_18
USA-RI-Broad_RIDOH-00162-2021	SDSI_20
USA-RI-Broad_RIDOH-00163-2021	SDSI_21
USA-RI-Broad_RIDOH-00164-2021	SDSI_22
USA-RI-Broad_RIDOH-00165-2021	SDSI_23
USA-RI-Broad_RIDOH-00166-2021	SDSI_24
USA-RI-Broad_RIDOH-00167-2021	SDSI_25
USA-RI-Broad_RIDOH-00168-2021	SDSI_26
USA-RI-Broad_RIDOH-00169-2021	SDSI_27
USA-RI-Broad_RIDOH-00170-2021	SDSI_28
USA-RI-Broad_RIDOH-00171-2021	SDSI_29
USA-RI-Broad_RIDOH-00173-2021	SDSI_31
USA-RI-Broad_RIDOH-00174-2021	SDSI_32
USA-RI-Broad_RIDOH-00180-2021	SDSI_38
USA-RI-Broad_RIDOH-00181-2021	SDSI_39
USA-RI-Broad_RIDOH-00182-2021	SDSI_40
USA-RI-Broad_RIDOH-00186-2021	SDSI_45
