# Supplementary material for: Polyphonia: detecting inter-sample contamination in viral genomic sequencing data
Source: Bioinformatics. 2024 Dec 2;40(12):btae698. doi: 10.1093/bioinformatics/btae698 (PMC11652266; doi:10.1093/bioinformatics/btae698)
Supplement: btae698_Supplementary_Data [file btae698_supplementary_data.zip › 20210315_Batch63.plate_map.tsv]

USA-RI-CDCBI-RIDOH_00698-2021	B1
USA-RI-CDCBI-RIDOH_00699-2021	C1
USA-RI-CDCBI-RIDOH_00700-2021	D1
USA-RI-CDCBI-RIDOH_00701-2021	E1
USA-RI-CDCBI-RIDOH_00702-2021	F1
USA-RI-CDCBI-RIDOH_00703-2021	G1
USA-RI-CDCBI-RIDOH_00704-2021	A2
USA-RI-CDCBI-RIDOH_00705-2021	B2
USA-RI-CDCBI-RIDOH_00706-2021	C2
USA-RI-CDCBI-RIDOH_00707-2021	D2
USA-RI-CDCBI-RIDOH_00708-2021	E2
USA-RI-CDCBI-RIDOH_00709-2021	F2
USA-RI-CDCBI-RIDOH_00710-2021	G2
USA-RI-CDCBI-RIDOH_00711-2021	H2
USA-RI-CDCBI-RIDOH_00712-2021	A3
USA-RI-CDCBI-RIDOH_00713-2021	B3
USA-RI-CDCBI-RIDOH_00714-2021	C3
USA-RI-CDCBI-RIDOH_00715-2021	D3
USA-RI-CDCBI-RIDOH_00716-2021	E3
USA-RI-CDCBI-RIDOH_00717-2021	F3
USA-RI-CDCBI-RIDOH_00718-2021	G3
USA-RI-CDCBI-RIDOH_00719-2021	H3
USA-RI-CDCBI-RIDOH_00720-2021	A4
USA-RI-CDCBI-RIDOH_00721-2021	B4
USA-RI-CDCBI-RIDOH_00722-2021	C4
USA-RI-CDCBI-RIDOH_00723-2021	D4
USA-RI-CDCBI-RIDOH_00724-2021	E4
USA-RI-CDCBI-RIDOH_00725-2021	F4
USA-RI-CDCBI-RIDOH_00726-2021	G4
USA-RI-CDCBI-RIDOH_00727-2021	H4
USA-RI-CDCBI-RIDOH_00728-2021	A5
USA-RI-CDCBI-RIDOH_00729-2021	B5
USA-RI-CDCBI-RIDOH_00730-2021	C5
USA-RI-CDCBI-RIDOH_00731-2021	D5
USA-RI-CDCBI-RIDOH_00732-2021	E5
USA-RI-CDCBI-RIDOH_00733-2021	F5
USA-RI-CDCBI-RIDOH_00734-2021	G5
USA-RI-CDCBI-RIDOH_00735-2021	H5
USA-RI-CDCBI-RIDOH_00736-2021	A6
USA-RI-CDCBI-RIDOH_00737-2021	B6
USA-RI-CDCBI-RIDOH_00738-2021	C6
USA-RI-CDCBI-RIDOH_00739-2021	D6
USA-RI-CDCBI-RIDOH_00740-2021	E6
USA-RI-CDCBI-RIDOH_00741-2021	F6
USA-RI-CDCBI-RIDOH_00742-2021	G6
USA-RI-CDCBI-RIDOH_00743-2021	H6
USA-RI-CDCBI-RIDOH_00744-2021	A7
USA-RI-CDCBI-RIDOH_00745-2021	B7
USA-RI-CDCBI-RIDOH_00746-2021	C7
USA-RI-CDCBI-RIDOH_00747-2021	D7
USA-RI-CDCBI-RIDOH_00748-2021	E7
USA-RI-CDCBI-RIDOH_00749-2021	F7
USA-RI-CDCBI-RIDOH_00750-2021	G7
USA-RI-CDCBI-RIDOH_00751-2021	H7
USA-RI-CDCBI-RIDOH_00752-2021	A8
USA-RI-CDCBI-RIDOH_00753-2021	B8
USA-RI-CDCBI-RIDOH_00754-2021	C8
USA-RI-CDCBI-RIDOH_00755-2021	D8
USA-RI-CDCBI-RIDOH_00756-2021	E8
USA-RI-CDCBI-RIDOH_00757-2021	F8
USA-RI-CDCBI-RIDOH_00758-2021	G8
USA-RI-CDCBI-RIDOH_00759-2021	H8
USA-RI-CDCBI-RIDOH_00760-2021	A9
USA-RI-CDCBI-RIDOH_00761-2021	B9
USA-RI-CDCBI-RIDOH_00762-2021	C9
USA-RI-CDCBI-RIDOH_00763-2021	D9
USA-RI-CDCBI-RIDOH_00764-2021	E9
USA-RI-CDCBI-RIDOH_00765-2021	F9
USA-RI-CDCBI-RIDOH_00766-2021	G9
USA-RI-CDCBI-RIDOH_00767-2021	H9
USA-RI-CDCBI-RIDOH_00768-2021	A10
USA-RI-CDCBI-RIDOH_00769-2021	B10
USA-RI-CDCBI-RIDOH_00770-2021	C10
USA-RI-CDCBI-RIDOH_00771-2021	D10
USA-RI-CDCBI-RIDOH_00772-2021	E10
USA-RI-CDCBI-RIDOH_00773-2021	F10
USA-RI-CDCBI-RIDOH_00774-2021	G10
USA-RI-CDCBI-RIDOH_00775-2021	H10
USA-RI-CDCBI-RIDOH_00776-2021	A11
USA-RI-CDCBI-RIDOH_00777-2021	B11
USA-RI-CDCBI-RIDOH_00778-2021	C11
USA-RI-CDCBI-RIDOH_00779-2021	D11
USA-RI-CDCBI-RIDOH_00780-2021	E11
USA-RI-CDCBI-RIDOH_00781-2021	F11
USA-RI-CDCBI-RIDOH_00782-2021	G11
USA-RI-CDCBI-RIDOH_00783-2021	H11
USA-RI-CDCBI-RIDOH_00784-2021	B12
USA-RI-CDCBI-RIDOH_00785-2021	C12
USA-RI-CDCBI-RIDOH_00786-2021	D12
USA-RI-CDCBI-RIDOH_00787-2021	E12
USA-RI-CDCBI-RIDOH_00788-2021	F12
USA-RI-CDCBI-RIDOH_00789-2021	G12
