# Supplementary material for: Polyphonia: detecting inter-sample contamination in viral genomic sequencing data
Source: Bioinformatics. 2024 Dec 2;40(12):btae698. doi: 10.1093/bioinformatics/btae698 (PMC11652266; doi:10.1093/bioinformatics/btae698)
Supplement: btae698_Supplementary_Data [file btae698_supplementary_data.zip › 20210304_Batch60.expected_spikeins.tsv]

USA-MA-MGH-04119-2021	SDSI_2
USA-MA-MGH-04120-2021	SDSI_3
USA-MA-MGH-04121-2021	SDSI_4
USA-MA-MGH-04122-2021	SDSI_5
USA-MA-MGH-04123-2021	SDSI_6
USA-MA-MGH-04124-2021	SDSI_7
USA-MA-MGH-04125-2021	SDSI_9
USA-MA-MGH-04126-2021	SDSI_10
USA-MA-MGH-04127-2021	SDSI_11
USA-MA-MGH-04128-2021	SDSI_12
USA-MA-MGH-04129-2021	SDSI_13
USA-MA-MGH-04130-2020	SDSI_14
USA-MA-MGH-04131-2021	SDSI_15
USA-MA-MGH-04132-2020	SDSI_16
USA-MA-MGH-04133-2021	SDSI_17
USA-MA-MGH-04134-2020	SDSI_18
USA-MA-MGH-04135-2020	SDSI_19
USA-MA-MGH-04136-2020	SDSI_20
USA-MA-MGH-04137-2020	SDSI_21
USA-MA-MGH-04138-2020	SDSI_22
USA-MA-MGH-04139-2020	SDSI_23
USA-MA-MGH-04140-2020	SDSI_24
USA-MA-MGH-04141-2020	SDSI_25
USA-MA-MGH-04142-2021	SDSI_26
USA-MA-MGH-04143-2020	SDSI_27
USA-MA-MGH-04144-2021	SDSI_28
USA-MA-MGH-04145-2021	SDSI_29
USA-MA-MGH-04146-2021	SDSI_30
USA-MA-MGH-04147-2021	SDSI_31
USA-MA-MGH-04148-2021	SDSI_32
USA-MA-MGH-04149-2021	SDSI_33
USA-MA-MGH-04150-2021	SDSI_34
USA-MA-MGH-04151-2021	SDSI_35
USA-MA-MGH-04152-2021	SDSI_36
USA-MA-MGH-04153-2021	SDSI_37
USA-MA-MGH-04154-2021	SDSI_38
USA-MA-MGH-04155-2021	SDSI_39
USA-MA-MGH-04156-2021	SDSI_40
USA-MA-MGH-04157-2021	SDSI_41
USA-MA-MGH-04158-2021	SDSI_42
USA-MA-MGH-04159-2021	SDSI_43
USA-MA-MGH-04160-2021	SDSI_44
USA-MA-MGH-04161-2021	SDSI_45
USA-MA-MGH-04162-2021	SDSI_46
USA-MA-MGH-04163-2021	SDSI_47
USA-MA-MGH-04164-2021	SDSI_48
USA-MA-MGH-04165-2021	SDSI_1
USA-MA-MGH-04166-2021	SDSI_2
USA-MA-MGH-04167-2021	SDSI_3
USA-MA-MGH-04168-2021	SDSI_4
USA-MA-MGH-04169-2021	SDSI_5
USA-MA-MGH-04170-2021	SDSI_6
USA-MA-MGH-04171-2021	SDSI_7
USA-MA-MGH-04172-2021	SDSI_8
USA-MA-MGH-04173-2021	SDSI_9
USA-MA-MGH-04174-2021	SDSI_10
USA-MA-MGH-04175-2021	SDSI_11
USA-MA-MGH-04176-2021	SDSI_12
USA-MA-MGH-04177-2021	SDSI_13
USA-MA-MGH-04178-2021	SDSI_14
USA-MA-MGH-04179-2021	SDSI_15
USA-MA-MGH-04180-2021	SDSI_16
USA-MA-MGH-04181-2021	SDSI_17
USA-MA-MGH-04182-2021	SDSI_18
USA-MA-MGH-04183-2021	SDSI_19
USA-MA-MGH-04184-2021	SDSI_20
USA-MA-MGH-04185-2021	SDSI_21
USA-MA-MGH-04186-2021	SDSI_22
USA-MA-MGH-04187-2021	SDSI_23
USA-MA-MGH-04188-2021	SDSI_24
USA-MA-MGH-04189-2021	SDSI_25
USA-MA-MGH-04190-2021	SDSI_26
USA-MA-MGH-04191-2021	SDSI_27
USA-MA-MGH-04192-2021	SDSI_28
USA-MA-MGH-04193-2021	SDSI_29
USA-MA-MGH-04194-2021	SDSI_30
USA-MA-MGH-04195-2021	SDSI_31
USA-MA-MGH-04196-2021	SDSI_32
USA-MA-MGH-04197-2021	SDSI_33
USA-MA-MGH-04198-2021	SDSI_34
USA-MA-MGH-04199-2021	SDSI_35
USA-MA-MGH-04200-2021	SDSI_36
USA-MA-MGH-04201-2021	SDSI_37
USA-MA-MGH-04202-2021	SDSI_38
USA-MA-MGH-04203-2021	SDSI_39
USA-MA-MGH-04204-2021	SDSI_40
USA-MA-MGH-04205-2021	SDSI_42
USA-MA-MGH-04206-2021	SDSI_43
USA-MA-MGH-04207-2021	SDSI_44
USA-MA-MGH-04208-2021	SDSI_45
USA-MA-MGH-04209-2021	SDSI_46
USA-MA-MGH-04210-2021	SDSI_47
