# Supplementary material for: Polyphonia: detecting inter-sample contamination in viral genomic sequencing data
Source: Bioinformatics. 2024 Dec 2;40(12):btae698. doi: 10.1093/bioinformatics/btae698 (PMC11652266; doi:10.1093/bioinformatics/btae698)
Supplement: btae698_Supplementary_Data [file btae698_supplementary_data.zip › 20200521_Batch21.plate_map.tsv]

USA-MA-MASPHL-00104-2020	B1
USA-MA-MASPHL-00105-2020	C1
USA-MA-MASPHL-00106-2020	D1
USA-MA-MASPHL-00107-2020	E1
USA-MA-MASPHL-00108-2020	F1
USA-MA-MASPHL-00109-2020	G1
USA-MA-MASPHL-00110-2020	A2
USA-MA-MASPHL-00112-2020	C2
USA-MA-MASPHL-00113-2020	D2
USA-MA-MASPHL-00114-2020	E2
USA-MA-MASPHL-00115-2020	F2
USA-MA-MASPHL-00116-2020	G2
USA-MA-MASPHL-00117-2020	H2
USA-MA-MASPHL-00118-2020	A3
USA-MA-MASPHL-00119-2020	B3
USA-MA-MASPHL-00120-2020	C3
USA-MA-MASPHL-00121-2020	D3
USA-MA-MASPHL-00122-2020	E3
USA-MA-MASPHL-00123-2020	F3
USA-MA-MASPHL-00124-2020	G3
USA-MA-MASPHL-00125-2020	H3
USA-MA-MASPHL-00126-2020	A4
USA-MA-MASPHL-00127-2020	B4
USA-MA-MASPHL-00128-2020	C4
USA-MA-MASPHL-00129-2020	D4
USA-MA-MASPHL-00130-2020	E4
USA-MA-MASPHL-00131-2020	F4
USA-MA-MASPHL-00132-2020	G4
USA-MA-MASPHL-00133-2020	H4
USA-MA-MASPHL-00134-2020	A5
USA-MA-MASPHL-00135-2020	B5
USA-MA-MASPHL-00136-2020	C5
USA-MA-MASPHL-00137-2020	D5
USA-MA-MASPHL-00138-2020	E5
USA-MA-MASPHL-00139-2020	F5
USA-MA-MASPHL-00140-2020	G5
USA-MA-MASPHL-00141-2020	H5
USA-MA-MASPHL-00142-2020	A6
USA-MA-MASPHL-00143-2020	B6
USA-MA-MASPHL-00144-2020	C6
USA-MA-MASPHL-00145-2020	D6
USA-MA-MASPHL-00147-2020	F6
USA-MA-MASPHL-00148-2020	G6
USA-MA-MASPHL-00149-2020	H6
USA-MA-MASPHL-00150-2020	A7
USA-MA-MASPHL-00151-2020	B7
USA-MA-MASPHL-00152-2020	C7
USA-MA-MASPHL-00153-2020	D7
USA-MA-MASPHL-00155-2020	F7
USA-MA-MASPHL-00156-2020	G7
USA-MA-MASPHL-00157-2020	H7
USA-MA-MASPHL-00158-2020	A8
USA-MA-MASPHL-00159-2020	B8
USA-MA-MASPHL-00160-2020	C8
USA-MA-MASPHL-00161-2020	D8
USA-MA-MASPHL-00162-2020	E8
USA-MA-MASPHL-00163-2020	F8
USA-MA-MASPHL-00164-2020	G8
USA-MA-MASPHL-00165-2020	H8
USA-MA-MASPHL-00166-2020	A9
USA-MA-MASPHL-00167-2020	B9
USA-MA-MASPHL-00168-2020	C9
USA-MA-MASPHL-00169-2020	D9
USA-MA-MASPHL-00170-2020	E9
USA-MA-MASPHL-00171-2020	F9
USA-MA-MASPHL-00172-2020	G9
USA-MA-MASPHL-00173-2020	H9
USA-MA-MASPHL-00174-2020	A10
USA-MA-MASPHL-00175-2020	B10
USA-MA-MASPHL-00176-2020	C10
USA-MA-MASPHL-00177-2020	D10
USA-MA-MASPHL-00178-2020	E10
USA-MA-MASPHL-00179-2020	F10
USA-MA-MASPHL-00180-2020	G10
USA-MA-MASPHL-00181-2020	H10
USA-MA-MASPHL-00182-2020	A11
USA-MA-MASPHL-00183-2020	B11
USA-MA-MASPHL-00184-2020	C11
USA-MA-MASPHL-00185-2020	D11
USA-MA-MASPHL-00186-2020	E11
USA-MA-MASPHL-00187-2020	F11
USA-MA-MASPHL-00188-2020	G11
USA-MA-MASPHL-00189-2020	H11
USA-MA-MASPHL-00190-2020	B12
USA-MA-MASPHL-00191-2020	C12
USA-MA-MASPHL-00192-2020	D12
USA-MA-MASPHL-00193-2020	E12
USA-MA-MASPHL-00194-2020	F12
USA-MA-MASPHL-00195-2020	G12
