# Supplementary material for: Polyphonia: detecting inter-sample contamination in viral genomic sequencing data
Source: Bioinformatics. 2024 Dec 2;40(12):btae698. doi: 10.1093/bioinformatics/btae698 (PMC11652266; doi:10.1093/bioinformatics/btae698)
Supplement: btae698_Supplementary_Data [file btae698_supplementary_data.zip › 20210209_Batch47.plate_map.tsv]

USA-CO-Broad_WarriorLab-00124-2021	B1
USA-CO-Broad_WarriorLab-00125-2021	C1
USA-CO-Broad_WarriorLab-00126-2021	D1
USA-CO-Broad_WarriorLab-00127-2021	E1
USA-CO-Broad_WarriorLab-00128-2021	F1
USA-CO-Broad_WarriorLab-00129-2021	G1
USA-CO-Broad_WarriorLab-00130-2021	A2
USA-CO-Broad_WarriorLab-00131-2021	B2
USA-CO-Broad_WarriorLab-00132-2021	C2
USA-CO-Broad_WarriorLab-00133-2021	D2
USA-CO-Broad_WarriorLab-00134-2021	E2
USA-CO-Broad_WarriorLab-00135-2021	F2
USA-CO-Broad_WarriorLab-00136-2021	G2
USA-CO-Broad_WarriorLab-00137-2021	H2
USA-CO-Broad_WarriorLab-00138-2021	A3
USA-CO-Broad_WarriorLab-00139-2021	B3
USA-CO-Broad_WarriorLab-00140-2021	C3
USA-CO-Broad_WarriorLab-00141-2021	D3
USA-CO-Broad_WarriorLab-00142-2021	E3
USA-CO-Broad_WarriorLab-00143-2021	F3
USA-CO-Broad_WarriorLab-00144-2021	G3
USA-CO-Broad_WarriorLab-00145-2021	H3
USA-CO-Broad_WarriorLab-00146-2021	A4
USA-CO-Broad_WarriorLab-00147-2021	B4
USA-CO-Broad_WarriorLab-00148-2021	C4
USA-CO-Broad_WarriorLab-00149-2021	D4
USA-CO-Broad_WarriorLab-00150-2021	E4
USA-CO-Broad_WarriorLab-00151-2021	F4
USA-CO-Broad_WarriorLab-00152-2021	G4
USA-CO-Broad_WarriorLab-00153-2021	H4
USA-CO-Broad_WarriorLab-00155-2021	A5
USA-CO-Broad_WarriorLab-00156-2021	B5
USA-CO-Broad_WarriorLab-00157-2021	C5
USA-CO-Broad_WarriorLab-00158-2021	D5
USA-CO-Broad_WarriorLab-00159-2021	E5
USA-CO-Broad_WarriorLab-00160-2021	F5
USA-CO-Broad_WarriorLab-00161-2021	G5
USA-CO-Broad_WarriorLab-00162-2021	H5
USA-CO-Broad_WarriorLab-00163-2021	A6
USA-CO-Broad_WarriorLab-00165-2021	B6
USA-CO-Broad_WarriorLab-00166-2021	C6
USA-CO-Broad_WarriorLab-00167-2021	D6
USA-CO-Broad_WarriorLab-00168-2021	E6
USA-CO-Broad_WarriorLab-00169-2021	F6
USA-CO-Broad_WarriorLab-00170-2021	G6
USA-CO-Broad_WarriorLab-00171-2021	H6
USA-CO-Broad_WarriorLab-00172-2021	A7
USA-CO-Broad_WarriorLab-00173-2021	B7
USA-CO-Broad_WarriorLab-00174-2021	C7
USA-CO-Broad_WarriorLab-00175-2021	D7
USA-CO-Broad_WarriorLab-00176-2021	E7
USA-CO-Broad_WarriorLab-00177-2021	F7
USA-CO-Broad_WarriorLab-00178-2021	G7
USA-CO-Broad_WarriorLab-00179-2021	H7
USA-CO-Broad_WarriorLab-00180-2021	A8
USA-CO-Broad_WarriorLab-00181-2021	B8
USA-CO-Broad_WarriorLab-00182-2021	C8
USA-CO-Broad_WarriorLab-00183-2021	D8
USA-CO-Broad_WarriorLab-00184-2021	E8
USA-CO-Broad_WarriorLab-00185-2021	F8
USA-CO-Broad_WarriorLab-00186-2021	G8
USA-CO-Broad_WarriorLab-00187-2021	H8
USA-CO-Broad_WarriorLab-00188-2021	A9
USA-CO-Broad_WarriorLab-00189-2021	B9
USA-CO-Broad_WarriorLab-00190-2021	C9
USA-CO-Broad_WarriorLab-00191-2021	D9
USA-CO-Broad_WarriorLab-00192-2021	E9
USA-CO-Broad_WarriorLab-00193-2021	F9
USA-CO-Broad_WarriorLab-00194-2021	G9
USA-CO-Broad_WarriorLab-00195-2021	H9
USA-CO-Broad_WarriorLab-00196-2021	A10
USA-CO-Broad_WarriorLab-00197-2021	B10
USA-CO-Broad_WarriorLab-00198-2021	C10
USA-CO-Broad_WarriorLab-00199-2021	D10
USA-CO-Broad_WarriorLab-00200-2021	E10
USA-CO-Broad_WarriorLab-00201-2021	F10
USA-CO-Broad_WarriorLab-00202-2021	G10
USA-CO-Broad_WarriorLab-00203-2021	H10
USA-CO-Broad_WarriorLab-00204-2021	A11
USA-CO-Broad_WarriorLab-00205-2021	B11
USA-CO-Broad_WarriorLab-00206-2021	C11
USA-CO-Broad_WarriorLab-00207-2021	D11
USA-CO-Broad_WarriorLab-00208-2021	E11
USA-CO-Broad_WarriorLab-00209-2021	F11
USA-CO-Broad_WarriorLab-00210-2021	G11
USA-CO-Broad_WarriorLab-00211-2021	H11
USA-CO-Broad_WarriorLab-00212-2021	B12
USA-CO-Broad_WarriorLab-00213-2021	C12
USA-CO-Broad_WarriorLab-00215-2021	D12
USA-CO-Broad_WarriorLab-00216-2021	E12
USA-CO-Broad_WarriorLab-00217-2021	F12
USA-CO-Broad_WarriorLab-00218-2021	G12
