# Supplementary material for: Polyphonia: detecting inter-sample contamination in viral genomic sequencing data
Source: Bioinformatics. 2024 Dec 2;40(12):btae698. doi: 10.1093/bioinformatics/btae698 (PMC11652266; doi:10.1093/bioinformatics/btae698)
Supplement: btae698_Supplementary_Data [file btae698_supplementary_data.zip › 20210108_Batch37.expected_spikeins.tsv]

USA-CO-Broad-CMU_00017-2020	SDSI_2
USA-CO-Broad-CMU_00018-2020	SDSI_3
USA-CO-Broad-CMU_00022-2020	SDSI_4
USA-CO-Broad-CMU_00024-2020	SDSI_5
USA-CO-Broad-CMU_00016-2020	SDSI_6
USA-CO-Broad-CMU_00029-2020	SDSI_7
USA-CO-Broad-CMU_00036-2020	SDSI_9
USA-CO-Broad-CMU_00037-2020	SDSI_10
USA-CO-Broad-CMU_00039-2020	SDSI_11
USA-CO-Broad-CMU_00041-2020	SDSI_12
USA-CO-Broad-CMU_00043-2020	SDSI_13
USA-CO-Broad-CMU_00023-2020	SDSI_14
USA-CO-Broad-CMU_00047-2020	SDSI_15
USA-CO-Broad-CMU_00051-2020	SDSI_16
USA-CO-Broad-CMU_00054-2020	SDSI_17
USA-CO-Broad-CMU_00055-2020	SDSI_18
USA-CO-Broad-CMU_00056-2020	SDSI_19
USA-CO-Broad-CMU_00058-2020	SDSI_20
USA-CO-Broad-CMU_00059-2020	SDSI_21
USA-CO-Broad-CMU_00060-2020	SDSI_22
USA-CO-Broad-CMU_00062-2020	SDSI_23
USA-CO-Broad-CMU_00063-2020	SDSI_24
USA-CO-Broad-CMU_00064-2020	SDSI_25
USA-CO-Broad-CMU_00065-2020	SDSI_26
USA-CO-Broad-CMU_00066-2020	SDSI_27
USA-CO-Broad-CMU_00067-2020	SDSI_28
USA-CO-Broad-CMU_00104-2020	SDSI_29
USA-CO-Broad-CMU_00111-2020	SDSI_30
USA-CO-Broad-CMU_00071-2020	SDSI_32
USA-CO-Broad-CMU_00072-2020	SDSI_33
USA-CO-Broad-CMU_00073-2020	SDSI_34
USA-CO-Broad-CMU_00074-2020	SDSI_35
USA-CO-Broad-CMU_00075-2020	SDSI_36
USA-CO-Broad-CMU_00076-2020	SDSI_37
USA-CO-Broad-CMU_00077-2020	SDSI_38
USA-CO-Broad-CMU_00078-2020	SDSI_39
USA-CO-Broad-CMU_00079-2020	SDSI_40
USA-CO-Broad-CMU_00080-2020	SDSI_41
USA-CO-Broad-CMU_00081-2020	SDSI_42
USA-CO-Broad-CMU_00082-2020	SDSI_43
USA-CO-Broad-CMU_00083-2020	SDSI_44
USA-CO-Broad-CMU_00084-2020	SDSI_45
USA-CO-Broad-CMU_00085-2020	SDSI_46
USA-CO-Broad-CMU_00086-2020	SDSI_47
USA-CO-Broad-CMU_00087-2020	SDSI_48
USA-CO-Broad-CMU_00088-2020	SDSI_1
USA-CO-Broad-CMU_00089-2020	SDSI_2
USA-CO-Broad-CMU_00090-2020	SDSI_3
USA-CO-Broad-CMU_00091-2020	SDSI_4
USA-CO-Broad-CMU_00092-2020	SDSI_5
USA-CO-Broad-CMU_00093-2020	SDSI_6
USA-CO-Broad-CMU_00094-2020	SDSI_7
USA-CO-Broad-CMU_00095-2020	SDSI_8
USA-CO-Broad-CMU_00096-2020	SDSI_9
USA-CO-Broad-CMU_00097-2020	SDSI_10
USA-CO-Broad-CMU_00098-2020	SDSI_11
USA-CO-Broad-CMU_00099-2020	SDSI_12
USA-CO-Broad-CMU_00100-2020	SDSI_13
USA-CO-Broad-CMU_00101-2020	SDSI_14
USA-CO-Broad-CMU_00102-2020	SDSI_15
USA-CO-Broad-CMU_00103-2020	SDSI_16
USA-CO-Broad-CMU_00105-2020	SDSI_18
USA-CO-Broad-CMU_00106-2020	SDSI_19
USA-CO-Broad-CMU_00107-2020	SDSI_20
USA-CO-Broad-CMU_00108-2020	SDSI_21
USA-CO-Broad-CMU_00109-2020	SDSI_22
USA-CO-Broad-CMU_00110-2020	SDSI_23
