# Supplementary material for: Polyphonia: detecting inter-sample contamination in viral genomic sequencing data
Source: Bioinformatics. 2024 Dec 2;40(12):btae698. doi: 10.1093/bioinformatics/btae698 (PMC11652266; doi:10.1093/bioinformatics/btae698)
Supplement: btae698_Supplementary_Data [file btae698_supplementary_data.zip › 20210426_Batch93.accessions.tsv]

USA-RI-CDCBI-RIDOH_01894-2021	SAMN19012041
USA-RI-CDCBI-RIDOH_01895-2021	SAMN19012040
USA-RI-CDCBI-RIDOH_01896-2021	SAMN19012039
USA-RI-CDCBI-RIDOH_01897-2021	SAMN19012038
USA-RI-CDCBI-RIDOH_01898-2021	SAMN19012037
USA-RI-CDCBI-RIDOH_01899-2021	SAMN19012036
USA-RI-CDCBI-RIDOH_01900-2021	SAMN19012035
USA-RI-CDCBI-RIDOH_01901-2021	SAMN19012034
USA-RI-CDCBI-RIDOH_01902-2021	SAMN19012033
USA-RI-CDCBI-RIDOH_01903-2021	SAMN19012032
USA-RI-CDCBI-RIDOH_01904-2021	SAMN19012031
USA-RI-CDCBI-RIDOH_01905-2021	SAMN19012030
USA-RI-CDCBI-RIDOH_01906-2021	SAMN19012029
USA-RI-CDCBI-RIDOH_01907-2021	SAMN19012028
USA-RI-CDCBI-RIDOH_01908-2021	SAMN19012027
USA-RI-CDCBI-RIDOH_01909-2021	SAMN19012026
USA-RI-CDCBI-RIDOH_01910-2021	SAMN19012025
USA-RI-CDCBI-RIDOH_01911-2021	SAMN19012024
USA-RI-CDCBI-RIDOH_01912-2021	SAMN19012023
USA-RI-CDCBI-RIDOH_01913-2021	SAMN19012022
USA-RI-CDCBI-RIDOH_01914-2021	SAMN19012021
USA-RI-CDCBI-RIDOH_01915-2021	SAMN19012020
USA-RI-CDCBI-RIDOH_01916-2021	SAMN19012019
USA-RI-CDCBI-RIDOH_01917-2021	SAMN19012018
USA-RI-CDCBI-RIDOH_01918-2021	SAMN19012017
USA-RI-CDCBI-RIDOH_01919-2021	SAMN19012016
USA-RI-CDCBI-RIDOH_01920-2021	SAMN19012015
USA-RI-CDCBI-RIDOH_01921-2021	SAMN19012014
USA-RI-CDCBI-RIDOH_01922-2021	SAMN19012013
USA-RI-CDCBI-RIDOH_01923-2021	SAMN19012012
USA-RI-CDCBI-RIDOH_01924-2021	SAMN19012011
USA-RI-CDCBI-RIDOH_01925-2021	SAMN19012010
USA-RI-CDCBI-RIDOH_01926-2021	SAMN19012009
USA-RI-CDCBI-RIDOH_01927-2021	SAMN19012008
USA-RI-CDCBI-RIDOH_01928-2021	SAMN19012007
USA-RI-CDCBI-RIDOH_01929-2021	SAMN19012006
USA-RI-CDCBI-RIDOH_01930-2021	SAMN19012005
USA-RI-CDCBI-RIDOH_01931-2021	SAMN19012004
USA-RI-CDCBI-RIDOH_01932-2021	SAMN19012003
USA-RI-CDCBI-RIDOH_01933-2021	SAMN19012002
USA-RI-CDCBI-RIDOH_01934-2021	SAMN19012001
USA-RI-CDCBI-RIDOH_01935-2021	SAMN19012000
USA-RI-CDCBI-RIDOH_01936-2021	SAMN19011999
USA-RI-CDCBI-RIDOH_01937-2021	SAMN19011998
USA-RI-CDCBI-RIDOH_01938-2021	SAMN19011997
USA-RI-CDCBI-RIDOH_01939-2021	SAMN19011996
USA-RI-CDCBI-RIDOH_01940-2021	SAMN19011995
USA-RI-CDCBI-RIDOH_01941-2021	SAMN19011994
USA-RI-CDCBI-RIDOH_01942-2021	SAMN19011993
USA-RI-CDCBI-RIDOH_01943-2021	SAMN19011992
USA-RI-CDCBI-RIDOH_01944-2021	SAMN19011991
USA-RI-CDCBI-RIDOH_01945-2021	SAMN19011990
USA-RI-CDCBI-RIDOH_01946-2021	SAMN19011989
USA-RI-CDCBI-RIDOH_01947-2021	SAMN19011988
USA-RI-CDCBI-RIDOH_01948-2021	SAMN19011987
USA-RI-CDCBI-RIDOH_01949-2021	SAMN19011986
USA-RI-CDCBI-RIDOH_01950-2021	SAMN19011985
USA-RI-CDCBI-RIDOH_01951-2021	SAMN19011984
USA-RI-CDCBI-RIDOH_01952-2021	SAMN19011983
USA-RI-CDCBI-RIDOH_01953-2021	SAMN19011982
USA-RI-CDCBI-RIDOH_01954-2021	SAMN19011981
USA-RI-CDCBI-RIDOH_01955-2021	SAMN19011980
USA-RI-CDCBI-RIDOH_01956-2021	SAMN19011979
USA-RI-CDCBI-RIDOH_01957-2021	SAMN19011978
USA-RI-CDCBI-RIDOH_01958-2021	SAMN19011977
USA-RI-CDCBI-RIDOH_01959-2021	SAMN19011976
USA-RI-CDCBI-RIDOH_01960-2021	SAMN19011975
USA-RI-CDCBI-RIDOH_01961-2021	SAMN19011974
USA-RI-CDCBI-RIDOH_01962-2021	SAMN19011973
USA-RI-CDCBI-RIDOH_01963-2021	SAMN19011972
USA-RI-CDCBI-RIDOH_01964-2021	SAMN19011971
USA-RI-CDCBI-RIDOH_01965-2021	SAMN19011970
USA-RI-CDCBI-RIDOH_01966-2021	SAMN19011969
USA-RI-CDCBI-RIDOH_01967-2021	SAMN19011968
USA-RI-CDCBI-RIDOH_01968-2021	SAMN19011967
USA-RI-CDCBI-RIDOH_01969-2021	SAMN19011966
USA-RI-CDCBI-RIDOH_01970-2021	SAMN19011965
USA-RI-CDCBI-RIDOH_01971-2021	SAMN19011964
USA-RI-CDCBI-RIDOH_01972-2021	SAMN19011963
USA-RI-CDCBI-RIDOH_01973-2021	SAMN19011962
USA-RI-CDCBI-RIDOH_01974-2021	SAMN19011961
USA-RI-CDCBI-RIDOH_01975-2021	SAMN19011960
USA-RI-CDCBI-RIDOH_01976-2021	SAMN19011959
USA-RI-CDCBI-RIDOH_01977-2021	SAMN19011958
USA-RI-CDCBI-RIDOH_01978-2021	SAMN19011957
USA-RI-CDCBI-RIDOH_01979-2021	SAMN19011956
USA-RI-CDCBI-RIDOH_01980-2021	SAMN19011955
USA-RI-CDCBI-RIDOH_01981-2021	SAMN19011954
USA-RI-CDCBI-RIDOH_01982-2021	SAMN19011953
USA-RI-CDCBI-RIDOH_01983-2021	SAMN19011952
USA-RI-CDCBI-RIDOH_01984-2021	SAMN19011951
USA-RI-CDCBI-RIDOH_01985-2021	SAMN19011950
