# Supplementary material for: Polyphonia: detecting inter-sample contamination in viral genomic sequencing data
Source: Bioinformatics. 2024 Dec 2;40(12):btae698. doi: 10.1093/bioinformatics/btae698 (PMC11652266; doi:10.1093/bioinformatics/btae698)
Supplement: btae698_Supplementary_Data [file btae698_supplementary_data.zip › 20210305_Batch61.accessions.tsv]

USA-RI-Broad_RIDOH-00362-2021	SAMN18306914
USA-RI-Broad_RIDOH-00363-2021	SAMN18306915
USA-RI-Broad_RIDOH-00364-2021	SAMN18306916
USA-RI-Broad_RIDOH-00365-2021	SAMN18306917
USA-RI-Broad_RIDOH-00366-2021	SAMN18306918
USA-RI-Broad_RIDOH-00367-2021	SAMN18306919
USA-RI-Broad_RIDOH-00368-2021	SAMN18306920
USA-RI-Broad_RIDOH-00369-2021	SAMN18306921
USA-RI-Broad_RIDOH-00370-2021	SAMN18306922
USA-RI-Broad_RIDOH-00371-2021	SAMN18306923
USA-RI-Broad_RIDOH-00372-2021	SAMN18306924
USA-RI-Broad_RIDOH-00373-2021	SAMN18306925
USA-RI-Broad_RIDOH-00374-2021	SAMN18306926
USA-RI-Broad_RIDOH-00375-2021	SAMN18306927
USA-RI-Broad_RIDOH-00376-2021	SAMN18306928
USA-RI-Broad_RIDOH-00377-2021	SAMN18306929
USA-RI-Broad_RIDOH-00378-2021	SAMN18306930
USA-RI-Broad_RIDOH-00379-2021	SAMN18306931
USA-RI-Broad_RIDOH-00380-2021	SAMN18306932
USA-RI-Broad_RIDOH-00381-2021	SAMN18306933
USA-RI-Broad_RIDOH-00382-2021	SAMN18306934
USA-RI-Broad_RIDOH-00383-2021	SAMN18306935
USA-RI-Broad_RIDOH-00384-2021	SAMN18306936
USA-RI-Broad_RIDOH-00385-2021	SAMN18306937
USA-RI-Broad_RIDOH-00386-2021	SAMN18306938
USA-RI-Broad_RIDOH-00387-2021	SAMN18306939
USA-RI-Broad_RIDOH-00388-2021	SAMN18306940
USA-RI-Broad_RIDOH-00389-2021	SAMN18306941
USA-RI-Broad_RIDOH-00390-2021	SAMN18306942
USA-RI-Broad_RIDOH-00391-2021	SAMN18306943
USA-RI-Broad_RIDOH-00392-2021	SAMN18306944
USA-RI-Broad_RIDOH-00393-2021	SAMN18306945
USA-RI-Broad_RIDOH-00394-2021	SAMN18306946
USA-RI-Broad_RIDOH-00395-2021	SAMN18306947
USA-RI-Broad_RIDOH-00396-2021	SAMN18306948
USA-RI-Broad_RIDOH-00397-2021	SAMN18306949
USA-RI-Broad_RIDOH-00398-2021	SAMN18306950
USA-RI-Broad_RIDOH-00399-2021	SAMN18306951
USA-RI-Broad_RIDOH-00400-2021	SAMN18306952
USA-RI-Broad_RIDOH-00401-2021	SAMN18306953
USA-RI-Broad_RIDOH-00402-2021	SAMN18306954
USA-RI-Broad_RIDOH-00403-2021	SAMN18306955
USA-RI-Broad_RIDOH-00404-2021	SAMN18306956
USA-RI-Broad_RIDOH-00405-2021	SAMN18306957
USA-RI-Broad_RIDOH-00406-2021	SAMN18306958
USA-RI-Broad_RIDOH-00407-2021	SAMN18306959
USA-RI-Broad_RIDOH-00408-2021	SAMN18306960
USA-RI-Broad_RIDOH-00409-2021	SAMN18306961
USA-RI-Broad_RIDOH-00410-2021	SAMN18306962
USA-RI-Broad_RIDOH-00411-2021	SAMN18306963
USA-RI-Broad_RIDOH-00412-2021	SAMN18306964
USA-RI-Broad_RIDOH-00413-2021	SAMN18306965
USA-RI-Broad_RIDOH-00414-2021	SAMN18306966
USA-RI-Broad_RIDOH-00415-2021	SAMN18306967
USA-RI-Broad_RIDOH-00416-2021	SAMN18306968
USA-RI-Broad_RIDOH-00417-2021	SAMN18306969
USA-RI-Broad_RIDOH-00418-2021	SAMN18306970
USA-RI-Broad_RIDOH-00419-2021	SAMN18306971
USA-RI-Broad_RIDOH-00420-2021	SAMN18306972
USA-RI-Broad_RIDOH-00421-2021	SAMN18306973
USA-RI-Broad_RIDOH-00422-2021	SAMN18306974
USA-RI-Broad_RIDOH-00423-2021	SAMN18306975
USA-RI-Broad_RIDOH-00424-2021	SAMN18306976
USA-RI-Broad_RIDOH-00425-2021	SAMN18306977
USA-RI-Broad_RIDOH-00426-2021	SAMN18306978
USA-RI-Broad_RIDOH-00427-2021	SAMN18306979
USA-RI-Broad_RIDOH-00428-2021	SAMN18306980
USA-RI-Broad_RIDOH-00429-2021	SAMN18306981
USA-RI-Broad_RIDOH-00430-2021	SAMN18306982
USA-RI-Broad_RIDOH-00431-2021	SAMN18306983
USA-RI-Broad_RIDOH-00432-2021	SAMN18306984
USA-RI-Broad_RIDOH-00433-2021	SAMN18306985
