# Supplementary material for: Polyphonia: detecting inter-sample contamination in viral genomic sequencing data
Source: Bioinformatics. 2024 Dec 2;40(12):btae698. doi: 10.1093/bioinformatics/btae698 (PMC11652266; doi:10.1093/bioinformatics/btae698)
Supplement: btae698_Supplementary_Data [file btae698_supplementary_data.zip › 20200512_Batch12.expected_spikeins.tsv]

USA-MA-MGH-00972-2020	ERCC-00035
USA-MA-MGH-00973-2020	ERCC-00057
USA-MA-MGH-00974-2020	ERCC-00076
USA-MA-MGH-00975-2020	ERCC-00097
USA-MA-MGH-00976-2020	ERCC-00123
USA-MA-MGH-00977-2020	ERCC-00145
USA-MA-MGH-00978-2020	ERCC-00165
USA-MA-MGH-00979-2020	ERCC-00017
USA-MA-MGH-00980-2020	ERCC-00039
USA-MA-MGH-00981-2020	ERCC-00058
USA-MA-MGH-00982-2020	ERCC-00077
USA-MA-MGH-00983-2020	ERCC-00098
USA-MA-MGH-00984-2020	ERCC-00126
USA-MA-MGH-00985-2020	ERCC-00147
USA-MA-MGH-00986-2020	ERCC-00168
USA-MA-MGH-00987-2020	ERCC-00018
USA-MA-MGH-00988-2020	ERCC-00040
USA-MA-MGH-00989-2020	ERCC-00059
USA-MA-MGH-00990-2020	ERCC-00078
USA-MA-MGH-00991-2020	ERCC-00099
USA-MA-MGH-00992-2020	ERCC-00128
USA-MA-MGH-00993-2020	ERCC-00148
USA-MA-MGH-00994-2020	ERCC-00170
USA-MA-MGH-00995-2020	ERCC-00041
USA-MA-MGH-00996-2020	ERCC-00060
USA-MA-MGH-00997-2020	ERCC-00079
USA-MA-MGH-00998-2020	ERCC-00104
USA-MA-MGH-00999-2020	ERCC-00130
USA-MA-MGH-01000-2020	ERCC-00150
