# Supplementary material for: Polyphonia: detecting inter-sample contamination in viral genomic sequencing data
Source: Bioinformatics. 2024 Dec 2;40(12):btae698. doi: 10.1093/bioinformatics/btae698 (PMC11652266; doi:10.1093/bioinformatics/btae698)
Supplement: btae698_Supplementary_Data [file btae698_supplementary_data.zip › 20210322_Batch68.plate_map.tsv]

USA-NH-CDCBI-CRSP_01430-2021	B1
USA-NH-CDCBI-CRSP_01431-2021	C1
USA-CT-CDCBI-CRSP_01432-2021	D1
USA-CT-CDCBI-CRSP_01433-2021	E1
USA-NH-CDCBI-CRSP_01434-2021	F1
USA-NH-CDCBI-CRSP_01435-2021	G1
USA-NH-CDCBI-CRSP_01436-2021	A2
USA-CT-CDCBI-CRSP_01437-2021	B2
USA-CT-CDCBI-CRSP_01438-2021	C2
USA-ME-CDCBI-CRSP_01439-2021	D2
USA-NY-CDCBI-CRSP_01440-2021	E2
USA-CT-CDCBI-CRSP_01441-2021	F2
USA-CT-CDCBI-CRSP_01442-2021	G2
USA-CT-CDCBI-CRSP_01443-2021	H2
USA-CT-CDCBI-CRSP_01444-2021	A3
USA-CT-CDCBI-CRSP_01445-2021	B3
USA-CT-CDCBI-CRSP_01446-2021	C3
USA-MA-CDCBI-CRSP_01447-2021	D3
USA-MA-CDCBI-CRSP_01448-2021	E3
USA-MA-CDCBI-CRSP_01449-2021	F3
USA-NH-CDCBI-CRSP_01450-2021	G3
USA-NH-CDCBI-CRSP_01451-2021	H3
USA-MA-CDCBI-CRSP_01452-2021	A4
USA-MA-CDCBI-CRSP_01453-2021	B4
USA-MA-CDCBI-CRSP_01454-2021	C4
USA-MA-CDCBI-CRSP_01455-2021	D4
USA-MA-CDCBI-CRSP_01456-2021	E4
USA-MA-CDCBI-CRSP_01457-2021	F4
USA-MA-CDCBI-CRSP_01458-2021	G4
USA-MA-CDCBI-CRSP_01459-2021	H4
USA-MA-CDCBI-CRSP_01460-2021	A5
USA-MA-CDCBI-CRSP_01461-2021	B5
USA-MA-CDCBI-CRSP_01462-2021	C5
USA-MA-CDCBI-CRSP_01463-2021	D5
USA-MA-CDCBI-CRSP_01464-2021	E5
USA-MA-CDCBI-CRSP_01465-2021	F5
USA-MA-CDCBI-CRSP_01466-2021	G5
USA-MA-CDCBI-CRSP_01467-2021	H5
USA-MA-CDCBI-CRSP_01468-2021	A6
USA-MA-CDCBI-CRSP_01469-2021	B6
USA-MA-CDCBI-CRSP_01470-2021	C6
USA-MA-CDCBI-CRSP_01471-2021	D6
USA-MA-CDCBI-CRSP_01472-2021	E6
USA-MA-CDCBI-CRSP_01473-2021	F6
USA-MA-CDCBI-CRSP_01474-2021	G6
USA-MA-CDCBI-CRSP_01475-2021	H6
USA-MA-CDCBI-CRSP_01476-2021	A7
USA-MA-CDCBI-CRSP_01477-2021	B7
USA-MA-CDCBI-CRSP_01478-2021	C7
USA-MA-CDCBI-CRSP_01479-2021	D7
USA-MA-CDCBI-CRSP_01480-2021	E7
USA-MA-CDCBI-CRSP_01481-2021	F7
USA-MA-CDCBI-CRSP_01482-2021	G7
USA-MA-CDCBI-CRSP_01483-2021	H7
USA-MA-CDCBI-CRSP_01484-2021	A8
USA-MA-CDCBI-CRSP_01485-2021	B8
USA-MA-CDCBI-CRSP_01486-2021	C8
USA-MA-CDCBI-CRSP_01487-2021	D8
USA-MA-CDCBI-CRSP_01488-2021	E8
USA-MA-CDCBI-CRSP_01489-2021	F8
USA-MA-CDCBI-CRSP_01490-2021	G8
USA-MA-CDCBI-CRSP_01491-2021	H8
USA-MA-CDCBI-CRSP_01492-2021	A9
USA-MA-CDCBI-CRSP_01493-2021	B9
USA-MA-CDCBI-CRSP_01494-2021	C9
USA-MA-CDCBI-CRSP_01495-2021	D9
USA-MA-CDCBI-CRSP_01496-2021	E9
USA-MA-CDCBI-CRSP_01497-2021	F9
USA-MA-CDCBI-CRSP_01498-2021	G9
USA-MA-CDCBI-CRSP_01499-2021	H9
USA-MA-CDCBI-CRSP_01500-2021	A10
USA-MA-CDCBI-CRSP_01501-2021	B10
USA-MA-CDCBI-CRSP_01502-2021	C10
USA-MA-CDCBI-CRSP_01503-2021	D10
USA-MA-CDCBI-CRSP_01504-2021	E10
USA-MA-CDCBI-CRSP_01505-2021	F10
USA-MA-CDCBI-CRSP_01506-2021	G10
USA-MA-CDCBI-CRSP_01507-2021	H10
USA-MA-CDCBI-CRSP_01508-2021	A11
USA-MA-CDCBI-CRSP_01509-2021	B11
USA-MA-CDCBI-CRSP_01510-2021	C11
USA-MA-CDCBI-CRSP_01511-2021	D11
USA-MA-CDCBI-CRSP_01512-2021	E11
USA-MA-CDCBI-CRSP_01513-2021	F11
USA-MA-CDCBI-CRSP_01514-2021	G11
USA-MA-CDCBI-CRSP_01515-2021	H11
USA-MA-CDCBI-CRSP_01516-2021	B12
USA-MA-CDCBI-CRSP_01517-2021	C12
USA-MA-CDCBI-CRSP_01518-2021	D12
USA-MA-CDCBI-CRSP_01519-2021	E12
USA-MA-CDCBI-CRSP_01520-2021	F12
USA-MA-CDCBI-CRSP_01521-2021	G12
