# Supplementary material for: Polyphonia: detecting inter-sample contamination in viral genomic sequencing data
Source: Bioinformatics. 2024 Dec 2;40(12):btae698. doi: 10.1093/bioinformatics/btae698 (PMC11652266; doi:10.1093/bioinformatics/btae698)
Supplement: btae698_Supplementary_Data [file btae698_supplementary_data.zip › 20201014_Batch26.accessions.tsv]

USA-MA-MGH-02660-2020	SAMN17210481
USA-MA-MGH-02662-2020	SAMN17210483
USA-MA-MGH-02676-2020	SAMN17210497
USA-MA-MGH-02680-2020	SAMN17210501
USA-MA-MGH-02685-2020	SAMN17210506
USA-MA-MGH-02686-2020	SAMN17210507
USA-MA-MGH-02687-2020	SAMN17210508
USA-MA-MGH-02688-2020	SAMN17210509
USA-MA-MGH-02689-2020	SAMN17210510
USA-MA-MGH-02690-2020	SAMN17210511
USA-MA-MGH-02691-2020	SAMN17210512
USA-MA-MGH-02692-2020	SAMN17210513
USA-MA-MGH-02693-2020	SAMN17210514
USA-MA-MGH-02694-2020	SAMN17210515
USA-MA-MGH-02695-2020	SAMN17210516
USA-MA-MGH-02696-2020	SAMN17210517
USA-MA-MGH-02697-2020	SAMN17210518
USA-MA-MGH-02698-2020	SAMN17210519
USA-MA-MGH-02699-2020	SAMN17210520
USA-MA-MGH-02700-2020	SAMN17210521
USA-MA-MGH-02701-2020	SAMN17210522
USA-MA-MGH-02702-2020	SAMN17210523
USA-MA-MGH-02703-2020	SAMN17210524
USA-MA-MGH-02704-2020	SAMN17210525
USA-MA-MGH-02705-2020	SAMN17210526
USA-MA-MGH-02706-2020	SAMN17210527
USA-MA-MGH-02707-2020	SAMN17210528
USA-MA-MGH-02708-2020	SAMN17210529
USA-MA-MGH-02709-2020	SAMN17210530
USA-MA-MGH-02710-2020	SAMN17210531
USA-MA-MGH-02711-2020	SAMN17210532
USA-MA-MGH-02712-2020	SAMN17210533
USA-MA-MGH-02713-2020	SAMN17210534
USA-MA-MGH-02714-2020	SAMN17210535
USA-MA-MGH-02715-2020	SAMN17210536
USA-MA-MGH-02716-1899	SAMN17210537
USA-MA-MGH-02717-1899	SAMN17210538
USA-MA-MGH-02718-2020	SAMN17210539
USA-MA-MGH-02719-1899	SAMN17210540
USA-MA-MGH-02720-2020	SAMN17210541
USA-MA-MGH-02721-2020	SAMN17210542
USA-MA-MGH-02722-2020	SAMN17210543
USA-MA-MGH-02723-2020	SAMN17210544
USA-MA-MGH-02724-2020	SAMN17210545
USA-MA-MGH-02725-2020	SAMN17210546
USA-MA-MGH-02726-2020	SAMN17210547
USA-MA-MGH-02727-2020	SAMN17210548
USA-MA-MGH-02728-2020	SAMN17210549
USA-MA-MGH-02729-2020	SAMN17210550
USA-MA-MGH-02730-2020	SAMN17210551
USA-MA-MGH-02731-2020	SAMN17210552
USA-MA-MGH-02732-2020	SAMN17210553
USA-MA-MGH-02733-2020	SAMN17210554
USA-MA-MGH-02734-2020	SAMN17210555
USA-MA-MGH-02735-2020	SAMN17210556
USA-MA-MGH-02736-2020	SAMN17210557
USA-MA-MGH-02737-2020	SAMN17210558
USA-MA-MGH-02738-2020	SAMN17210559
USA-MA-MGH-02739-2020	SAMN17210560
USA-MA-MGH-02740-2020	SAMN17210561
USA-MA-MGH-02741-2020	SAMN17210562
USA-MA-MGH-02742-2020	SAMN17210563
USA-MA-MGH-02743-2020	SAMN17210564
USA-MA-MGH-02744-2020	SAMN17210565
USA-MA-MGH-02745-2020	SAMN17210566
USA-MA-MGH-02746-2020	SAMN17210567
USA-MA-MGH-02747-2020	SAMN17210568
