# Supplementary material for: Polyphonia: detecting inter-sample contamination in viral genomic sequencing data
Source: Bioinformatics. 2024 Dec 2;40(12):btae698. doi: 10.1093/bioinformatics/btae698 (PMC11652266; doi:10.1093/bioinformatics/btae698)
Supplement: btae698_Supplementary_Data [file btae698_supplementary_data.zip › 20210413_Batch83.plate_map.tsv]

USA-RI-CDCBI-RIDOH_01482-2021	C7
USA-RI-CDCBI-RIDOH_01483-2021	D7
USA-RI-CDCBI-RIDOH_01484-2021	E7
USA-RI-CDCBI-RIDOH_01485-2021	F7
USA-RI-CDCBI-RIDOH_01486-2021	G7
USA-RI-CDCBI-RIDOH_01487-2021	H7
USA-RI-CDCBI-RIDOH_01488-2021	A8
USA-RI-CDCBI-RIDOH_01489-2021	B8
USA-RI-CDCBI-RIDOH_01490-2021	C8
USA-RI-CDCBI-RIDOH_01491-2021	D8
USA-RI-CDCBI-RIDOH_01492-2021	E8
USA-RI-CDCBI-RIDOH_01493-2021	F8
USA-RI-CDCBI-RIDOH_01494-2021	G8
USA-RI-CDCBI-RIDOH_01495-2021	H8
USA-RI-CDCBI-RIDOH_01496-2021	A9
USA-RI-CDCBI-RIDOH_01497-2021	B9
USA-RI-CDCBI-RIDOH_01498-2021	C9
USA-RI-CDCBI-RIDOH_01499-2021	D9
USA-RI-CDCBI-RIDOH_01500-2021	E9
USA-RI-CDCBI-RIDOH_01501-2021	F9
USA-RI-CDCBI-RIDOH_01502-2021	G9
USA-RI-CDCBI-RIDOH_01503-2021	H9
USA-RI-CDCBI-RIDOH_01504-2021	A10
USA-RI-CDCBI-RIDOH_01505-2021	B10
USA-RI-CDCBI-RIDOH_01506-2021	C10
USA-RI-CDCBI-RIDOH_01507-2021	D10
USA-RI-CDCBI-RIDOH_01508-2021	E10
USA-RI-CDCBI-RIDOH_01509-2021	F10
USA-RI-CDCBI-RIDOH_01510-2021	G10
USA-RI-CDCBI-RIDOH_01511-2021	H10
USA-RI-CDCBI-RIDOH_01512-2021	A11
USA-RI-CDCBI-RIDOH_01513-2021	B11
USA-RI-CDCBI-RIDOH_01514-2021	C11
USA-RI-CDCBI-RIDOH_01515-2021	D11
USA-RI-CDCBI-RIDOH_01516-2021	E11
USA-RI-CDCBI-RIDOH_01517-2021	F11
USA-RI-CDCBI-RIDOH_01518-2021	G11
USA-RI-CDCBI-RIDOH_01519-2021	H11
USA-RI-CDCBI-RIDOH_01520-2021	B12
USA-RI-CDCBI-RIDOH_01521-2021	C12
USA-RI-CDCBI-RIDOH_01522-2021	D12
USA-RI-CDCBI-RIDOH_01523-2021	E12
USA-RI-CDCBI-RIDOH_01524-2021	F12
USA-RI-CDCBI-RIDOH_01525-2021	G12
