# Supplementary material for: Polyphonia: detecting inter-sample contamination in viral genomic sequencing data
Source: Bioinformatics. 2024 Dec 2;40(12):btae698. doi: 10.1093/bioinformatics/btae698 (PMC11652266; doi:10.1093/bioinformatics/btae698)
Supplement: btae698_Supplementary_Data [file btae698_supplementary_data.zip › 20210114_Batch38.expected_spikeins.tsv]

USA-MA-Broad_UMMS-00043-2020	SDSI_3
USA-MA-Broad_UMMS-00044-2020	SDSI_4
USA-MA-Broad_UMMS-00045-2020	SDSI_5
USA-MA-Broad_UMMS-00046-2020	SDSI_6
USA-MA-Broad_UMMS-00047-2020	SDSI_7
USA-MA-Broad_UMMS-00048-2020	SDSI_9
USA-MA-Broad_UMMS-00049-2020	SDSI_10
USA-MA-Broad_UMMS-00050-2020	SDSI_11
USA-MA-Broad_UMMS-00051-2020	SDSI_12
USA-MA-Broad_UMMS-00052-2020	SDSI_13
USA-MA-Broad_UMMS-00053-2020	SDSI_14
USA-MA-Broad_UMMS-00054-2020	SDSI_15
USA-MA-Broad_UMMS-00055-2020	SDSI_16
USA-MA-Broad_UMMS-00056-2020	SDSI_17
USA-MA-Broad_UMMS-00057-2020	SDSI_18
USA-MA-Broad_UMMS-00058-2020	SDSI_19
USA-MA-Broad_UMMS-00059-2020	SDSI_20
USA-MA-Broad_UMMS-00060-2020	SDSI_21
USA-MA-Broad_UMMS-00061-2020	SDSI_22
USA-MA-Broad_UMMS-00062-2020	SDSI_23
USA-MA-Broad_UMMS-00063-2020	SDSI_24
USA-MA-Broad_UMMS-00064-2020	SDSI_25
USA-MA-Broad_UMMS-00065-2020	SDSI_26
USA-MA-Broad_UMMS-00066-2020	SDSI_27
USA-MA-Broad_UMMS-00067-2020	SDSI_28
USA-MA-Broad_UMMS-00068-2020	SDSI_29
USA-MA-Broad_UMMS-00069-2020	SDSI_30
USA-MA-Broad_UMMS-00070-2020	SDSI_31
USA-MA-Broad_UMMS-00071-2020	SDSI_32
USA-MA-Broad_UMMS-00072-2020	SDSI_33
USA-MA-Broad_UMMS-00073-2020	SDSI_34
USA-MA-Broad_UMMS-00074-2020	SDSI_35
USA-MA-Broad_UMMS-00075-2020	SDSI_36
USA-MA-Broad_UMMS-00076-2020	SDSI_37
USA-MA-Broad_UMMS-00077-2020	SDSI_38
USA-MA-Broad_UMMS-00078-2020	SDSI_39
USA-MA-Broad_UMMS-00079-2020	SDSI_40
USA-MA-Broad_UMMS-00080-2020	SDSI_41
USA-MA-Broad_UMMS-00081-2020	SDSI_42
USA-MA-Broad_UMMS-00082-2020	SDSI_43
USA-MA-Broad_UMMS-00083-2020	SDSI_44
USA-MA-Broad_UMMS-00084-2020	SDSI_45
USA-MA-Broad_UMMS-00085-2020	SDSI_46
USA-MA-Broad_UMMS-00086-2020	SDSI_47
USA-MA-Broad_UMMS-00087-2020	SDSI_48
USA-MA-Broad_UMMS-00088-2020	SDSI_1
USA-MA-Broad_UMMS-00089-2020	SDSI_2
USA-MA-Broad_UMMS-00090-2020	SDSI_3
USA-MA-Broad_UMMS-00091-2020	SDSI_4
USA-MA-Broad_UMMS-00092-2020	SDSI_5
USA-MA-Broad_UMMS-00093-2020	SDSI_6
USA-MA-Broad_UMMS-00094-2020	SDSI_7
USA-MA-Broad_UMMS-00096-2020	SDSI_9
USA-MA-Broad_UMMS-00097-2020	SDSI_10
USA-MA-Broad_UMMS-00098-2020	SDSI_11
USA-MA-Broad_UMMS-00099-2020	SDSI_12
USA-MA-Broad_UMMS-00100-2020	SDSI_13
USA-MA-Broad_UMMS-00101-2020	SDSI_14
USA-MA-Broad_UMMS-00102-2020	SDSI_15
USA-MA-Broad_UMMS-00103-2020	SDSI_16
USA-MA-Broad_UMMS-00104-2020	SDSI_17
USA-MA-Broad_UMMS-00105-2020	SDSI_18
USA-MA-Broad_UMMS-00106-2020	SDSI_19
USA-MA-Broad_UMMS-00107-2020	SDSI_20
USA-MA-Broad_UMMS-00108-2020	SDSI_21
USA-MA-Broad_UMMS-00109-2020	SDSI_22
USA-MA-Broad_UMMS-00110-2020	SDSI_23
USA-MA-Broad_UMMS-00111-2020	SDSI_24
USA-MA-Broad_UMMS-00112-2020	SDSI_25
USA-MA-Broad_UMMS-00113-2020	SDSI_26
USA-MA-Broad_UMMS-00114-2020	SDSI_27
USA-MA-Broad_UMMS-00115-2020	SDSI_28
USA-MA-Broad_UMMS-00116-2020	SDSI_29
USA-MA-Broad_UMMS-00117-2020	SDSI_30
USA-MA-Broad_UMMS-00118-2020	SDSI_31
USA-MA-Broad_UMMS-00119-2020	SDSI_32
USA-MA-Broad_UMMS-00120-2020	SDSI_33
USA-MA-Broad_UMMS-00121-2020	SDSI_34
USA-MA-Broad_UMMS-00122-2020	SDSI_35
USA-MA-Broad_UMMS-00123-2020	SDSI_36
USA-MA-Broad_UMMS-00124-2020	SDSI_37
USA-MA-Broad_UMMS-00125-2020	SDSI_38
USA-MA-Broad_UMMS-00126-2020	SDSI_39
USA-MA-Broad_UMMS-00127-2020	SDSI_40
USA-MA-Broad_UMMS-00128-2020	SDSI_42
USA-MA-Broad_UMMS-00129-2020	SDSI_43
USA-MA-Broad_UMMS-00130-2020	SDSI_44
USA-MA-Broad_UMMS-00131-2020	SDSI_45
USA-MA-Broad_UMMS-00132-2020	SDSI_46
USA-MA-Broad_UMMS-00133-2020	SDSI_47
