# Supplementary material for: Polyphonia: detecting inter-sample contamination in viral genomic sequencing data
Source: Bioinformatics. 2024 Dec 2;40(12):btae698. doi: 10.1093/bioinformatics/btae698 (PMC11652266; doi:10.1093/bioinformatics/btae698)
Supplement: btae698_Supplementary_Data [file btae698_supplementary_data.zip › 20210415_Batch85.expected_spikeins.tsv]

USA-MA-CDCBI-CRSP_02289-2021	SDSI_2
USA-CT-CDCBI-CRSP_02290-2021	SDSI_3
USA-MA-CDCBI-CRSP_02291-2021	SDSI_4
USA-MA-CDCBI-CRSP_02292-2021	SDSI_5
USA-VT-CDCBI-CRSP_02293-2021	SDSI_6
USA-NH-CDCBI-CRSP_02294-2021	SDSI_7
USA-NY-CDCBI-CRSP_02295-2021	SDSI_9
USA-MA-CDCBI-CRSP_02296-2021	SDSI_10
USA-MA-CDCBI-CRSP_02297-2021	SDSI_11
USA-NY-CDCBI-CRSP_02298-2021	SDSI_12
USA-MA-CDCBI-CRSP_02299-2021	SDSI_13
USA-VT-CDCBI-CRSP_02300-2021	SDSI_14
USA-NY-CDCBI-CRSP_02301-2021	SDSI_15
USA-CT-CDCBI-CRSP_02302-2021	SDSI_16
USA-MA-CDCBI-CRSP_02303-2021	SDSI_17
USA-MA-CDCBI-CRSP_02304-2021	SDSI_18
USA-CT-CDCBI-CRSP_02305-2021	SDSI_19
USA-MA-CDCBI-CRSP_02306-2021	SDSI_20
USA-MA-CDCBI-CRSP_02307-2021	SDSI_21
USA-MA-CDCBI-CRSP_02308-2021	SDSI_22
USA-NH-CDCBI-CRSP_02309-2021	SDSI_23
USA-MA-CDCBI-CRSP_02310-2021	SDSI_24
USA-MA-CDCBI-CRSP_02311-2021	SDSI_25
USA-MA-CDCBI-CRSP_02312-2021	SDSI_26
USA-MA-CDCBI-CRSP_02313-2021	SDSI_27
USA-MA-CDCBI-CRSP_02314-2021	SDSI_28
USA-MA-CDCBI-CRSP_02315-2021	SDSI_29
USA-MA-CDCBI-CRSP_02316-2021	SDSI_30
USA-MA-CDCBI-CRSP_02317-2021	SDSI_31
USA-MA-CDCBI-CRSP_02318-2021	SDSI_32
USA-MA-CDCBI-CRSP_02319-2021	SDSI_33
USA-MA-CDCBI-CRSP_02320-2021	SDSI_34
USA-MA-CDCBI-CRSP_02321-2021	SDSI_35
USA-MA-CDCBI-CRSP_02322-2021	SDSI_36
USA-MA-CDCBI-CRSP_02323-2021	SDSI_37
USA-MA-CDCBI-CRSP_02324-2021	SDSI_38
USA-MA-CDCBI-CRSP_02325-2021	SDSI_39
USA-MA-CDCBI-CRSP_02326-2021	SDSI_40
USA-MA-CDCBI-CRSP_02327-2021	SDSI_41
USA-VT-CDCBI-CRSP_02328-2021	SDSI_42
USA-MA-CDCBI-CRSP_02329-2021	SDSI_43
USA-MA-CDCBI-CRSP_02330-2021	SDSI_44
USA-MA-CDCBI-CRSP_02331-2021	SDSI_45
USA-MA-CDCBI-CRSP_02332-2021	SDSI_46
USA-MA-CDCBI-CRSP_02333-2021	SDSI_47
USA-MA-CDCBI-CRSP_02334-2021	SDSI_48
USA-MA-CDCBI-CRSP_02335-2021	SDSI_1
USA-MA-CDCBI-CRSP_02336-2021	SDSI_2
USA-MA-CDCBI-CRSP_02337-2021	SDSI_3
USA-MA-CDCBI-CRSP_02338-2021	SDSI_4
USA-MA-CDCBI-CRSP_02339-2021	SDSI_5
USA-MA-CDCBI-CRSP_02340-2021	SDSI_6
USA-MA-CDCBI-CRSP_02341-2021	SDSI_7
USA-MA-CDCBI-CRSP_02342-2021	SDSI_8
USA-MA-CDCBI-CRSP_02343-2021	SDSI_9
USA-MA-CDCBI-CRSP_02344-2021	SDSI_10
USA-MA-CDCBI-CRSP_02345-2021	SDSI_11
USA-MA-CDCBI-CRSP_02346-2021	SDSI_12
USA-MA-CDCBI-CRSP_02347-2021	SDSI_13
USA-VT-CDCBI-CRSP_02348-2021	SDSI_14
USA-MA-CDCBI-CRSP_02349-2021	SDSI_15
USA-MA-CDCBI-CRSP_02350-2021	SDSI_16
USA-MA-CDCBI-CRSP_02351-2021	SDSI_17
USA-MA-CDCBI-CRSP_02352-2021	SDSI_18
USA-MA-CDCBI-CRSP_02353-2021	SDSI_19
USA-MA-CDCBI-CRSP_02354-2021	SDSI_20
USA-MA-CDCBI-CRSP_02355-2021	SDSI_21
USA-MA-CDCBI-CRSP_02356-2021	SDSI_22
USA-MA-CDCBI-CRSP_02357-2021	SDSI_23
USA-MA-CDCBI-CRSP_02358-2021	SDSI_24
USA-MA-CDCBI-CRSP_02359-2021	SDSI_25
USA-MA-CDCBI-CRSP_02360-2021	SDSI_26
USA-MA-CDCBI-CRSP_02361-2021	SDSI_27
USA-MA-CDCBI-CRSP_02362-2021	SDSI_28
USA-ME-CDCBI-CRSP_02363-2021	SDSI_29
USA-MA-CDCBI-CRSP_02364-2021	SDSI_30
USA-MA-CDCBI-CRSP_02365-2021	SDSI_31
USA-MA-CDCBI-CRSP_02366-2021	SDSI_32
USA-MA-CDCBI-CRSP_02367-2021	SDSI_33
USA-MA-CDCBI-CRSP_02368-2021	SDSI_34
USA-MA-CDCBI-CRSP_02369-2021	SDSI_35
USA-MA-CDCBI-CRSP_02370-2021	SDSI_36
USA-NH-CDCBI-CRSP_02371-2021	SDSI_37
USA-MA-CDCBI-CRSP_02372-2021	SDSI_38
USA-NH-CDCBI-CRSP_02373-2021	SDSI_39
USA-MA-CDCBI-CRSP_02374-2021	SDSI_40
USA-MA-CDCBI-CRSP_02375-2021	SDSI_42
USA-NH-CDCBI-CRSP_02376-2021	SDSI_43
USA-MA-CDCBI-CRSP_02377-2021	SDSI_44
USA-MA-CDCBI-CRSP_02378-2021	SDSI_45
USA-ME-CDCBI-CRSP_02379-2021	SDSI_46
USA-MA-CDCBI-CRSP_02380-2021	SDSI_47
