# Supplementary material for: Polyphonia: detecting inter-sample contamination in viral genomic sequencing data
Source: Bioinformatics. 2024 Dec 2;40(12):btae698. doi: 10.1093/bioinformatics/btae698 (PMC11652266; doi:10.1093/bioinformatics/btae698)
Supplement: btae698_Supplementary_Data [file btae698_supplementary_data.zip › 20210325_Batch71.accessions.tsv]

USA-NH-CDCBI-CRSP_01553-2021	SAMN18606287
USA-NH-CDCBI-CRSP_01554-2021	SAMN18606288
USA-NH-CDCBI-CRSP_01555-2021	SAMN18606289
USA-NH-CDCBI-CRSP_01556-2021	SAMN18606290
USA-NH-CDCBI-CRSP_01557-2021	SAMN18606291
USA-NH-CDCBI-CRSP_01558-2021	SAMN18606292
USA-ME-CDCBI-CRSP_01559-2021	SAMN18606293
USA-NH-CDCBI-CRSP_01560-2021	SAMN18606294
USA-ME-CDCBI-CRSP_01561-2021	SAMN18606295
USA-NH-CDCBI-CRSP_01562-2021	SAMN18606296
USA-ME-CDCBI-CRSP_01563-2021	SAMN18606297
USA-ME-CDCBI-CRSP_01564-2021	SAMN18606298
USA-NH-CDCBI-CRSP_01565-2021	SAMN18606299
USA-RI-CDCBI-CRSP_01566-2021	SAMN18606300
USA-NH-CDCBI-CRSP_01567-2021	SAMN18606301
USA-NH-CDCBI-CRSP_01568-2021	SAMN18606302
USA-NH-CDCBI-CRSP_01569-2021	SAMN18606303
USA-ME-CDCBI-CRSP_01570-2021	SAMN18606304
USA-NH-CDCBI-CRSP_01571-2021	SAMN18606305
USA-NH-CDCBI-CRSP_01572-2021	SAMN18606306
USA-VT-CDCBI-CRSP_01573-2021	SAMN18606307
USA-VT-CDCBI-CRSP_01574-2021	SAMN18606308
USA-VT-CDCBI-CRSP_01575-2021	SAMN18606309
USA-VT-CDCBI-CRSP_01576-2021	SAMN18606310
USA-VT-CDCBI-CRSP_01577-2021	SAMN18606311
USA-VT-CDCBI-CRSP_01578-2021	SAMN18606312
USA-VT-CDCBI-CRSP_01579-2021	SAMN18606313
USA-VT-CDCBI-CRSP_01580-2021	SAMN18606314
USA-VT-CDCBI-CRSP_01581-2021	SAMN18606315
USA-VT-CDCBI-CRSP_01582-2021	SAMN18606316
USA-ME-CDCBI-CRSP_01583-2021	SAMN18606317
USA-ME-CDCBI-CRSP_01584-2021	SAMN18606318
USA-CT-CDCBI-CRSP_01585-2021	SAMN18606319
USA-CT-CDCBI-CRSP_01586-2021	SAMN18606320
USA-RI-CDCBI-CRSP_01587-2021	SAMN18606321
USA-MA-CDCBI-CRSP_01588-2021	SAMN18606322
USA-MA-CDCBI-CRSP_01589-2021	SAMN18606323
USA-MA-CDCBI-CRSP_01590-2021	SAMN18606324
USA-MA-CDCBI-CRSP_01591-2021	SAMN18606325
USA-MA-CDCBI-CRSP_01592-2021	SAMN18606326
USA-MA-CDCBI-CRSP_01593-2021	SAMN18606327
USA-MA-CDCBI-CRSP_01594-2021	SAMN18606328
USA-MA-CDCBI-CRSP_01595-2021	SAMN18606329
USA-MA-CDCBI-CRSP_01596-2021	SAMN18606330
USA-NH-CDCBI-CRSP_01597-2021	SAMN18606331
USA-CT-CDCBI-CRSP_01598-2021	SAMN18606332
USA-MA-CDCBI-CRSP_01599-2021	SAMN18606333
USA-MA-CDCBI-CRSP_01600-2021	SAMN18606334
USA-RI-CDCBI-CRSP_01601-2021	SAMN18606335
USA-MA-CDCBI-CRSP_01602-2021	SAMN18606336
USA-MA-CDCBI-CRSP_01603-2021	SAMN18606337
USA-MA-CDCBI-CRSP_01604-2021	SAMN18606338
USA-MA-CDCBI-CRSP_01605-2021	SAMN18606339
USA-MA-CDCBI-CRSP_01606-2021	SAMN18606340
USA-MA-CDCBI-CRSP_01607-2021	SAMN18606341
USA-MA-CDCBI-CRSP_01608-2021	SAMN18606342
USA-MA-CDCBI-CRSP_01609-2021	SAMN18606343
USA-MA-CDCBI-CRSP_01610-2021	SAMN18606344
USA-MA-CDCBI-CRSP_01611-2021	SAMN18606345
USA-MA-CDCBI-CRSP_01612-2021	SAMN18606346
USA-MA-CDCBI-CRSP_01613-2021	SAMN18606347
USA-MA-CDCBI-CRSP_01614-2021	SAMN18606348
USA-CT-CDCBI-CRSP_01615-2021	SAMN18606349
USA-CT-CDCBI-CRSP_01616-2021	SAMN18606350
USA-CT-CDCBI-CRSP_01617-2021	SAMN18606351
USA-CT-CDCBI-CRSP_01618-2021	SAMN18606352
USA-MA-CDCBI-CRSP_01619-2021	SAMN18606353
USA-MA-CDCBI-CRSP_01620-2021	SAMN18606354
USA-MA-CDCBI-CRSP_01621-2021	SAMN18606355
USA-MA-CDCBI-CRSP_01622-2021	SAMN18606356
USA-MA-CDCBI-CRSP_01623-2021	SAMN18606357
USA-MA-CDCBI-CRSP_01624-2021	SAMN18606358
USA-MA-CDCBI-CRSP_01625-2021	SAMN18606359
USA-MA-CDCBI-CRSP_01626-2021	SAMN18606360
USA-MA-CDCBI-CRSP_01627-2021	SAMN18606361
USA-MA-CDCBI-CRSP_01628-2021	SAMN18606362
USA-MA-CDCBI-CRSP_01629-2021	SAMN18606363
USA-MA-CDCBI-CRSP_01630-2021	SAMN18606364
USA-MA-CDCBI-CRSP_01631-2021	SAMN18606365
USA-MA-CDCBI-CRSP_01632-2021	SAMN18606366
USA-MA-CDCBI-CRSP_01633-2021	SAMN18606367
USA-MA-CDCBI-CRSP_01634-2021	SAMN18606368
USA-MA-CDCBI-CRSP_01635-2021	SAMN18606369
USA-MA-CDCBI-CRSP_01636-2021	SAMN18606370
USA-VT-CDCBI-CRSP_01637-2021	SAMN18606371
USA-MA-CDCBI-CRSP_01638-2021	SAMN18606372
USA-NH-CDCBI-CRSP_01639-2021	SAMN18606373
USA-MA-CDCBI-CRSP_01640-2021	SAMN18606374
USA-MA-CDCBI-CRSP_01641-2021	SAMN18606375
USA-MA-CDCBI-CRSP_01642-2021	SAMN18606376
USA-MA-CDCBI-CRSP_01643-2021	SAMN18606377
USA-MA-CDCBI-CRSP_01644-2021	SAMN18606378
