# Supplementary material for: Polyphonia: detecting inter-sample contamination in viral genomic sequencing data
Source: Bioinformatics. 2024 Dec 2;40(12):btae698. doi: 10.1093/bioinformatics/btae698 (PMC11652266; doi:10.1093/bioinformatics/btae698)
Supplement: btae698_Supplementary_Data [file btae698_supplementary_data.zip › 20200424_Batch6.accessions.tsv]

USA-MA-MGH-00537-2020	SAMN14939012
USA-MA-MGH-00538-2020	SAMN14939013
USA-MA-MGH-00539-2020	SAMN14939014
USA-MA-MGH-00540-2020	SAMN14939015
USA-MA-MGH-00541-2020	SAMN14939016
USA-MA-MGH-00542-2020	SAMN14939017
USA-MA-MGH-00543-2020	SAMN14939018
USA-MA-MGH-00545-2020	SAMN14939020
USA-MA-MGH-00546-2020	SAMN14939021
USA-MA-MGH-00547-2020	SAMN14939022
USA-MA-MGH-00548-2020	SAMN14939023
USA-MA-MGH-00549-2020	SAMN14939024
USA-MA-MGH-00550-2020	SAMN14939025
USA-MA-MGH-00551-2020	SAMN14939026
USA-MA-MGH-00552-2020	SAMN14939027
USA-MA-MGH-00554-2020	SAMN14939029
USA-MA-MGH-00555-2020	SAMN14939030
USA-MA-MGH-00556-2020	SAMN14939031
USA-MA-MGH-00557-2020	SAMN14939032
USA-MA-MGH-00558-2020	SAMN14939033
USA-MA-MGH-00559-2020	SAMN14939034
USA-MA-MGH-00560-2020	SAMN14939035
USA-MA-MGH-00561-2020	SAMN14939036
USA-MA-MGH-00562-2020	SAMN14939037
USA-MA-MGH-00563-2020	SAMN14939038
USA-MA-MGH-00564-2020	SAMN14939039
USA-MA-MGH-00565-2020	SAMN14939040
USA-MA-MGH-00566-2020	SAMN14939041
USA-MA-MGH-00567-2020	SAMN14939042
USA-MA-MGH-00568-2020	SAMN14939043
USA-MA-MGH-00569-2020	SAMN14939044
USA-MA-MGH-00570-2020	SAMN14939045
USA-MA-MGH-00571-2020	SAMN14939046
USA-MA-MGH-00572-2020	SAMN14939047
USA-MA-MGH-00573-2020	SAMN14939048
USA-MA-MGH-00574-2020	SAMN14939049
USA-MA-MGH-00575-2020	SAMN14939050
USA-MA-MGH-00576-2020	SAMN14939051
USA-MA-MGH-00577-2020	SAMN14939052
USA-MA-MGH-00578-2020	SAMN14939053
USA-MA-MGH-00579-2020	SAMN14939054
USA-MA-MGH-00580-2020	SAMN14939055
USA-MA-MGH-00581-2020	SAMN14939056
USA-MA-MGH-00582-2020	SAMN14939057
USA-MA-MGH-00583-2020	SAMN14939058
USA-MA-MGH-00584-2020	SAMN14939059
USA-MA-MGH-00585-2020	SAMN14939060
USA-MA-MGH-00586-2020	SAMN14939061
USA-MA-MGH-00587-2020	SAMN14939062
USA-MA-MGH-00588-2020	SAMN14939063
USA-MA-MGH-00589-2020	SAMN14939064
USA-MA-MGH-00590-2020	SAMN14939065
USA-MA-MGH-00591-2020	SAMN14939066
USA-MA-MGH-00592-2020	SAMN14939067
USA-MA-MGH-00593-2020	SAMN14939068
USA-MA-MGH-00594-2020	SAMN14939069
USA-MA-MGH-00595-2020	SAMN14939070
USA-MA-MGH-00596-2020	SAMN14939071
USA-MA-MGH-00597-2020	SAMN14939072
USA-MA-MGH-00598-2020	SAMN14939073
USA-MA-MGH-00599-2020	SAMN14939074
USA-MA-MGH-00600-2020	SAMN14939075
USA-MA-MGH-00601-2020	SAMN14939076
USA-MA-MGH-00602-2020	SAMN14939077
USA-MA-MGH-00603-2020	SAMN14939078
USA-MA-MGH-00604-2020	SAMN14939079
USA-MA-MGH-00605-2020	SAMN14939080
USA-MA-MGH-00606-2020	SAMN14939081
USA-MA-MGH-00607-2020	SAMN14939082
USA-MA-MGH-00608-2020	SAMN14939083
USA-MA-MGH-00609-2020	SAMN14939084
USA-MA-MGH-00610-2020	SAMN14939085
USA-MA-MGH-00611-2020	SAMN14939086
USA-MA-MGH-00612-2020	SAMN14939087
USA-MA-MGH-00613-2020	SAMN14939088
USA-MA-MGH-00614-2020	SAMN14939089
USA-MA-MGH-00615-2020	SAMN14939090
USA-MA-MGH-00616-2020	SAMN14939091
USA-MA-MGH-00617-2020	SAMN14939092
USA-MA-MGH-00618-2020	SAMN14939093
USA-MA-MGH-00619-2020	SAMN14939094
USA-MA-MGH-00620-2020	SAMN14939095
USA-MA-MGH-00621-2020	SAMN14939096
USA-MA-MGH-00622-2020	SAMN14939097
USA-MA-MGH-00623-2020	SAMN14939098
USA-MA-MGH-00624-2020	SAMN14939099
USA-MA-MGH-00625-2020	SAMN14939100
USA-MA-MGH-00626-2020	SAMN14939101
USA-MA-MGH-00627-2020	SAMN14939102
USA-MA-MGH-00628-2020	SAMN14939103
