# Supplementary material for: Polyphonia: detecting inter-sample contamination in viral genomic sequencing data
Source: Bioinformatics. 2024 Dec 2;40(12):btae698. doi: 10.1093/bioinformatics/btae698 (PMC11652266; doi:10.1093/bioinformatics/btae698)
Supplement: btae698_Supplementary_Data [file btae698_supplementary_data.zip › 20201209_Batch34.plate_map.tsv]

USA-MA-MGH-03220-2020	F1
USA-MA-MGH-03223-2020	G1
USA-MA-MGH-03226-2020	A2
USA-MA-MGH-03228-2020	B2
USA-MA-MGH-03230-2020	C2
USA-MA-MGH-03232-2020	D2
USA-MA-MGH-03234-2020	E2
USA-MA-MGH-03236-2020	F2
USA-MA-MGH-03238-2020	G2
USA-MA-MGH-03239-2020	H2
USA-MA-MGH-03242-2020	A3
USA-MA-MGH-03244-2020	B3
USA-MA-MGH-03247-2020	C3
USA-MA-MGH-03248-2020	D3
USA-MA-MGH-03251-2020	E3
USA-MA-MGH-03253-2020	F3
USA-MA-MGH-03256-2020	G3
USA-MA-MGH-03257-2020	H3
USA-MA-MGH-03261-2020	A4
USA-MA-MGH-03263-2020	B4
USA-MA-MGH-03266-2020	C4
USA-MA-MGH-03268-2020	D4
USA-MA-MGH-03269-2020	E4
USA-MA-MGH-03271-2020	F4
USA-MA-MGH-03274-2020	G4
USA-MA-MGH-03276-2020	H4
USA-MA-MGH-03277-2020	A5
USA-MA-MGH-03279-2020	B5
USA-MA-MGH-03281-2020	C5
USA-MA-MGH-03282-2020	D5
USA-MA-MGH-03283-2020	E5
USA-MA-MGH-03287-2020	F5
USA-MA-MGH-03288-2020	G5
USA-MA-MGH-03292-2020	H5
USA-MA-MGH-03294-2020	A6
USA-MA-MGH-03296-2020	B6
USA-MA-MGH-03297-2020	C6
USA-MA-MGH-03300-2020	D6
USA-MA-MGH-03303-2020	E6
USA-MA-MGH-03306-2020	F6
USA-MA-MGH-03307-2020	G6
USA-MA-MGH-03308-2020	H6
USA-MA-MGH-03309-2020	A7
USA-MA-MGH-03310-2020	B7
USA-MA-MGH-03311-2020	C7
USA-MA-MGH-03314-2020	D7
USA-MA-MGH-03316-2020	E7
USA-MA-MGH-03317-2020	F7
USA-MA-MGH-03318-2020	G7
USA-MA-MGH-03319-2020	H7
USA-MA-MGH-03323-2020	A8
USA-MA-MGH-03324-2020	B8
USA-MA-MGH-03327-2020	C8
USA-MA-MGH-03330-2020	D8
USA-MA-MGH-03331-2020	E8
USA-MA-MGH-03332-2020	F8
USA-MA-MGH-03336-2020	G8
USA-MA-MGH-03337-2020	H8
USA-MA-MGH-03339-2020	A9
USA-MA-MGH-03341-2020	B9
USA-MA-MGH-03342-2020	C9
USA-MA-MGH-03345-2020	D9
USA-MA-MGH-03346-2020	E9
USA-MA-MGH-03347-2020	F9
USA-MA-MGH-03349-2020	G9
USA-MA-MGH-03350-2020	H9
USA-MA-MGH-03351-2020	A10
USA-MA-MGH-03353-2020	B10
USA-MA-MGH-03357-2020	C10
USA-MA-MGH-03360-2020	D10
USA-MA-MGH-03361-2020	E10
USA-MA-MGH-03362-2020	F10
USA-MA-MGH-03365-2020	G10
USA-MA-MGH-03366-2020	H10
USA-MA-MGH-03368-2020	A11
USA-MA-MGH-03370-2020	B11
USA-MA-MGH-03372-2020	C11
USA-MA-MGH-03374-2020	D11
USA-MA-MGH-03375-2020	E11
USA-MA-MGH-03381-2020	F11
USA-MA-MGH-03384-2020	G11
USA-MA-MGH-03386-2020	H11
USA-MA-MGH-03387-2020	B12
USA-MA-MGH-03389-2020	C12
USA-MA-MGH-03393-2020	D12
USA-MA-MGH-03396-2020	E12
USA-MA-MGH-03398-2020	F12
USA-MA-MGH-03399-2020	G12
