# Supplementary material for: Polyphonia: detecting inter-sample contamination in viral genomic sequencing data
Source: Bioinformatics. 2024 Dec 2;40(12):btae698. doi: 10.1093/bioinformatics/btae698 (PMC11652266; doi:10.1093/bioinformatics/btae698)
Supplement: btae698_Supplementary_Data [file btae698_supplementary_data.zip › 20210423_Batch90.expected_spikeins.tsv]

USA-RI-CDCBI-CRSP_02749-2021	SDSI_2
USA-RI-CDCBI-CRSP_02750-2021	SDSI_3
USA-RI-CDCBI-CRSP_02751-2021	SDSI_4
USA-RI-CDCBI-CRSP_02752-2021	SDSI_5
USA-RI-CDCBI-CRSP_02753-2021	SDSI_6
USA-RI-CDCBI-CRSP_02754-2021	SDSI_7
USA-RI-CDCBI-CRSP_02755-2021	SDSI_9
USA-RI-CDCBI-CRSP_02756-2021	SDSI_10
USA-RI-CDCBI-CRSP_02757-2021	SDSI_11
USA-RI-CDCBI-CRSP_02758-2021	SDSI_12
USA-RI-CDCBI-CRSP_02759-2021	SDSI_13
USA-RI-CDCBI-CRSP_02760-2021	SDSI_14
USA-RI-CDCBI-CRSP_02761-2021	SDSI_15
USA-RI-CDCBI-CRSP_02762-2021	SDSI_16
USA-RI-CDCBI-CRSP_02763-2021	SDSI_17
USA-RI-CDCBI-CRSP_02764-2021	SDSI_18
USA-RI-CDCBI-CRSP_02765-2021	SDSI_19
USA-RI-CDCBI-CRSP_02766-2021	SDSI_20
USA-RI-CDCBI-CRSP_02767-2021	SDSI_21
USA-RI-CDCBI-CRSP_02768-2021	SDSI_22
USA-RI-CDCBI-CRSP_02769-2021	SDSI_23
USA-RI-CDCBI-CRSP_02770-2021	SDSI_24
USA-VT-CDCBI-CRSP_02771-2021	SDSI_25
USA-VT-CDCBI-CRSP_02772-2021	SDSI_26
USA-VT-CDCBI-CRSP_02773-2021	SDSI_27
USA-VT-CDCBI-CRSP_02774-2021	SDSI_28
USA-VT-CDCBI-CRSP_02775-2021	SDSI_29
USA-VT-CDCBI-CRSP_02776-2021	SDSI_30
USA-VT-CDCBI-CRSP_02777-2021	SDSI_31
USA-VT-CDCBI-CRSP_02778-2021	SDSI_32
USA-VT-CDCBI-CRSP_02779-2021	SDSI_33
USA-VT-CDCBI-CRSP_02780-2021	SDSI_34
USA-VT-CDCBI-CRSP_02781-2021	SDSI_35
USA-VT-CDCBI-CRSP_02782-2021	SDSI_36
USA-VT-CDCBI-CRSP_02783-2021	SDSI_37
USA-VT-CDCBI-CRSP_02784-2021	SDSI_38
USA-VT-CDCBI-CRSP_02785-2021	SDSI_39
USA-VT-CDCBI-CRSP_02786-2021	SDSI_40
USA-VT-CDCBI-CRSP_02787-2021	SDSI_41
USA-VT-CDCBI-CRSP_02788-2021	SDSI_42
USA-VT-CDCBI-CRSP_02789-2021	SDSI_43
USA-VT-CDCBI-CRSP_02790-2021	SDSI_44
USA-VT-CDCBI-CRSP_02791-2021	SDSI_45
USA-VT-CDCBI-CRSP_02792-2021	SDSI_46
USA-VT-CDCBI-CRSP_02793-2021	SDSI_47
USA-VT-CDCBI-CRSP_02794-2021	SDSI_48
USA-MA-CDCBI-CRSP_02795-2021	SDSI_1
USA-MA-CDCBI-CRSP_02796-2021	SDSI_2
USA-MA-CDCBI-CRSP_02797-2021	SDSI_3
USA-MA-CDCBI-CRSP_02798-2021	SDSI_4
USA-MA-CDCBI-CRSP_02799-2021	SDSI_5
USA-MA-CDCBI-CRSP_02800-2021	SDSI_6
USA-MA-CDCBI-CRSP_02801-2021	SDSI_7
USA-MA-CDCBI-CRSP_02802-2021	SDSI_8
USA-MA-CDCBI-CRSP_02803-2021	SDSI_9
USA-MA-CDCBI-CRSP_02804-2021	SDSI_10
USA-MA-CDCBI-CRSP_02805-2021	SDSI_11
USA-MA-CDCBI-CRSP_02806-2021	SDSI_12
USA-MA-CDCBI-CRSP_02807-2021	SDSI_13
USA-MA-CDCBI-CRSP_02808-2021	SDSI_14
USA-MA-CDCBI-CRSP_02809-2021	SDSI_15
USA-MA-CDCBI-CRSP_02810-2021	SDSI_16
USA-MA-CDCBI-CRSP_02811-2021	SDSI_17
USA-MA-CDCBI-CRSP_02812-2021	SDSI_18
USA-MA-CDCBI-CRSP_02813-2021	SDSI_19
USA-MA-CDCBI-CRSP_02814-2021	SDSI_20
USA-MA-CDCBI-CRSP_02815-2021	SDSI_21
USA-MA-CDCBI-CRSP_02816-2021	SDSI_22
USA-MA-CDCBI-CRSP_02817-2021	SDSI_23
USA-MA-CDCBI-CRSP_02818-2021	SDSI_24
USA-MA-CDCBI-CRSP_02819-2021	SDSI_25
USA-MA-CDCBI-CRSP_02820-2021	SDSI_26
USA-MA-CDCBI-CRSP_02821-2021	SDSI_27
USA-MA-CDCBI-CRSP_02822-2021	SDSI_28
USA-MA-CDCBI-CRSP_02823-2021	SDSI_29
USA-MA-CDCBI-CRSP_02824-2021	SDSI_30
USA-MA-CDCBI-CRSP_02825-2021	SDSI_31
USA-MA-CDCBI-CRSP_02826-2021	SDSI_32
USA-MA-CDCBI-CRSP_02827-2021	SDSI_33
USA-MA-CDCBI-CRSP_02828-2021	SDSI_34
USA-MA-CDCBI-CRSP_02829-2021	SDSI_35
USA-MA-CDCBI-CRSP_02830-2021	SDSI_36
USA-MA-CDCBI-CRSP_02831-2021	SDSI_37
USA-MA-CDCBI-CRSP_02832-2021	SDSI_38
USA-MA-CDCBI-CRSP_02833-2021	SDSI_39
USA-MA-CDCBI-CRSP_02834-2021	SDSI_40
USA-MA-CDCBI-CRSP_02835-2021	SDSI_41
USA-MA-CDCBI-CRSP_02836-2021	SDSI_43
USA-MA-CDCBI-CRSP_02837-2021	SDSI_44
USA-MA-CDCBI-CRSP_02838-2021	SDSI_45
USA-MA-CDCBI-CRSP_02839-2021	SDSI_46
USA-MA-CDCBI-CRSP_02840-2021	SDSI_47
