# Supplementary material for: Polyphonia: detecting inter-sample contamination in viral genomic sequencing data
Source: Bioinformatics. 2024 Dec 2;40(12):btae698. doi: 10.1093/bioinformatics/btae698 (PMC11652266; doi:10.1093/bioinformatics/btae698)
Supplement: btae698_Supplementary_Data [file btae698_supplementary_data.zip › 20210402_Batch76.accessions.tsv]

USA-MA-CDCBI-CRSP_01921-2021	SAMN18698920
USA-MA-CDCBI-CRSP_01922-2021	SAMN18698921
USA-MA-CDCBI-CRSP_01923-2021	SAMN18698922
USA-MA-CDCBI-CRSP_01924-2021	SAMN18698923
USA-MA-CDCBI-CRSP_01925-2021	SAMN18698924
USA-MA-CDCBI-CRSP_01926-2021	SAMN18698925
USA-MA-CDCBI-CRSP_01927-2021	SAMN18698926
USA-MA-CDCBI-CRSP_01928-2021	SAMN18698927
USA-MA-CDCBI-CRSP_01929-2021	SAMN18698928
USA-MA-CDCBI-CRSP_01930-2021	SAMN18698929
USA-MA-CDCBI-CRSP_01931-2021	SAMN18698930
USA-MA-CDCBI-CRSP_01932-2021	SAMN18698931
USA-MA-CDCBI-CRSP_01933-2021	SAMN18698932
USA-MA-CDCBI-CRSP_01934-2021	SAMN18698933
USA-MA-CDCBI-CRSP_01935-2021	SAMN18698934
USA-MA-CDCBI-CRSP_01936-2021	SAMN18698935
USA-MA-CDCBI-CRSP_01937-2021	SAMN18698936
USA-MA-CDCBI-CRSP_01938-2021	SAMN18698937
USA-MA-CDCBI-CRSP_01939-2021	SAMN18698938
USA-MA-CDCBI-CRSP_01940-2021	SAMN18698939
USA-MA-CDCBI-CRSP_01941-2021	SAMN18698940
USA-MA-CDCBI-CRSP_01942-2021	SAMN18698941
USA-MA-CDCBI-CRSP_01943-2021	SAMN18698942
USA-MA-CDCBI-CRSP_01944-2021	SAMN18698943
USA-MA-CDCBI-CRSP_01945-2021	SAMN18698944
USA-MA-CDCBI-CRSP_01946-2021	SAMN18698945
USA-MA-CDCBI-CRSP_01947-2021	SAMN18698946
USA-MA-CDCBI-CRSP_01948-2021	SAMN18698947
USA-MA-CDCBI-CRSP_01949-2021	SAMN18698948
USA-MA-CDCBI-CRSP_01950-2021	SAMN18698949
USA-MA-CDCBI-CRSP_01951-2021	SAMN18698950
USA-MA-CDCBI-CRSP_01952-2021	SAMN18698951
USA-MA-CDCBI-CRSP_01953-2021	SAMN18698952
USA-MA-CDCBI-CRSP_01954-2021	SAMN18698953
USA-MA-CDCBI-CRSP_01955-2021	SAMN18698954
USA-MA-CDCBI-CRSP_01956-2021	SAMN18698955
USA-MA-CDCBI-CRSP_01957-2021	SAMN18698956
USA-MA-CDCBI-CRSP_01958-2021	SAMN18698957
USA-MA-CDCBI-CRSP_01959-2021	SAMN18698958
USA-MA-CDCBI-CRSP_01960-2021	SAMN18698959
USA-MA-CDCBI-CRSP_01961-2021	SAMN18698960
USA-MA-CDCBI-CRSP_01962-2021	SAMN18698961
USA-MA-CDCBI-CRSP_01963-2021	SAMN18698962
USA-MA-CDCBI-CRSP_01964-2021	SAMN18698963
USA-MA-CDCBI-CRSP_01965-2021	SAMN18698964
USA-MA-CDCBI-CRSP_01966-2021	SAMN18698965
USA-MA-CDCBI-CRSP_01967-2021	SAMN18698966
USA-MA-CDCBI-CRSP_01968-2021	SAMN18698967
USA-MA-CDCBI-CRSP_01969-2021	SAMN18698968
USA-MA-CDCBI-CRSP_01970-2021	SAMN18698969
USA-MA-CDCBI-CRSP_01971-2021	SAMN18698970
USA-MA-CDCBI-CRSP_01972-2021	SAMN18698971
USA-MA-CDCBI-CRSP_01973-2021	SAMN18698972
USA-MA-CDCBI-CRSP_01974-2021	SAMN18698973
USA-MA-CDCBI-CRSP_01975-2021	SAMN18698974
USA-MA-CDCBI-CRSP_01976-2021	SAMN18698975
USA-MA-CDCBI-CRSP_01977-2021	SAMN18698976
USA-MA-CDCBI-CRSP_01978-2021	SAMN18698977
USA-MA-CDCBI-CRSP_01979-2021	SAMN18698978
USA-MA-CDCBI-CRSP_01980-2021	SAMN18698979
USA-MA-CDCBI-CRSP_01981-2021	SAMN18698980
USA-MA-CDCBI-CRSP_01982-2021	SAMN18698981
USA-MA-CDCBI-CRSP_01983-2021	SAMN18698982
USA-MA-CDCBI-CRSP_01984-2021	SAMN18698983
USA-MA-CDCBI-CRSP_01985-2021	SAMN18698984
USA-MA-CDCBI-CRSP_01986-2021	SAMN18698985
USA-MA-CDCBI-CRSP_01987-2021	SAMN18698986
USA-MA-CDCBI-CRSP_01988-2021	SAMN18698987
USA-MA-CDCBI-CRSP_01989-2021	SAMN18698988
USA-MA-CDCBI-CRSP_01990-2021	SAMN18698989
USA-MA-CDCBI-CRSP_01991-2021	SAMN18698990
USA-MA-CDCBI-CRSP_01992-2021	SAMN18698991
USA-MA-CDCBI-CRSP_01993-2021	SAMN18698992
USA-MA-CDCBI-CRSP_01994-2021	SAMN18698993
USA-MA-CDCBI-CRSP_01995-2021	SAMN18698994
USA-MA-CDCBI-CRSP_01996-2021	SAMN18698995
USA-MA-CDCBI-CRSP_01997-2021	SAMN18698996
USA-MA-CDCBI-CRSP_01998-2021	SAMN18698997
USA-MA-CDCBI-CRSP_01999-2021	SAMN18698998
USA-MA-CDCBI-CRSP_02000-2021	SAMN18698999
USA-MA-CDCBI-CRSP_02001-2021	SAMN18699000
USA-MA-CDCBI-CRSP_02002-2021	SAMN18699001
USA-MA-CDCBI-CRSP_02003-2021	SAMN18699002
USA-MA-CDCBI-CRSP_02004-2021	SAMN18699003
USA-MA-CDCBI-CRSP_02005-2021	SAMN18699004
USA-MA-CDCBI-CRSP_02006-2021	SAMN18699005
USA-MA-CDCBI-CRSP_02007-2021	SAMN18699006
USA-MA-CDCBI-CRSP_02008-2021	SAMN18699007
USA-MA-CDCBI-CRSP_02009-2021	SAMN18699008
USA-MA-CDCBI-CRSP_02010-2021	SAMN18699009
USA-MA-CDCBI-CRSP_02011-2021	SAMN18699010
USA-MA-CDCBI-CRSP_02012-2021	SAMN18699011
