# Supplementary material for: Polyphonia: detecting inter-sample contamination in viral genomic sequencing data
Source: Bioinformatics. 2024 Dec 2;40(12):btae698. doi: 10.1093/bioinformatics/btae698 (PMC11652266; doi:10.1093/bioinformatics/btae698)
Supplement: btae698_Supplementary_Data [file btae698_supplementary_data.zip › 20210302_Batch58.plate_map.tsv]

USA-MA-Broad_CRSP-01246-2021	B1
USA-MA-Broad_CRSP-01247-2021	C1
USA-MA-Broad_CRSP-01248-2021	D1
USA-MA-Broad_CRSP-01249-2021	E1
USA-MA-Broad_CRSP-01250-2021	F1
USA-MA-Broad_CRSP-01251-2021	G1
USA-MA-Broad_CRSP-01252-2021	A2
USA-MA-Broad_CRSP-01253-2021	B2
USA-MA-Broad_CRSP-01254-2021	C2
USA-MA-Broad_CRSP-01255-2021	D2
USA-MA-Broad_CRSP-01256-2021	E2
USA-MA-Broad_CRSP-01257-2021	F2
USA-MA-Broad_CRSP-01258-2021	G2
USA-MA-Broad_CRSP-01259-2021	H2
USA-MA-Broad_CRSP-01260-2021	A3
USA-MA-Broad_CRSP-01261-2021	B3
USA-MA-Broad_CRSP-01262-2021	C3
USA-MA-Broad_CRSP-01263-2021	D3
USA-MA-Broad_CRSP-01264-2021	E3
USA-MA-Broad_CRSP-01265-2021	F3
USA-MA-Broad_CRSP-01266-2021	G3
USA-MA-Broad_CRSP-01267-2021	H3
USA-MA-Broad_CRSP-01268-2021	A4
USA-MA-Broad_CRSP-01269-2021	B4
USA-MA-Broad_CRSP-01270-2021	C4
USA-MA-Broad_CRSP-01271-2021	D4
USA-MA-Broad_CRSP-01272-2021	E4
USA-MA-Broad_CRSP-01273-2021	F4
USA-MA-Broad_CRSP-01274-2021	G4
USA-MA-Broad_CRSP-01275-2021	H4
USA-MA-Broad_CRSP-01276-2021	A5
USA-MA-Broad_CRSP-01277-2021	B5
USA-MA-Broad_CRSP-01278-2021	C5
USA-MA-Broad_CRSP-01279-2021	D5
USA-MA-Broad_CRSP-01280-2021	E5
USA-MA-Broad_CRSP-01281-2021	F5
USA-MA-Broad_CRSP-01282-2021	G5
USA-MA-Broad_CRSP-01283-2021	H5
USA-MA-Broad_CRSP-01284-2021	A6
USA-MA-Broad_CRSP-01285-2021	B6
USA-MA-Broad_CRSP-01286-2021	C6
USA-MA-Broad_CRSP-01287-2021	D6
USA-MA-Broad_CRSP-01288-2021	E6
USA-MA-Broad_CRSP-01289-2021	F6
USA-MA-Broad_CRSP-01290-2021	G6
USA-MA-Broad_CRSP-01291-2021	H6
USA-MA-Broad_CRSP-01292-2021	A7
USA-MA-Broad_CRSP-01293-2021	B7
USA-MA-Broad_CRSP-01294-2021	C7
USA-MA-Broad_CRSP-01295-2021	D7
USA-MA-Broad_CRSP-01296-2021	E7
USA-MA-Broad_CRSP-01297-2021	F7
USA-MA-Broad_CRSP-01298-2021	G7
USA-MA-Broad_CRSP-01299-2021	H7
USA-MA-Broad_CRSP-01300-2021	A8
USA-MA-Broad_CRSP-01301-2021	B8
USA-MA-Broad_CRSP-01302-2021	C8
USA-MA-Broad_CRSP-01303-2021	D8
USA-MA-Broad_CRSP-01304-2021	E8
USA-MA-Broad_CRSP-01305-2021	F8
USA-MA-Broad_CRSP-01306-2021	G8
USA-MA-Broad_CRSP-01307-2021	H8
USA-MA-Broad_CRSP-01308-2021	A9
USA-MA-Broad_CRSP-01309-2021	B9
USA-MA-Broad_CRSP-01310-2021	C9
USA-MA-Broad_CRSP-01311-2021	D9
USA-MA-Broad_CRSP-01312-2021	E9
USA-MA-Broad_CRSP-01313-2021	F9
USA-MA-Broad_CRSP-01314-2021	G9
USA-MA-Broad_CRSP-01315-2021	H9
USA-MA-Broad_CRSP-01316-2021	A10
USA-MA-Broad_CRSP-01317-2021	B10
USA-MA-Broad_CRSP-01318-2021	C10
USA-MA-Broad_CRSP-01319-2021	D10
USA-MA-Broad_CRSP-01320-2021	E10
USA-MA-Broad_CRSP-01321-2021	F10
USA-MA-Broad_CRSP-01322-2021	G10
USA-MA-Broad_CRSP-01323-2021	H10
USA-MA-Broad_CRSP-01324-2021	A11
USA-MA-Broad_CRSP-01325-2021	B11
USA-MA-Broad_CRSP-01326-2021	C11
USA-MA-Broad_CRSP-01327-2021	D11
USA-MA-Broad_CRSP-01328-2021	E11
USA-MA-Broad_CRSP-01329-2021	F11
USA-MA-Broad_CRSP-01330-2021	G11
USA-MA-Broad_CRSP-01331-2021	H11
USA-MA-Broad_CRSP-01332-2021	B12
USA-MA-Broad_CRSP-01333-2021	C12
USA-MA-Broad_CRSP-01334-2021	D12
USA-MA-Broad_CRSP-01335-2021	E12
USA-MA-Broad_CRSP-01336-2021	F12
USA-MA-Broad_CRSP-01337-2021	G12
