# Supplementary material for: Polyphonia: detecting inter-sample contamination in viral genomic sequencing data
Source: Bioinformatics. 2024 Dec 2;40(12):btae698. doi: 10.1093/bioinformatics/btae698 (PMC11652266; doi:10.1093/bioinformatics/btae698)
Supplement: btae698_Supplementary_Data [file btae698_supplementary_data.zip › 20210514_Batch102.plate_map.tsv]

USA-RI-CDCBI-RIDOH_02358-2021	F1
USA-RI-CDCBI-RIDOH_02359-2021	G1
USA-RI-CDCBI-RIDOH_02360-2021	A2
USA-RI-CDCBI-RIDOH_02361-2021	B2
USA-RI-CDCBI-RIDOH_02362-2021	C2
USA-RI-CDCBI-RIDOH_02363-2021	D2
USA-RI-CDCBI-RIDOH_02364-2021	E2
USA-RI-CDCBI-RIDOH_02365-2021	F2
USA-RI-CDCBI-RIDOH_02366-2021	G2
USA-RI-CDCBI-RIDOH_02367-2021	H2
USA-RI-CDCBI-RIDOH_02368-2021	A3
USA-RI-CDCBI-RIDOH_02369-2021	B3
USA-RI-CDCBI-RIDOH_02370-2021	C3
USA-RI-CDCBI-RIDOH_02371-2021	D3
USA-RI-CDCBI-RIDOH_02372-2021	E3
USA-RI-CDCBI-RIDOH_02373-2021	F3
USA-RI-CDCBI-RIDOH_02374-2021	G3
USA-RI-CDCBI-RIDOH_02375-2021	H3
USA-RI-CDCBI-RIDOH_02376-2021	A4
USA-RI-CDCBI-RIDOH_02377-2021	B4
USA-RI-CDCBI-RIDOH_02378-2021	C4
USA-RI-CDCBI-RIDOH_02379-2021	D4
USA-RI-CDCBI-RIDOH_02380-2021	E4
USA-RI-CDCBI-RIDOH_02381-2021	F4
USA-RI-CDCBI-RIDOH_02382-2021	G4
USA-RI-CDCBI-RIDOH_02383-2021	H4
USA-RI-CDCBI-RIDOH_02384-2021	A5
USA-RI-CDCBI-RIDOH_02385-2021	B5
USA-RI-CDCBI-RIDOH_02386-2021	C5
USA-RI-CDCBI-RIDOH_02387-2021	D5
USA-RI-CDCBI-RIDOH_02388-2021	E5
USA-RI-CDCBI-RIDOH_02389-2021	F5
USA-RI-CDCBI-RIDOH_02390-2021	G5
USA-RI-CDCBI-RIDOH_02391-2021	H5
USA-RI-CDCBI-RIDOH_02392-2021	A6
USA-RI-CDCBI-RIDOH_02393-2021	B6
USA-RI-CDCBI-RIDOH_02394-2021	C6
USA-RI-CDCBI-RIDOH_02395-2021	D6
USA-RI-CDCBI-RIDOH_02396-2021	E6
USA-RI-CDCBI-RIDOH_02397-2021	F6
USA-RI-CDCBI-RIDOH_02398-2021	G6
USA-RI-CDCBI-RIDOH_02399-2021	H6
USA-RI-CDCBI-RIDOH_02400-2021	A7
USA-RI-CDCBI-RIDOH_02401-2021	B7
USA-RI-CDCBI-RIDOH_02402-2021	C7
USA-RI-CDCBI-RIDOH_02403-2021	D7
USA-RI-CDCBI-RIDOH_02404-2021	E7
USA-RI-CDCBI-RIDOH_02405-2021	F7
USA-RI-CDCBI-RIDOH_02406-2021	G7
USA-RI-CDCBI-RIDOH_02407-2021	H7
USA-RI-CDCBI-RIDOH_02408-2021	A8
USA-RI-CDCBI-RIDOH_02409-2021	B8
USA-RI-CDCBI-RIDOH_02410-2021	C8
USA-RI-CDCBI-RIDOH_02411-2021	D8
USA-RI-CDCBI-RIDOH_02412-2021	E8
USA-RI-CDCBI-RIDOH_02413-2021	F8
USA-RI-CDCBI-RIDOH_02414-2021	G8
USA-RI-CDCBI-RIDOH_02415-2021	H8
USA-RI-CDCBI-RIDOH_02416-2021	A9
USA-RI-CDCBI-RIDOH_02417-2021	B9
USA-RI-CDCBI-RIDOH_02418-2021	C9
USA-RI-CDCBI-RIDOH_02419-2021	D9
USA-RI-CDCBI-RIDOH_02420-2021	E9
USA-RI-CDCBI-RIDOH_02421-2021	F9
USA-RI-CDCBI-RIDOH_02422-2021	G9
USA-RI-CDCBI-RIDOH_02423-2021	H9
USA-RI-CDCBI-RIDOH_02424-2021	A10
USA-RI-CDCBI-RIDOH_02425-2021	B10
USA-RI-CDCBI-RIDOH_02426-2021	C10
USA-RI-CDCBI-RIDOH_02427-2021	D10
USA-RI-CDCBI-RIDOH_02428-2021	E10
USA-RI-CDCBI-RIDOH_02429-2021	F10
USA-RI-CDCBI-RIDOH_02430-2021	G10
USA-RI-CDCBI-RIDOH_02431-2021	H10
USA-RI-CDCBI-RIDOH_02432-2021	A11
USA-RI-CDCBI-RIDOH_02433-2021	B11
USA-RI-CDCBI-RIDOH_02434-2021	C11
USA-RI-CDCBI-RIDOH_02435-2021	D11
USA-RI-CDCBI-RIDOH_02436-2021	E11
USA-RI-CDCBI-RIDOH_02437-2021	F11
USA-RI-CDCBI-RIDOH_02438-2021	G11
USA-RI-CDCBI-RIDOH_02439-2021	H11
USA-RI-CDCBI-RIDOH_02440-2021	B12
USA-RI-CDCBI-RIDOH_02441-2021	C12
USA-RI-CDCBI-RIDOH_02442-2021	D12
USA-RI-CDCBI-RIDOH_02443-2021	E12
USA-RI-CDCBI-RIDOH_02444-2021	F12
USA-RI-CDCBI-RIDOH_02445-2021	G12
