# Supplementary material for: Polyphonia: detecting inter-sample contamination in viral genomic sequencing data
Source: Bioinformatics. 2024 Dec 2;40(12):btae698. doi: 10.1093/bioinformatics/btae698 (PMC11652266; doi:10.1093/bioinformatics/btae698)
Supplement: btae698_Supplementary_Data [file btae698_supplementary_data.zip › 20200522_Batch22.expected_spikeins.tsv]

USA-MA-MASPHL-00196-2020	ERCC-00022
USA-MA-MASPHL-00197-2020	ERCC-00042
USA-MA-MASPHL-00198-2020	ERCC-00061
USA-MA-MASPHL-00199-2020	ERCC-00081
USA-MA-MASPHL-00200-2020	ERCC-00108
USA-MA-MASPHL-00201-2020	ERCC-00131
USA-MA-MASPHL-00202-2020	ERCC-00003
USA-MA-MASPHL-00203-2020	ERCC-00023
USA-MA-MASPHL-00204-2020	ERCC-00043
USA-MA-MASPHL-00205-2020	ERCC-00062
USA-MA-MASPHL-00206-2020	ERCC-00083
USA-MA-MASPHL-00207-2020	ERCC-00109
USA-MA-MASPHL-00208-2020	ERCC-00134
USA-MA-MASPHL-00209-2020	ERCC-00156
USA-MA-MASPHL-00210-2020	ERCC-00004
USA-MA-MASPHL-00212-2020	ERCC-00044
USA-MA-MASPHL-00213-2020	ERCC-00067
USA-MA-MASPHL-00214-2020	ERCC-00084
USA-MA-MASPHL-00215-2020	ERCC-00111
USA-MA-MASPHL-00216-2020	ERCC-00136
USA-MA-MASPHL-00217-2020	ERCC-00157
USA-MA-MASPHL-00218-2020	ERCC-00007
USA-MA-MASPHL-00219-2020	ERCC-00025
USA-MA-MASPHL-00220-2020	ERCC-00046
USA-MA-MASPHL-00221-2020	ERCC-00069
USA-MA-MASPHL-00222-2020	ERCC-00085
USA-MA-MASPHL-00223-2020	ERCC-00112
USA-MA-MASPHL-00224-2020	ERCC-00137
USA-MA-MASPHL-00225-2020	ERCC-00158
USA-MA-MASPHL-00226-2020	ERCC-00009
USA-MA-MASPHL-00227-2020	ERCC-00028
USA-MA-MASPHL-00228-2020	ERCC-00048
USA-MA-MASPHL-00229-2020	ERCC-00071
USA-MA-MASPHL-00230-2020	ERCC-00086
USA-MA-MASPHL-00231-2020	ERCC-00113
USA-MA-MASPHL-00232-2020	ERCC-00138
USA-MA-MASPHL-00233-2020	ERCC-00160
USA-MA-MASPHL-00234-2020	ERCC-00012
USA-MA-MASPHL-00235-2020	ERCC-00031
USA-MA-MASPHL-00236-2020	ERCC-00051
USA-MA-MASPHL-00237-2020	ERCC-00073
USA-MA-MASPHL-00238-2020	ERCC-00092
USA-MA-MASPHL-00239-2020	ERCC-00116
USA-MA-MASPHL-00240-2020	ERCC-00142
USA-MA-MASPHL-00241-2020	ERCC-00162
USA-MA-MASPHL-00242-2020	ERCC-00013
USA-MA-MASPHL-00243-2020	ERCC-00033
USA-MA-MASPHL-00244-2020	ERCC-00053
USA-MA-MASPHL-00245-2020	ERCC-00074
USA-MA-MASPHL-00246-2020	ERCC-00095
USA-MA-MASPHL-00247-2020	ERCC-00117
USA-MA-MASPHL-00248-2020	ERCC-00143
USA-MA-MASPHL-00249-2020	ERCC-00163
USA-MA-MASPHL-00250-2020	ERCC-00014
USA-MA-MASPHL-00251-2020	ERCC-00034
USA-MA-MASPHL-00252-2020	ERCC-00054
USA-MA-MASPHL-00254-2020	ERCC-00096
USA-MA-MASPHL-00255-2020	ERCC-00120
USA-MA-MASPHL-00256-2020	ERCC-00144
USA-MA-MASPHL-00257-2020	ERCC-00164
USA-MA-MASPHL-00258-2020	ERCC-00016
USA-MA-MASPHL-00259-2020	ERCC-00035
USA-MA-MASPHL-00260-2020	ERCC-00057
USA-MA-MASPHL-00261-2020	ERCC-00076
USA-MA-MASPHL-00262-2020	ERCC-00097
USA-MA-MASPHL-00263-2020	ERCC-00123
USA-MA-MASPHL-00264-2020	ERCC-00145
USA-MA-MASPHL-00265-2020	ERCC-00165
USA-MA-MASPHL-00266-2020	ERCC-00017
USA-MA-MASPHL-00267-2020	ERCC-00039
USA-MA-MASPHL-00268-2020	ERCC-00058
USA-MA-MASPHL-00269-2020	ERCC-00077
USA-MA-MASPHL-00270-2020	ERCC-00098
USA-MA-MASPHL-00271-2020	ERCC-00126
USA-MA-MASPHL-00273-2020	ERCC-00168
USA-MA-MASPHL-00274-2020	ERCC-00018
USA-MA-MASPHL-00275-2020	ERCC-00040
USA-MA-MASPHL-00276-2020	ERCC-00059
USA-MA-MASPHL-00277-2020	ERCC-00078
USA-MA-MASPHL-00278-2020	ERCC-00099
USA-MA-MASPHL-00279-2020	ERCC-00128
USA-MA-MASPHL-00280-2020	ERCC-00148
USA-MA-MASPHL-00281-2020	ERCC-00170
USA-MA-MASPHL-00283-2020	ERCC-00060
USA-MA-MASPHL-00284-2020	ERCC-00079
USA-MA-MASPHL-00285-2020	ERCC-00104
USA-MA-MASPHL-00286-2020	ERCC-00130
USA-MA-MASPHL-00287-2020	ERCC-00150
