# Supplementary material for: Polyphonia: detecting inter-sample contamination in viral genomic sequencing data
Source: Bioinformatics. 2024 Dec 2;40(12):btae698. doi: 10.1093/bioinformatics/btae698 (PMC11652266; doi:10.1093/bioinformatics/btae698)
Supplement: btae698_Supplementary_Data [file btae698_supplementary_data.zip › 20210114_Batch39.plate_map.tsv]

USA-RI-Broad_RIDOH-00002-2020	B1
USA-RI-Broad_RIDOH-00003-2020	C1
USA-RI-Broad_RIDOH-00004-2020	D1
USA-RI-Broad_RIDOH-00005-2020	E1
USA-RI-Broad_RIDOH-00006-2020	F1
USA-RI-Broad_RIDOH-00007-2020	G1
USA-RI-Broad_RIDOH-00009-2020	A2
USA-RI-Broad_RIDOH-00010-2020	B2
USA-RI-Broad_RIDOH-00011-2020	C2
USA-RI-Broad_RIDOH-00012-2020	D2
USA-RI-Broad_RIDOH-00013-2020	E2
USA-RI-Broad_RIDOH-00014-2020	F2
USA-RI-Broad_RIDOH-00015-2020	G2
USA-RI-Broad_RIDOH-00016-2020	H2
USA-RI-Broad_RIDOH-00017-2020	A3
USA-RI-Broad_RIDOH-00018-2020	B3
USA-RI-Broad_RIDOH-00019-2020	C3
USA-RI-Broad_RIDOH-00020-2020	D3
USA-RI-Broad_RIDOH-00021-2020	E3
USA-RI-Broad_RIDOH-00022-2020	F3
USA-RI-Broad_RIDOH-00023-2020	G3
USA-RI-Broad_RIDOH-00024-2020	H3
USA-RI-Broad_RIDOH-00025-2020	A4
USA-RI-Broad_RIDOH-00026-2020	B4
USA-RI-Broad_RIDOH-00027-2020	C4
USA-RI-Broad_RIDOH-00028-2020	D4
USA-RI-Broad_RIDOH-00029-2020	E4
USA-RI-Broad_RIDOH-00030-2020	F4
USA-RI-Broad_RIDOH-00031-2020	G4
USA-RI-Broad_RIDOH-00032-2020	H4
USA-RI-Broad_RIDOH-00033-2020	A5
USA-RI-Broad_RIDOH-00034-2020	B5
USA-RI-Broad_RIDOH-00035-2020	C5
USA-RI-Broad_RIDOH-00036-2020	D5
USA-RI-Broad_RIDOH-00037-2020	E5
USA-RI-Broad_RIDOH-00038-2020	F5
USA-RI-Broad_RIDOH-00039-2020	G5
USA-RI-Broad_RIDOH-00040-2020	H5
USA-RI-Broad_RIDOH-00041-2020	A6
USA-RI-Broad_RIDOH-00042-2020	B6
USA-RI-Broad_RIDOH-00043-2020	C6
USA-RI-Broad_RIDOH-00044-2020	D6
USA-RI-Broad_RIDOH-00045-2020	E6
USA-RI-Broad_RIDOH-00046-2020	F6
USA-RI-Broad_RIDOH-00047-2020	G6
USA-RI-Broad_RIDOH-00048-2020	H6
USA-RI-Broad_RIDOH-00049-2020	A7
USA-RI-Broad_RIDOH-00050-2020	B7
USA-RI-Broad_RIDOH-00051-2020	C7
USA-RI-Broad_RIDOH-00052-2020	D7
USA-RI-Broad_RIDOH-00053-2020	E7
USA-RI-Broad_RIDOH-00054-2020	F7
USA-RI-Broad_RIDOH-00055-2020	G7
USA-RI-Broad_RIDOH-00056-2020	H7
USA-RI-Broad_RIDOH-00057-2020	A8
USA-RI-Broad_RIDOH-00058-2020	B8
USA-RI-Broad_RIDOH-00059-2020	C8
USA-RI-Broad_RIDOH-00060-2020	D8
USA-RI-Broad_RIDOH-00061-2020	E8
USA-RI-Broad_RIDOH-00062-2020	F8
USA-RI-Broad_RIDOH-00063-2020	G8
USA-RI-Broad_RIDOH-00064-2020	H8
USA-RI-Broad_RIDOH-00065-2020	A9
USA-RI-Broad_RIDOH-00066-2020	B9
USA-RI-Broad_RIDOH-00067-2020	C9
USA-RI-Broad_RIDOH-00068-2020	D9
USA-RI-Broad_RIDOH-00069-2020	E9
USA-RI-Broad_RIDOH-00070-2020	F9
USA-RI-Broad_RIDOH-00071-2020	G9
USA-RI-Broad_RIDOH-00072-2020	H9
USA-RI-Broad_RIDOH-00073-2020	A10
USA-RI-Broad_RIDOH-00074-2020	B10
USA-RI-Broad_RIDOH-00075-2020	C10
USA-RI-Broad_RIDOH-00076-2020	D10
USA-RI-Broad_RIDOH-00077-2020	E10
USA-RI-Broad_RIDOH-00078-2020	F10
USA-RI-Broad_RIDOH-00079-2020	G10
USA-RI-Broad_RIDOH-00080-2020	H10
USA-RI-Broad_RIDOH-00081-2020	A11
USA-RI-Broad_RIDOH-00082-2020	B11
USA-RI-Broad_RIDOH-00083-2020	C11
USA-RI-Broad_RIDOH-00084-2020	D11
USA-RI-Broad_RIDOH-00085-2020	E11
USA-RI-Broad_RIDOH-00086-2020	F11
USA-RI-Broad_RIDOH-00087-2020	G11
USA-RI-Broad_RIDOH-00088-2020	H11
USA-RI-Broad_RIDOH-00090-2020	B12
USA-RI-Broad_RIDOH-00091-2020	C12
USA-RI-Broad_RIDOH-00092-2020	D12
USA-RI-Broad_RIDOH-00093-2020	E12
USA-RI-Broad_RIDOH-00095-2021	G12
