# Supplementary material for: Polyphonia: detecting inter-sample contamination in viral genomic sequencing data
Source: Bioinformatics. 2024 Dec 2;40(12):btae698. doi: 10.1093/bioinformatics/btae698 (PMC11652266; doi:10.1093/bioinformatics/btae698)
Supplement: btae698_Supplementary_Data [file btae698_supplementary_data.zip › 20200429_Batch7.plate_map.tsv]

USA-MA-MGH-00630-2020	B1
USA-MA-MGH-00631-2020	C1
USA-MA-MGH-00632-2020	D1
USA-MA-MGH-00633-2020	E1
USA-MA-MGH-00634-2020	F1
USA-MA-MGH-00635-2020	G1
USA-MA-MGH-00636-2020	A2
USA-MA-MGH-00637-2020	B2
USA-MA-MGH-00638-2020	C2
USA-MA-MGH-00639-2020	D2
USA-MA-MGH-00640-2020	E2
USA-MA-MGH-00641-2020	F2
USA-MA-MGH-00642-2020	G2
USA-MA-MGH-00643-2020	H2
USA-MA-MGH-00644-2020	A3
USA-MA-MGH-00645-2020	B3
USA-MA-MGH-00646-2020	C3
USA-MA-MGH-00647-2020	D3
USA-MA-MGH-00648-2020	E3
USA-MA-MGH-00649-2020	F3
USA-MA-MGH-00650-2020	G3
USA-MA-MGH-00651-2020	H3
USA-MA-MGH-00652-2020	A4
USA-MA-MGH-00653-2020	B4
USA-MA-MGH-00654-2020	C4
USA-MA-MGH-00655-2020	D4
USA-MA-MGH-00656-2020	E4
USA-MA-MGH-00657-2020	F4
USA-MA-MGH-00658-2020	G4
USA-MA-MGH-00659-2020	H4
USA-MA-MGH-00660-2020	A5
USA-MA-MGH-00661-2020	B5
USA-MA-MGH-00662-2020	C5
USA-MA-MGH-00663-2020	D5
USA-MA-MGH-00664-2020	E5
USA-MA-MGH-00665-2020	F5
USA-MA-MGH-00666-2020	G5
USA-MA-MGH-00667-2020	H5
USA-MA-MGH-00668-2020	A6
USA-MA-MGH-00669-2020	B6
USA-MA-MGH-00670-2020	C6
USA-MA-MGH-00671-2020	D6
USA-MA-MGH-00672-2020	E6
USA-MA-MGH-00673-2020	F6
USA-MA-MGH-00674-2020	G6
USA-MA-MGH-00675-2020	H6
USA-MA-MGH-00676-2020	A7
USA-MA-MGH-00677-2020	B7
USA-MA-MGH-00678-2020	C7
USA-MA-MGH-00679-2020	D7
USA-MA-MGH-00680-2020	E7
USA-MA-MGH-00681-2020	F7
USA-MA-MGH-00682-2020	G7
USA-MA-MGH-00683-2020	H7
USA-MA-MGH-00684-2020	A8
USA-MA-MGH-00685-2020	B8
USA-MA-MGH-00686-2020	C8
USA-MA-MGH-00687-2020	D8
USA-MA-MGH-00688-2020	E8
USA-MA-MGH-00689-2020	F8
USA-MA-MGH-00690-2020	G8
USA-MA-MGH-00691-2020	H8
USA-MA-MGH-00692-2020	A9
USA-MA-MGH-00693-2020	B9
USA-MA-MGH-00694-2020	C9
USA-MA-MGH-00695-2020	D9
USA-MA-MGH-00696-2020	E9
USA-MA-MGH-00697-2020	F9
USA-MA-MGH-00698-2020	G9
USA-MA-MGH-00699-2020	H9
USA-MA-MGH-00700-2020	A10
USA-MA-MGH-00701-2020	B10
USA-MA-MGH-00702-2020	C10
USA-MA-MGH-00703-2020	D10
USA-MA-MGH-00704-2020	E10
USA-MA-MGH-00705-2020	F10
USA-MA-MGH-00706-2020	G10
USA-MA-MGH-00707-2020	H10
USA-MA-MGH-00708-2020	A11
USA-MA-MGH-00709-2020	B11
USA-MA-MGH-00710-2020	C11
USA-MA-MGH-00711-2020	D11
USA-MA-MGH-00712-2020	E11
USA-MA-MGH-00713-2020	F11
USA-MA-MGH-00714-2020	G11
USA-MA-MGH-00715-2020	H11
USA-MA-MGH-00716-2020	B12
USA-MA-MGH-00717-2020	C12
USA-MA-MGH-00718-2020	D12
USA-MA-MGH-00719-2020	E12
USA-MA-MGH-00720-2020	F12
USA-MA-MGH-00721-2020	G12
