# Supplementary material for: Polyphonia: detecting inter-sample contamination in viral genomic sequencing data
Source: Bioinformatics. 2024 Dec 2;40(12):btae698. doi: 10.1093/bioinformatics/btae698 (PMC11652266; doi:10.1093/bioinformatics/btae698)
Supplement: btae698_Supplementary_Data [file btae698_supplementary_data.zip › 20210420_Batch89.accessions.tsv]

USA-VT-CDCBI-CRSP_02565-2021	SAMN18866436
USA-VT-CDCBI-CRSP_02566-2021	SAMN18866437
USA-VT-CDCBI-CRSP_02567-2021	SAMN18866438
USA-VT-CDCBI-CRSP_02568-2021	SAMN18866439
USA-VT-CDCBI-CRSP_02569-2021	SAMN18866440
USA-VT-CDCBI-CRSP_02570-2021	SAMN18866441
USA-VT-CDCBI-CRSP_02571-2021	SAMN18866442
USA-VT-CDCBI-CRSP_02572-2021	SAMN18866443
USA-VT-CDCBI-CRSP_02573-2021	SAMN18866444
USA-RI-CDCBI-CRSP_02574-2021	SAMN18866445
USA-ME-CDCBI-CRSP_02575-2021	SAMN18866446
USA-ME-CDCBI-CRSP_02576-2021	SAMN18866447
USA-ME-CDCBI-CRSP_02577-2021	SAMN18866448
USA-CT-CDCBI-CRSP_02578-2021	SAMN18866449
USA-RI-CDCBI-CRSP_02579-2021	SAMN18866450
USA-RI-CDCBI-CRSP_02580-2021	SAMN18866451
USA-RI-CDCBI-CRSP_02581-2021	SAMN18866452
USA-RI-CDCBI-CRSP_02582-2021	SAMN18866453
USA-RI-CDCBI-CRSP_02583-2021	SAMN18866454
USA-NH-CDCBI-CRSP_02584-2021	SAMN18866455
USA-NH-CDCBI-CRSP_02585-2021	SAMN18866456
USA-CT-CDCBI-CRSP_02586-2021	SAMN18866457
USA-CT-CDCBI-CRSP_02587-2021	SAMN18866458
USA-CT-CDCBI-CRSP_02588-2021	SAMN18866459
USA-CT-CDCBI-CRSP_02589-2021	SAMN18866460
USA-CT-CDCBI-CRSP_02590-2021	SAMN18866461
USA-ME-CDCBI-CRSP_02591-2021	SAMN18866462
USA-CT-CDCBI-CRSP_02592-2021	SAMN18866463
USA-NH-CDCBI-CRSP_02593-2021	SAMN18866464
USA-NH-CDCBI-CRSP_02594-2021	SAMN18866465
USA-CT-CDCBI-CRSP_02595-2021	SAMN18866466
USA-CT-CDCBI-CRSP_02596-2021	SAMN18866467
USA-NY-CDCBI-CRSP_02597-2021	SAMN18866468
USA-RI-CDCBI-CRSP_02598-2021	SAMN18866469
USA-RI-CDCBI-CRSP_02599-2021	SAMN18866470
USA-RI-CDCBI-CRSP_02600-2021	SAMN18866471
USA-NH-CDCBI-CRSP_02601-2021	SAMN18866472
USA-NH-CDCBI-CRSP_02602-2021	SAMN18866473
USA-RI-CDCBI-CRSP_02603-2021	SAMN18866474
USA-NY-CDCBI-CRSP_02604-2021	SAMN18866475
USA-RI-CDCBI-CRSP_02605-2021	SAMN18866476
USA-NY-CDCBI-CRSP_02606-2021	SAMN18866477
USA-VT-CDCBI-CRSP_02607-2021	SAMN18866478
USA-NH-CDCBI-CRSP_02608-2021	SAMN18866479
USA-NH-CDCBI-CRSP_02609-2021	SAMN18866480
USA-NH-CDCBI-CRSP_02610-2021	SAMN18866481
USA-ME-CDCBI-CRSP_02611-2021	SAMN18866482
USA-ME-CDCBI-CRSP_02612-2021	SAMN18866483
USA-ME-CDCBI-CRSP_02613-2021	SAMN18866484
USA-ME-CDCBI-CRSP_02614-2021	SAMN18866485
USA-VT-CDCBI-CRSP_02615-2021	SAMN18866486
USA-NH-CDCBI-CRSP_02616-2021	SAMN18866487
USA-MA-CDCBI-CRSP_02617-2021	SAMN18866488
USA-MA-CDCBI-CRSP_02618-2021	SAMN18866489
USA-ME-CDCBI-CRSP_02619-2021	SAMN18866490
USA-ME-CDCBI-CRSP_02620-2021	SAMN18866491
USA-NH-CDCBI-CRSP_02621-2021	SAMN18866492
USA-MA-CDCBI-CRSP_02622-2021	SAMN18866493
USA-MA-CDCBI-CRSP_02623-2021	SAMN18866494
USA-MA-CDCBI-CRSP_02624-2021	SAMN18866495
USA-MA-CDCBI-CRSP_02625-2021	SAMN18866496
USA-MA-CDCBI-CRSP_02626-2021	SAMN18866497
USA-MA-CDCBI-CRSP_02627-2021	SAMN18866498
USA-MA-CDCBI-CRSP_02628-2021	SAMN18866499
USA-MA-CDCBI-CRSP_02629-2021	SAMN18866500
USA-MA-CDCBI-CRSP_02630-2021	SAMN18866501
USA-MA-CDCBI-CRSP_02631-2021	SAMN18866502
USA-MA-CDCBI-CRSP_02632-2021	SAMN18866503
USA-MA-CDCBI-CRSP_02633-2021	SAMN18866504
USA-MA-CDCBI-CRSP_02634-2021	SAMN18866505
USA-MA-CDCBI-CRSP_02635-2021	SAMN18866506
USA-MA-CDCBI-CRSP_02636-2021	SAMN18866507
USA-MA-CDCBI-CRSP_02637-2021	SAMN18866508
USA-MA-CDCBI-CRSP_02638-2021	SAMN18866509
USA-MA-CDCBI-CRSP_02639-2021	SAMN18866510
USA-MA-CDCBI-CRSP_02640-2021	SAMN18866511
USA-MA-CDCBI-CRSP_02641-2021	SAMN18866512
USA-MA-CDCBI-CRSP_02642-2021	SAMN18866513
USA-MA-CDCBI-CRSP_02643-2021	SAMN18866514
USA-MA-CDCBI-CRSP_02644-2021	SAMN18866515
USA-MA-CDCBI-CRSP_02645-2021	SAMN18866516
USA-MA-CDCBI-CRSP_02646-2021	SAMN18866517
USA-MA-CDCBI-CRSP_02647-2021	SAMN18866518
USA-MA-CDCBI-CRSP_02648-2021	SAMN18866519
USA-MA-CDCBI-CRSP_02649-2021	SAMN18866520
USA-MA-CDCBI-CRSP_02650-2021	SAMN18866521
USA-MA-CDCBI-CRSP_02651-2021	SAMN18866522
USA-MA-CDCBI-CRSP_02652-2021	SAMN18866523
USA-MA-CDCBI-CRSP_02653-2021	SAMN18866524
USA-MA-CDCBI-CRSP_02654-2021	SAMN18866525
USA-MA-CDCBI-CRSP_02655-2021	SAMN18866526
USA-MA-CDCBI-CRSP_02656-2021	SAMN18866527
