# Supplementary material for: Polyphonia: detecting inter-sample contamination in viral genomic sequencing data
Source: Bioinformatics. 2024 Dec 2;40(12):btae698. doi: 10.1093/bioinformatics/btae698 (PMC11652266; doi:10.1093/bioinformatics/btae698)
Supplement: btae698_Supplementary_Data [file btae698_supplementary_data.zip › 20210224_Batch56.plate_map.tsv]

USA-MA-Broad_CRSP-01062-2021	B1
USA-MA-Broad_CRSP-01063-2021	C1
USA-MA-Broad_CRSP-01064-2021	D1
USA-MA-Broad_CRSP-01065-2020	E1
USA-MA-Broad_CRSP-01066-2021	F1
USA-MA-Broad_CRSP-01067-2021	G1
USA-MA-Broad_CRSP-01068-2021	A2
USA-MA-Broad_CRSP-01069-2021	B2
USA-MA-Broad_CRSP-01070-2021	C2
USA-MA-Broad_CRSP-01071-2021	D2
USA-MA-Broad_CRSP-01072-2021	E2
USA-MA-Broad_CRSP-01073-2021	F2
USA-MA-Broad_CRSP-01074-2021	G2
USA-MA-Broad_CRSP-01075-2020	H2
USA-MA-Broad_CRSP-01076-2021	A3
USA-MA-Broad_CRSP-01077-2021	B3
USA-MA-Broad_CRSP-01078-2021	C3
USA-MA-Broad_CRSP-01079-2021	D3
USA-MA-Broad_CRSP-01080-2020	E3
USA-MA-Broad_CRSP-01081-2021	F3
USA-MA-Broad_CRSP-01082-2021	G3
USA-MA-Broad_CRSP-01083-2020	H3
USA-MA-Broad_CRSP-01084-2021	A4
USA-MA-Broad_CRSP-01085-2021	B4
USA-MA-Broad_CRSP-01086-2021	C4
USA-MA-Broad_CRSP-01087-2021	D4
USA-MA-Broad_CRSP-01088-2021	E4
USA-MA-Broad_CRSP-01089-2021	F4
USA-MA-Broad_CRSP-01090-2021	G4
USA-MA-Broad_CRSP-01091-2021	H4
USA-MA-Broad_CRSP-01092-2021	A5
USA-MA-Broad_CRSP-01093-2021	B5
USA-MA-Broad_CRSP-01094-2021	C5
USA-MA-Broad_CRSP-01095-2021	D5
USA-MA-Broad_CRSP-01096-2021	E5
USA-MA-Broad_CRSP-01097-2020	F5
USA-MA-Broad_CRSP-01098-2021	G5
USA-MA-Broad_CRSP-01099-2021	H5
USA-MA-Broad_CRSP-01100-2021	A6
USA-MA-Broad_CRSP-01101-2021	B6
USA-MA-Broad_CRSP-01102-2021	C6
USA-MA-Broad_CRSP-01103-2021	D6
USA-MA-Broad_CRSP-01104-2021	E6
USA-MA-Broad_CRSP-01105-2020	F6
USA-MA-Broad_CRSP-01106-2020	G6
USA-MA-Broad_CRSP-01107-2021	H6
USA-MA-Broad_CRSP-01108-2021	A7
USA-MA-Broad_CRSP-01109-2021	B7
USA-MA-Broad_CRSP-01110-2021	C7
USA-MA-Broad_CRSP-01111-2021	D7
USA-MA-Broad_CRSP-01112-2021	E7
USA-MA-Broad_CRSP-01113-2021	F7
USA-MA-Broad_CRSP-01114-2021	G7
USA-MA-Broad_CRSP-01115-2021	H7
USA-MA-Broad_CRSP-01116-2021	A8
USA-MA-Broad_CRSP-01117-2021	B8
USA-MA-Broad_CRSP-01118-2021	C8
USA-MA-Broad_CRSP-01119-2021	D8
USA-MA-Broad_CRSP-01120-2021	E8
USA-MA-Broad_CRSP-01121-2021	F8
USA-MA-Broad_CRSP-01122-2021	G8
USA-MA-Broad_CRSP-01123-2021	H8
USA-MA-Broad_CRSP-01124-2021	A9
USA-MA-Broad_CRSP-01125-2021	B9
USA-MA-Broad_CRSP-01126-2021	C9
USA-MA-Broad_CRSP-01127-2021	D9
USA-MA-Broad_CRSP-01128-2020	E9
USA-MA-Broad_CRSP-01129-2020	F9
USA-MA-Broad_CRSP-01130-2021	G9
USA-MA-Broad_CRSP-01131-2020	H9
USA-MA-Broad_CRSP-01132-2021	A10
USA-MA-Broad_CRSP-01133-2021	B10
USA-MA-Broad_CRSP-01134-2021	C10
USA-MA-Broad_CRSP-01135-2021	D10
USA-MA-Broad_CRSP-01136-2020	E10
USA-MA-Broad_CRSP-01137-2020	F10
USA-MA-Broad_CRSP-01138-2021	G10
USA-MA-Broad_CRSP-01139-2021	H10
USA-MA-Broad_CRSP-01140-2021	A11
USA-MA-Broad_CRSP-01141-2021	B11
USA-MA-Broad_CRSP-01142-2021	C11
USA-MA-Broad_CRSP-01143-2021	D11
USA-MA-Broad_CRSP-01144-2020	E11
USA-MA-Broad_CRSP-01145-2021	F11
USA-MA-Broad_CRSP-01146-2020	G11
USA-MA-Broad_CRSP-01147-2021	H11
USA-MA-Broad_CRSP-01148-2021	B12
USA-MA-Broad_CRSP-01149-2021	C12
USA-MA-Broad_CRSP-01150-2021	D12
USA-MA-Broad_CRSP-01151-2020	E12
USA-MA-Broad_CRSP-01152-2020	F12
USA-MA-Broad_CRSP-01153-2020	G12
