# Supplementary material for: Polyphonia: detecting inter-sample contamination in viral genomic sequencing data
Source: Bioinformatics. 2024 Dec 2;40(12):btae698. doi: 10.1093/bioinformatics/btae698 (PMC11652266; doi:10.1093/bioinformatics/btae698)
Supplement: btae698_Supplementary_Data [file btae698_supplementary_data.zip › 20210315_Batch63.accessions.tsv]

USA-RI-CDCBI-RIDOH_00698-2021	SAMN18309030
USA-RI-CDCBI-RIDOH_00699-2021	SAMN18309031
USA-RI-CDCBI-RIDOH_00700-2021	SAMN18309032
USA-RI-CDCBI-RIDOH_00701-2021	SAMN18309033
USA-RI-CDCBI-RIDOH_00702-2021	SAMN18309034
USA-RI-CDCBI-RIDOH_00703-2021	SAMN18309035
USA-RI-CDCBI-RIDOH_00704-2021	SAMN18309036
USA-RI-CDCBI-RIDOH_00705-2021	SAMN18309037
USA-RI-CDCBI-RIDOH_00706-2021	SAMN18309038
USA-RI-CDCBI-RIDOH_00707-2021	SAMN18309039
USA-RI-CDCBI-RIDOH_00708-2021	SAMN18309040
USA-RI-CDCBI-RIDOH_00709-2021	SAMN18309041
USA-RI-CDCBI-RIDOH_00710-2021	SAMN18309042
USA-RI-CDCBI-RIDOH_00711-2021	SAMN18309043
USA-RI-CDCBI-RIDOH_00712-2021	SAMN18309044
USA-RI-CDCBI-RIDOH_00713-2021	SAMN18309045
USA-RI-CDCBI-RIDOH_00714-2021	SAMN18309046
USA-RI-CDCBI-RIDOH_00715-2021	SAMN18309047
USA-RI-CDCBI-RIDOH_00716-2021	SAMN18309048
USA-RI-CDCBI-RIDOH_00717-2021	SAMN18309049
USA-RI-CDCBI-RIDOH_00718-2021	SAMN18309050
USA-RI-CDCBI-RIDOH_00719-2021	SAMN18309051
USA-RI-CDCBI-RIDOH_00720-2021	SAMN18309052
USA-RI-CDCBI-RIDOH_00721-2021	SAMN18309053
USA-RI-CDCBI-RIDOH_00722-2021	SAMN18309054
USA-RI-CDCBI-RIDOH_00723-2021	SAMN18309055
USA-RI-CDCBI-RIDOH_00724-2021	SAMN18309056
USA-RI-CDCBI-RIDOH_00725-2021	SAMN18309057
USA-RI-CDCBI-RIDOH_00726-2021	SAMN18309058
USA-RI-CDCBI-RIDOH_00727-2021	SAMN18309059
USA-RI-CDCBI-RIDOH_00728-2021	SAMN18309060
USA-RI-CDCBI-RIDOH_00729-2021	SAMN18309061
USA-RI-CDCBI-RIDOH_00730-2021	SAMN18309062
USA-RI-CDCBI-RIDOH_00731-2021	SAMN18309063
USA-RI-CDCBI-RIDOH_00732-2021	SAMN18309064
USA-RI-CDCBI-RIDOH_00733-2021	SAMN18309065
USA-RI-CDCBI-RIDOH_00734-2021	SAMN18309066
USA-RI-CDCBI-RIDOH_00735-2021	SAMN18309067
USA-RI-CDCBI-RIDOH_00736-2021	SAMN18309068
USA-RI-CDCBI-RIDOH_00737-2021	SAMN18309069
USA-RI-CDCBI-RIDOH_00738-2021	SAMN18309070
USA-RI-CDCBI-RIDOH_00739-2021	SAMN18309071
USA-RI-CDCBI-RIDOH_00740-2021	SAMN18309072
USA-RI-CDCBI-RIDOH_00741-2021	SAMN18309073
USA-RI-CDCBI-RIDOH_00742-2021	SAMN18309074
USA-RI-CDCBI-RIDOH_00743-2021	SAMN18309075
USA-RI-CDCBI-RIDOH_00744-2021	SAMN18309076
USA-RI-CDCBI-RIDOH_00745-2021	SAMN18309077
USA-RI-CDCBI-RIDOH_00746-2021	SAMN18309078
USA-RI-CDCBI-RIDOH_00747-2021	SAMN18309079
USA-RI-CDCBI-RIDOH_00748-2021	SAMN18309080
USA-RI-CDCBI-RIDOH_00749-2021	SAMN18309081
USA-RI-CDCBI-RIDOH_00750-2021	SAMN18309082
USA-RI-CDCBI-RIDOH_00751-2021	SAMN18309083
USA-RI-CDCBI-RIDOH_00752-2021	SAMN18309084
USA-RI-CDCBI-RIDOH_00753-2021	SAMN18309085
USA-RI-CDCBI-RIDOH_00754-2021	SAMN18309086
USA-RI-CDCBI-RIDOH_00755-2021	SAMN18309087
USA-RI-CDCBI-RIDOH_00756-2021	SAMN18309088
USA-RI-CDCBI-RIDOH_00757-2021	SAMN18309089
USA-RI-CDCBI-RIDOH_00758-2021	SAMN18309090
USA-RI-CDCBI-RIDOH_00759-2021	SAMN18309091
USA-RI-CDCBI-RIDOH_00760-2021	SAMN18309092
USA-RI-CDCBI-RIDOH_00761-2021	SAMN18309093
USA-RI-CDCBI-RIDOH_00762-2021	SAMN18309094
USA-RI-CDCBI-RIDOH_00763-2021	SAMN18309095
USA-RI-CDCBI-RIDOH_00764-2021	SAMN18309096
USA-RI-CDCBI-RIDOH_00765-2021	SAMN18309097
USA-RI-CDCBI-RIDOH_00766-2021	SAMN18309098
USA-RI-CDCBI-RIDOH_00767-2021	SAMN18309099
USA-RI-CDCBI-RIDOH_00768-2021	SAMN18309100
USA-RI-CDCBI-RIDOH_00769-2021	SAMN18309101
USA-RI-CDCBI-RIDOH_00770-2021	SAMN18309102
USA-RI-CDCBI-RIDOH_00771-2021	SAMN18309103
USA-RI-CDCBI-RIDOH_00772-2021	SAMN18309104
USA-RI-CDCBI-RIDOH_00773-2021	SAMN18309105
USA-RI-CDCBI-RIDOH_00774-2021	SAMN18309106
USA-RI-CDCBI-RIDOH_00775-2021	SAMN18309107
USA-RI-CDCBI-RIDOH_00776-2021	SAMN18309108
USA-RI-CDCBI-RIDOH_00777-2021	SAMN18309109
USA-RI-CDCBI-RIDOH_00778-2021	SAMN18309110
USA-RI-CDCBI-RIDOH_00779-2021	SAMN18309111
USA-RI-CDCBI-RIDOH_00780-2021	SAMN18309112
USA-RI-CDCBI-RIDOH_00781-2021	SAMN18309113
USA-RI-CDCBI-RIDOH_00782-2021	SAMN18309114
USA-RI-CDCBI-RIDOH_00783-2021	SAMN18309115
USA-RI-CDCBI-RIDOH_00784-2021	SAMN18309116
USA-RI-CDCBI-RIDOH_00785-2021	SAMN18309117
USA-RI-CDCBI-RIDOH_00786-2021	SAMN18309118
USA-RI-CDCBI-RIDOH_00787-2021	SAMN18309119
USA-RI-CDCBI-RIDOH_00788-2021	SAMN18309120
USA-RI-CDCBI-RIDOH_00789-2021	SAMN18309121
