# Supplementary material for: Polyphonia: detecting inter-sample contamination in viral genomic sequencing data
Source: Bioinformatics. 2024 Dec 2;40(12):btae698. doi: 10.1093/bioinformatics/btae698 (PMC11652266; doi:10.1093/bioinformatics/btae698)
Supplement: btae698_Supplementary_Data [file btae698_supplementary_data.zip › 20210423_Batch91.plate_map.tsv]

USA-CT-CDCBI-CRSP_02841-2021	B1
USA-CT-CDCBI-CRSP_02842-2021	C1
USA-CT-CDCBI-CRSP_02843-2021	D1
USA-CT-CDCBI-CRSP_02844-2021	E1
USA-CT-CDCBI-CRSP_02845-2021	F1
USA-CT-CDCBI-CRSP_02846-2021	G1
USA-CT-CDCBI-CRSP_02847-2021	A2
USA-RI-CDCBI-CRSP_02848-2021	B2
USA-CT-CDCBI-CRSP_02849-2021	C2
USA-CT-CDCBI-CRSP_02850-2021	D2
USA-CT-CDCBI-CRSP_02851-2021	E2
USA-CT-CDCBI-CRSP_02852-2021	F2
USA-CT-CDCBI-CRSP_02853-2021	G2
USA-CT-CDCBI-CRSP_02854-2021	H2
USA-CT-CDCBI-CRSP_02855-2021	A3
USA-CT-CDCBI-CRSP_02856-2021	B3
USA-RI-CDCBI-CRSP_02857-2021	C3
USA-CT-CDCBI-CRSP_02858-2021	D3
USA-CT-CDCBI-CRSP_02859-2021	E3
USA-CT-CDCBI-CRSP_02860-2021	F3
USA-CT-CDCBI-CRSP_02861-2021	G3
USA-CT-CDCBI-CRSP_02862-2021	H3
USA-ME-CDCBI-CRSP_02863-2021	A4
USA-ME-CDCBI-CRSP_02864-2021	B4
USA-ME-CDCBI-CRSP_02865-2021	C4
USA-ME-CDCBI-CRSP_02866-2021	D4
USA-ME-CDCBI-CRSP_02867-2021	E4
USA-ME-CDCBI-CRSP_02868-2021	F4
USA-ME-CDCBI-CRSP_02869-2021	G4
USA-ME-CDCBI-CRSP_02870-2021	H4
USA-ME-CDCBI-CRSP_02871-2021	A5
USA-ME-CDCBI-CRSP_02872-2021	B5
USA-ME-CDCBI-CRSP_02873-2021	C5
USA-ME-CDCBI-CRSP_02874-2021	D5
USA-ME-CDCBI-CRSP_02875-2021	E5
USA-ME-CDCBI-CRSP_02876-2021	F5
USA-ME-CDCBI-CRSP_02877-2021	G5
USA-ME-CDCBI-CRSP_02878-2021	H5
USA-ME-CDCBI-CRSP_02879-2021	A6
USA-ME-CDCBI-CRSP_02880-2021	B6
USA-ME-CDCBI-CRSP_02881-2021	C6
USA-ME-CDCBI-CRSP_02882-2021	D6
USA-ME-CDCBI-CRSP_02883-2021	E6
USA-ME-CDCBI-CRSP_02884-2021	F6
USA-ME-CDCBI-CRSP_02885-2021	G6
USA-ME-CDCBI-CRSP_02886-2021	H6
USA-NH-CDCBI-CRSP_02887-2021	A7
USA-NH-CDCBI-CRSP_02888-2021	B7
USA-NH-CDCBI-CRSP_02889-2021	C7
USA-NH-CDCBI-CRSP_02890-2021	D7
USA-NH-CDCBI-CRSP_02891-2021	E7
USA-NH-CDCBI-CRSP_02892-2021	F7
USA-NH-CDCBI-CRSP_02893-2021	G7
USA-NH-CDCBI-CRSP_02894-2021	H7
USA-NH-CDCBI-CRSP_02895-2021	A8
USA-NH-CDCBI-CRSP_02896-2021	B8
USA-NH-CDCBI-CRSP_02897-2021	C8
USA-NH-CDCBI-CRSP_02898-2021	D8
USA-NH-CDCBI-CRSP_02899-2021	E8
USA-NH-CDCBI-CRSP_02900-2021	F8
USA-NH-CDCBI-CRSP_02901-2021	G8
USA-NH-CDCBI-CRSP_02902-2021	H8
USA-NH-CDCBI-CRSP_02903-2021	A9
USA-NH-CDCBI-CRSP_02904-2021	B9
USA-NH-CDCBI-CRSP_02905-2021	C9
USA-NH-CDCBI-CRSP_02906-2021	D9
USA-NH-CDCBI-CRSP_02907-2021	E9
USA-NH-CDCBI-CRSP_02908-2021	F9
USA-NH-CDCBI-CRSP_02909-2021	G9
USA-NH-CDCBI-CRSP_02910-2021	H9
USA-NY-CDCBI-CRSP_02911-2021	A10
USA-NY-CDCBI-CRSP_02912-2021	B10
USA-NY-CDCBI-CRSP_02913-2021	C10
USA-NY-CDCBI-CRSP_02914-2021	D10
USA-NY-CDCBI-CRSP_02915-2021	E10
USA-NY-CDCBI-CRSP_02916-2021	F10
USA-NY-CDCBI-CRSP_02917-2021	G10
USA-NY-CDCBI-CRSP_02918-2021	H10
USA-NY-CDCBI-CRSP_02919-2021	A11
USA-NY-CDCBI-CRSP_02920-2021	B11
USA-NY-CDCBI-CRSP_02921-2021	C11
USA-NY-CDCBI-CRSP_02922-2021	D11
USA-NY-CDCBI-CRSP_02923-2021	E11
USA-NY-CDCBI-CRSP_02924-2021	F11
USA-NY-CDCBI-CRSP_02925-2021	G11
USA-NY-CDCBI-CRSP_02926-2021	H11
USA-NY-CDCBI-CRSP_02927-2021	B12
USA-NY-CDCBI-CRSP_02928-2021	C12
USA-NY-CDCBI-CRSP_02929-2021	D12
USA-CT-CDCBI-CRSP_02930-2021	E12
USA-NY-CDCBI-CRSP_02931-2021	F12
USA-CT-CDCBI-CRSP_02932-2021	G12
