# Supplementary material for: Polyphonia: detecting inter-sample contamination in viral genomic sequencing data
Source: Bioinformatics. 2024 Dec 2;40(12):btae698. doi: 10.1093/bioinformatics/btae698 (PMC11652266; doi:10.1093/bioinformatics/btae698)
Supplement: btae698_Supplementary_Data [file btae698_supplementary_data.zip › 20200521_Batch20.expected_spikeins.tsv]

USA-MA-MASPHL-00012-2020	ERCC-00022
USA-MA-MASPHL-00013-2020	ERCC-00042
USA-MA-MASPHL-00014-2020	ERCC-00061
USA-MA-MASPHL-00015-2020	ERCC-00081
USA-MA-MASPHL-00016-2020	ERCC-00108
USA-MA-MASPHL-00017-2020	ERCC-00131
USA-MA-MASPHL-00018-2020	ERCC-00003
USA-MA-MASPHL-00019-2020	ERCC-00023
USA-MA-MASPHL-00020-2020	ERCC-00043
USA-MA-MASPHL-00021-2020	ERCC-00062
USA-MA-MASPHL-00022-2020	ERCC-00083
USA-MA-MASPHL-00023-2020	ERCC-00109
USA-MA-MASPHL-00024-2020	ERCC-00134
USA-MA-MASPHL-00025-2020	ERCC-00156
USA-MA-MASPHL-00026-2020	ERCC-00004
USA-MA-MASPHL-00027-2020	ERCC-00024
USA-MA-MASPHL-00028-2020	ERCC-00044
USA-MA-MASPHL-00029-2020	ERCC-00067
USA-MA-MASPHL-00030-2020	ERCC-00084
USA-MA-MASPHL-00031-2020	ERCC-00111
USA-MA-MASPHL-00032-2020	ERCC-00136
USA-MA-MASPHL-00033-2020	ERCC-00157
USA-MA-MASPHL-00034-2020	ERCC-00007
USA-MA-MASPHL-00035-2020	ERCC-00025
USA-MA-MASPHL-00036-2020	ERCC-00046
USA-MA-MASPHL-00037-2020	ERCC-00069
USA-MA-MASPHL-00038-2020	ERCC-00085
USA-MA-MASPHL-00039-2020	ERCC-00112
USA-MA-MASPHL-00040-2020	ERCC-00137
USA-MA-MASPHL-00041-2020	ERCC-00158
USA-MA-MASPHL-00042-2020	ERCC-00009
USA-MA-MASPHL-00043-2020	ERCC-00028
USA-MA-MASPHL-00044-2020	ERCC-00048
USA-MA-MASPHL-00045-2020	ERCC-00071
USA-MA-MASPHL-00046-2020	ERCC-00086
USA-MA-MASPHL-00047-2020	ERCC-00113
USA-MA-MASPHL-00048-2020	ERCC-00138
USA-MA-MASPHL-00049-2020	ERCC-00160
USA-MA-MASPHL-00050-2020	ERCC-00012
USA-MA-MASPHL-00051-2020	ERCC-00031
USA-MA-MASPHL-00052-2020	ERCC-00051
USA-MA-MASPHL-00053-2020	ERCC-00073
USA-MA-MASPHL-00054-2020	ERCC-00092
USA-MA-MASPHL-00055-2020	ERCC-00116
USA-MA-MASPHL-00056-2020	ERCC-00142
USA-MA-MASPHL-00057-2020	ERCC-00162
USA-MA-MASPHL-00058-2020	ERCC-00013
USA-MA-MASPHL-00060-2020	ERCC-00053
USA-MA-MASPHL-00061-2020	ERCC-00074
USA-MA-MASPHL-00062-2020	ERCC-00095
USA-MA-MASPHL-00063-2020	ERCC-00117
USA-MA-MASPHL-00064-2020	ERCC-00143
USA-MA-MASPHL-00065-2020	ERCC-00163
USA-MA-MASPHL-00066-2020	ERCC-00014
USA-MA-MASPHL-00067-2020	ERCC-00034
USA-MA-MASPHL-00068-2020	ERCC-00054
USA-MA-MASPHL-00069-2020	ERCC-00075
USA-MA-MASPHL-00071-2020	ERCC-00120
USA-MA-MASPHL-00072-2020	ERCC-00144
USA-MA-MASPHL-00073-2020	ERCC-00164
USA-MA-MASPHL-00074-2020	ERCC-00016
USA-MA-MASPHL-00075-2020	ERCC-00035
USA-MA-MASPHL-00076-2020	ERCC-00057
USA-MA-MASPHL-00077-2020	ERCC-00076
USA-MA-MASPHL-00078-2020	ERCC-00097
USA-MA-MASPHL-00079-2020	ERCC-00123
USA-MA-MASPHL-00080-2020	ERCC-00145
USA-MA-MASPHL-00081-2020	ERCC-00165
USA-MA-MASPHL-00082-2020	ERCC-00017
USA-MA-MASPHL-00083-2020	ERCC-00039
USA-MA-MASPHL-00084-2020	ERCC-00058
USA-MA-MASPHL-00085-2020	ERCC-00077
USA-MA-MASPHL-00086-2020	ERCC-00098
USA-MA-MASPHL-00087-2020	ERCC-00126
USA-MA-MASPHL-00089-2020	ERCC-00168
USA-MA-MASPHL-00090-2020	ERCC-00018
USA-MA-MASPHL-00091-2020	ERCC-00040
USA-MA-MASPHL-00092-2020	ERCC-00059
USA-MA-MASPHL-00093-2020	ERCC-00078
USA-MA-MASPHL-00094-2020	ERCC-00099
USA-MA-MASPHL-00095-2020	ERCC-00128
USA-MA-MASPHL-00096-2020	ERCC-00148
USA-MA-MASPHL-00097-2020	ERCC-00170
USA-MA-MASPHL-00098-2020	ERCC-00041
USA-MA-MASPHL-00099-2020	ERCC-00060
USA-MA-MASPHL-00100-2020	ERCC-00079
USA-MA-MASPHL-00101-2020	ERCC-00104
USA-MA-MASPHL-00102-2020	ERCC-00130
USA-MA-MASPHL-00103-2020	ERCC-00150
