# Supplementary material for: Polyphonia: detecting inter-sample contamination in viral genomic sequencing data
Source: Bioinformatics. 2024 Dec 2;40(12):btae698. doi: 10.1093/bioinformatics/btae698 (PMC11652266; doi:10.1093/bioinformatics/btae698)
Supplement: btae698_Supplementary_Data [file btae698_supplementary_data.zip › 20210201_Batch43.accessions.tsv]

USA-MA-Broad_CRSP-00356-2021	SAMN17823674
USA-MA-Broad_CRSP-00357-2021	SAMN17823675
USA-MA-Broad_CRSP-00358-2021	SAMN17823676
USA-MA-Broad_CRSP-00359-2021	SAMN17823677
USA-MA-Broad_CRSP-00360-2021	SAMN17823678
USA-MA-Broad_CRSP-00363-2021	SAMN17823681
USA-MA-Broad_CRSP-00364-2021	SAMN17823682
USA-MA-Broad_CRSP-00365-2021	SAMN17823683
USA-MA-Broad_CRSP-00366-2021	SAMN17823684
USA-MA-Broad_CRSP-00367-2021	SAMN17823685
USA-MA-Broad_CRSP-00368-2021	SAMN17823686
USA-MA-Broad_CRSP-00369-2021	SAMN17823687
USA-MA-Broad_CRSP-00370-2021	SAMN17823688
USA-MA-Broad_CRSP-00371-2021	SAMN17823689
USA-MA-Broad_CRSP-00372-2021	SAMN17823690
USA-MA-Broad_CRSP-00373-2021	SAMN17823691
USA-MA-Broad_CRSP-00374-2021	SAMN17823692
USA-MA-Broad_CRSP-00375-2021	SAMN17823693
USA-MA-Broad_CRSP-00376-2021	SAMN17823694
USA-MA-Broad_CRSP-00377-2021	SAMN17823695
USA-MA-Broad_CRSP-00378-2021	SAMN17823696
USA-MA-Broad_CRSP-00379-2021	SAMN17823697
USA-MA-Broad_CRSP-00380-2021	SAMN17823698
USA-MA-Broad_CRSP-00381-2021	SAMN17823699
USA-MA-Broad_CRSP-00382-2021	SAMN17823700
USA-MA-Broad_CRSP-00383-2021	SAMN17823701
USA-MA-Broad_CRSP-00384-2021	SAMN17823702
USA-MA-Broad_CRSP-00385-2021	SAMN17823703
USA-MA-Broad_CRSP-00386-2021	SAMN17823704
USA-MA-Broad_CRSP-00387-2021	SAMN17823705
USA-MA-Broad_CRSP-00388-2021	SAMN17823706
USA-MA-Broad_CRSP-00389-2021	SAMN17823707
USA-MA-Broad_CRSP-00390-2021	SAMN17823708
USA-MA-Broad_CRSP-00391-2021	SAMN17823709
USA-MA-Broad_CRSP-00392-2021	SAMN17823710
USA-MA-Broad_CRSP-00393-2021	SAMN17823711
USA-MA-Broad_CRSP-00394-2021	SAMN17823712
USA-MA-Broad_CRSP-00395-2021	SAMN17823713
USA-MA-Broad_CRSP-00396-2021	SAMN17823714
USA-MA-Broad_CRSP-00397-2021	SAMN17823715
USA-MA-Broad_CRSP-00398-2021	SAMN17823716
USA-MA-Broad_CRSP-00399-2021	SAMN17823717
USA-MA-Broad_CRSP-00400-2021	SAMN17823718
USA-MA-Broad_CRSP-00401-2021	SAMN17823719
USA-MA-Broad_CRSP-00402-2021	SAMN17823720
USA-MA-Broad_CRSP-00403-2021	SAMN17823721
USA-MA-Broad_CRSP-00404-2021	SAMN17823722
USA-MA-Broad_CRSP-00405-2021	SAMN17823723
USA-MA-Broad_CRSP-00406-2021	SAMN17823724
USA-MA-Broad_CRSP-00407-2021	SAMN17823725
USA-MA-Broad_CRSP-00408-2021	SAMN17823726
USA-MA-Broad_CRSP-00409-2021	SAMN17823727
USA-MA-Broad_CRSP-00410-2021	SAMN17823728
USA-MA-Broad_CRSP-00411-2021	SAMN17823729
USA-MA-Broad_CRSP-00412-2021	SAMN17823730
USA-MA-Broad_CRSP-00413-2021	SAMN17823731
USA-MA-Broad_CRSP-00414-2021	SAMN17823732
USA-MA-Broad_CRSP-00415-2021	SAMN17823733
USA-MA-Broad_CRSP-00416-2021	SAMN17823734
USA-MA-Broad_CRSP-00417-2021	SAMN17823735
USA-MA-Broad_CRSP-00418-2021	SAMN17823736
USA-MA-Broad_CRSP-00419-2021	SAMN17823737
USA-MA-Broad_CRSP-00420-2021	SAMN17823738
USA-MA-Broad_CRSP-00421-2021	SAMN17823739
USA-MA-Broad_CRSP-00422-2021	SAMN17823740
USA-MA-Broad_CRSP-00423-2021	SAMN17823741
USA-MA-Broad_CRSP-00424-2021	SAMN17823742
USA-MA-Broad_CRSP-00425-2021	SAMN17823743
USA-MA-Broad_CRSP-00426-2021	SAMN17823744
USA-MA-Broad_CRSP-00427-2021	SAMN17823745
USA-MA-Broad_CRSP-00428-2021	SAMN17823746
USA-MA-Broad_CRSP-00429-2021	SAMN17823747
USA-MA-Broad_CRSP-00430-2021	SAMN17823748
USA-MA-Broad_CRSP-00431-2021	SAMN17823749
USA-MA-Broad_CRSP-00432-2021	SAMN17823750
USA-MA-Broad_CRSP-00433-2021	SAMN17823751
USA-MA-Broad_CRSP-00434-2021	SAMN17823752
USA-MA-Broad_CRSP-00435-2021	SAMN17823753
USA-MA-Broad_CRSP-00436-2021	SAMN17823754
USA-MA-Broad_CRSP-00437-2021	SAMN17823755
USA-MA-Broad_CRSP-00438-2021	SAMN17823756
USA-MA-Broad_CRSP-00439-2021	SAMN17823757
USA-MA-Broad_CRSP-00440-2021	SAMN17823758
USA-MA-Broad_CRSP-00441-2021	SAMN17823759
USA-MA-Broad_CRSP-00442-2021	SAMN17823760
USA-MA-Broad_CRSP-00444-2021	SAMN17823762
USA-MA-Broad_CRSP-00445-2021	SAMN17823763
USA-MA-Broad_CRSP-00446-2021	SAMN17823764
USA-MA-Broad_CRSP-00447-2021	SAMN17823765
USA-MA-Broad_CRSP-00448-2021	SAMN17823766
USA-MA-Broad_CRSP-00449-2021	SAMN17823767
