# Supplementary material for: Polyphonia: detecting inter-sample contamination in viral genomic sequencing data
Source: Bioinformatics. 2024 Dec 2;40(12):btae698. doi: 10.1093/bioinformatics/btae698 (PMC11652266; doi:10.1093/bioinformatics/btae698)
Supplement: btae698_Supplementary_Data [file btae698_supplementary_data.zip › 20210407_Batch80.expected_spikeins.tsv]

USA-CA-CDCBI-FlowHealth_00433-2021	SDSI_2
USA-CA-CDCBI-FlowHealth_00434-2021	SDSI_3
USA-IL-CDCBI-FlowHealth_00435-2021	SDSI_4
USA-CA-CDCBI-FlowHealth_00436-2021	SDSI_5
USA-CA-CDCBI-FlowHealth_00437-2021	SDSI_6
USA-TX-CDCBI-FlowHealth_00438-2021	SDSI_7
USA-CA-CDCBI-FlowHealth_00439-2021	SDSI_9
USA-CA-CDCBI-FlowHealth_00440-2021	SDSI_10
USA-CA-CDCBI-FlowHealth_00441-2021	SDSI_11
USA-CA-CDCBI-FlowHealth_00442-2021	SDSI_12
USA-CA-CDCBI-FlowHealth_00443-2021	SDSI_13
USA-CA-CDCBI-FlowHealth_00444-2021	SDSI_14
USA-CA-CDCBI-FlowHealth_00447-2021	SDSI_15
USA-MA-CDCBI-FlowHealth_00448-2021	SDSI_16
USA-CA-CDCBI-FlowHealth_00449-2021	SDSI_17
USA-MA-CDCBI-FlowHealth_00450-2021	SDSI_18
USA-CA-CDCBI-FlowHealth_00451-2021	SDSI_19
USA-CA-CDCBI-FlowHealth_00452-2021	SDSI_20
USA-CA-CDCBI-FlowHealth_00453-2021	SDSI_21
USA-CO-CDCBI-FlowHealth_00454-2021	SDSI_22
USA-CA-CDCBI-FlowHealth_00458-2021	SDSI_23
USA-CO-CDCBI-FlowHealth_00459-2021	SDSI_24
USA-CA-CDCBI-FlowHealth_00460-2021	SDSI_25
USA-CA-CDCBI-FlowHealth_00462-2021	SDSI_26
USA-CA-CDCBI-FlowHealth_00464-2021	SDSI_27
USA-TX-CDCBI-FlowHealth_00465-2021	SDSI_28
USA-CA-CDCBI-FlowHealth_00466-2021	SDSI_29
USA-CA-CDCBI-FlowHealth_00467-2021	SDSI_30
USA-CA-CDCBI-FlowHealth_00468-2021	SDSI_31
USA-CA-CDCBI-FlowHealth_00469-2021	SDSI_32
USA-CA-CDCBI-FlowHealth_00470-2021	SDSI_33
USA-CA-CDCBI-FlowHealth_00472-2021	SDSI_34
USA-CA-CDCBI-FlowHealth_00473-2021	SDSI_35
USA-CA-CDCBI-FlowHealth_00474-2021	SDSI_36
USA-CA-CDCBI-FlowHealth_00476-2021	SDSI_37
USA-CA-CDCBI-FlowHealth_00477-2021	SDSI_38
USA-CO-CDCBI-FlowHealth_00479-2021	SDSI_39
USA-CA-CDCBI-FlowHealth_00480-2021	SDSI_40
USA-CA-CDCBI-FlowHealth_00481-2021	SDSI_41
USA-CA-CDCBI-FlowHealth_00482-2021	SDSI_42
USA-CA-CDCBI-FlowHealth_00483-2021	SDSI_43
USA-CA-CDCBI-FlowHealth_00485-2021	SDSI_44
USA-CA-CDCBI-FlowHealth_00486-2021	SDSI_45
USA-CA-CDCBI-FlowHealth_00487-2021	SDSI_46
USA-CA-CDCBI-FlowHealth_00488-2021	SDSI_47
USA-CA-CDCBI-FlowHealth_00489-2021	SDSI_48
USA-CA-CDCBI-FlowHealth_00491-2021	SDSI_1
USA-CA-CDCBI-FlowHealth_00493-2021	SDSI_2
USA-CA-CDCBI-FlowHealth_00495-2021	SDSI_3
USA-CA-CDCBI-FlowHealth_00496-2021	SDSI_4
USA-CO-CDCBI-FlowHealth_00497-2021	SDSI_5
USA-CO-CDCBI-FlowHealth_00499-2021	SDSI_6
USA-CO-CDCBI-FlowHealth_00500-2021	SDSI_7
USA-CA-CDCBI-FlowHealth_00501-2021	SDSI_8
USA-CA-CDCBI-FlowHealth_00502-2021	SDSI_9
USA-CA-CDCBI-FlowHealth_00503-2021	SDSI_10
USA-CA-CDCBI-FlowHealth_00504-2021	SDSI_11
USA-CA-CDCBI-FlowHealth_00505-2021	SDSI_12
USA-CA-CDCBI-FlowHealth_00506-2021	SDSI_13
USA-CA-CDCBI-FlowHealth_00507-2021	SDSI_14
USA-CA-CDCBI-FlowHealth_00508-2021	SDSI_15
USA-CA-CDCBI-FlowHealth_00509-2021	SDSI_16
USA-CA-CDCBI-FlowHealth_00511-2021	SDSI_17
USA-CA-CDCBI-FlowHealth_00513-2021	SDSI_18
USA-CA-CDCBI-FlowHealth_00515-2021	SDSI_19
USA-CA-CDCBI-FlowHealth_00516-2021	SDSI_20
USA-CA-CDCBI-FlowHealth_00517-2021	SDSI_21
USA-CA-CDCBI-FlowHealth_00518-2021	SDSI_22
USA-CA-CDCBI-FlowHealth_00522-2021	SDSI_23
USA-CA-CDCBI-FlowHealth_00523-2021	SDSI_24
USA-CA-CDCBI-FlowHealth_00524-2021	SDSI_25
USA-CO-Broad_CMU-W0031-2021	SDSI_26
USA-CO-Broad_CMU-W0033-2021	SDSI_27
USA-CO-Broad_CMU-W0044-2021	SDSI_28
USA-CO-Broad_CMU-W0035-2021	SDSI_29
USA-CO-Broad_CMU-W0042-2021	SDSI_30
USA-CO-Broad_CMU-W0045-2021	SDSI_31
USA-CO-Broad_CMU-W0039-2021	SDSI_32
USA-CO-Broad_CMU-W0038-2021	SDSI_33
USA-CO-Broad_CMU-W0046-2021	SDSI_34
USA-CO-Broad_CMU-W0053-2021	SDSI_35
USA-CO-Broad_CMU-W0047-2021	SDSI_36
USA-CO-Broad_CMU-W0054-2021	SDSI_37
USA-CO-Broad_CMU-W0062-2021	SDSI_38
USA-CO-Broad_CMU-W0058-2021	SDSI_39
USA-CO-Broad_CMU-W0059-2021	SDSI_40
USA-CO-Broad_CMU-W0070-2021	SDSI_42
USA-CO-Broad_CMU-W0069-2021	SDSI_43
USA-CO-Broad_CMU-W0107-2021	SDSI_44
USA-CO-Broad_CMU-W0101-2021	SDSI_45
USA-CO-Broad_CMU-W0108-2021	SDSI_46
USA-CO-Broad_CMU-W0127-2021	SDSI_47
