# Supplementary material for: Polyphonia: detecting inter-sample contamination in viral genomic sequencing data
Source: Bioinformatics. 2024 Dec 2;40(12):btae698. doi: 10.1093/bioinformatics/btae698 (PMC11652266; doi:10.1093/bioinformatics/btae698)
Supplement: btae698_Supplementary_Data [file btae698_supplementary_data.zip › 20210302_Batch59.expected_spikeins.tsv]

USA-CO-Broad_WarriorLab-00219-2021	SDSI_2
USA-CO-Broad_WarriorLab-00220-2021	SDSI_3
USA-CO-Broad_WarriorLab-00221-2021	SDSI_4
USA-CO-Broad_WarriorLab-00222-2021	SDSI_5
USA-CO-Broad_WarriorLab-00223-2021	SDSI_6
USA-CO-Broad_WarriorLab-00224-2021	SDSI_7
USA-CO-Broad_WarriorLab-00225-2021	SDSI_9
USA-CO-Broad_WarriorLab-00226-2021	SDSI_10
USA-CO-Broad_WarriorLab-00227-2021	SDSI_11
USA-CO-Broad_WarriorLab-00228-2021	SDSI_12
USA-CO-Broad_WarriorLab-00229-2021	SDSI_13
USA-CO-Broad_WarriorLab-00230-2021	SDSI_14
USA-CO-Broad_WarriorLab-00231-2021	SDSI_15
USA-CO-Broad_WarriorLab-00232-2021	SDSI_16
USA-CO-Broad_WarriorLab-00233-2021	SDSI_17
USA-CO-Broad_WarriorLab-00234-2021	SDSI_18
USA-CO-Broad_WarriorLab-00235-2021	SDSI_19
USA-CO-Broad_WarriorLab-00236-2021	SDSI_20
USA-CO-Broad_WarriorLab-00237-2021	SDSI_21
USA-CO-Broad_WarriorLab-00238-2021	SDSI_22
USA-CO-Broad_WarriorLab-00239-2021	SDSI_23
USA-CO-Broad_WarriorLab-00240-2021	SDSI_24
USA-CO-Broad_WarriorLab-00241-2021	SDSI_25
USA-CO-Broad_WarriorLab-00242-2021	SDSI_26
USA-CO-Broad_WarriorLab-00243-2021	SDSI_27
USA-CO-Broad_WarriorLab-00244-2021	SDSI_28
USA-CO-Broad_WarriorLab-00245-2021	SDSI_29
USA-CO-Broad_WarriorLab-00246-2021	SDSI_30
USA-CO-Broad_WarriorLab-00247-2021	SDSI_31
USA-CO-Broad_WarriorLab-00248-2021	SDSI_32
USA-CO-Broad_WarriorLab-00249-2021	SDSI_33
USA-CO-Broad_WarriorLab-00250-2021	SDSI_34
USA-CO-Broad_WarriorLab-00251-2021	SDSI_35
USA-CO-Broad_WarriorLab-00252-2021	SDSI_36
USA-CO-Broad_WarriorLab-00253-2021	SDSI_37
USA-CO-Broad_WarriorLab-00254-2021	SDSI_38
USA-CO-Broad_WarriorLab-00255-2021	SDSI_39
USA-CO-Broad_WarriorLab-00256-2021	SDSI_40
USA-CO-Broad_WarriorLab-00257-2021	SDSI_41
USA-CO-Broad_WarriorLab-00258-2021	SDSI_42
USA-CO-Broad_WarriorLab-00259-2021	SDSI_43
USA-CO-Broad_WarriorLab-00260-2021	SDSI_44
USA-CO-Broad_WarriorLab-00261-2021	SDSI_45
USA-CO-Broad_WarriorLab-00262-2021	SDSI_46
USA-CO-Broad_WarriorLab-00263-2021	SDSI_47
USA-CO-Broad_WarriorLab-00264-2021	SDSI_48
USA-CO-Broad_WarriorLab-00265-2021	SDSI_1
USA-CO-Broad_WarriorLab-00266-2021	SDSI_2
USA-CO-Broad_WarriorLab-00267-2021	SDSI_3
USA-CO-Broad_WarriorLab-00268-2021	SDSI_4
USA-CO-Broad_WarriorLab-00269-2021	SDSI_5
USA-CO-Broad_WarriorLab-00270-2021	SDSI_6
USA-CO-Broad_WarriorLab-00271-2021	SDSI_7
USA-CO-Broad_WarriorLab-00272-2021	SDSI_8
USA-CO-Broad_WarriorLab-00273-2021	SDSI_9
USA-CO-Broad_WarriorLab-00274-2021	SDSI_10
USA-CO-Broad_WarriorLab-00275-2021	SDSI_11
USA-CO-Broad_WarriorLab-00276-2021	SDSI_12
USA-CO-Broad_WarriorLab-00277-2021	SDSI_13
USA-CO-Broad_WarriorLab-00278-2021	SDSI_14
USA-CO-Broad_WarriorLab-00279-2021	SDSI_15
USA-CO-Broad_WarriorLab-00280-2021	SDSI_16
USA-CO-Broad_WarriorLab-00281-2021	SDSI_17
USA-CO-Broad_WarriorLab-00282-2021	SDSI_18
USA-CO-Broad_WarriorLab-00283-2021	SDSI_19
USA-CO-Broad_WarriorLab-00284-2021	SDSI_20
USA-CO-Broad_WarriorLab-00285-2021	SDSI_21
USA-CO-Broad_WarriorLab-00286-2021	SDSI_22
USA-CO-Broad_WarriorLab-00287-2021	SDSI_23
USA-CO-Broad_WarriorLab-00288-2021	SDSI_24
USA-MA-MGH-01676-2020	SDSI_25
USA-MA-MGH-01677-2020	SDSI_26
USA-MA-MGH-01678-2020	SDSI_27
USA-MA-MGH-01820-2020	SDSI_28
USA-MA-MGH-01842-2020	SDSI_29
USA-MA-MGH-01847-2020	SDSI_30
USA-MA-MGH-01918-2020	SDSI_31
USA-MA-MGH-01950-2020	SDSI_32
USA-MA-MGH-01961-2020	SDSI_33
USA-MA-MGH-02035-2020	SDSI_34
USA-MA-MGH-02036-2020	SDSI_35
USA-MA-MGH-02045-2020	SDSI_36
USA-MA-MGH-02083-2020	SDSI_37
USA-MA-MGH-02085-2020	SDSI_38
USA-MA-MGH-02095-2020	SDSI_39
USA-MA-MGH-02104-2020	SDSI_40
USA-MA-MGH-02120-2020	SDSI_42
USA-MA-MGH-02175-2020	SDSI_43
USA-MA-MGH-02179-2020	SDSI_44
USA-MA-MGH-02191-2020	SDSI_45
USA-MA-MGH-02200-2020	SDSI_46
USA-MA-MGH-02214-2020	SDSI_47
