# Supplementary material for: Polyphonia: detecting inter-sample contamination in viral genomic sequencing data
Source: Bioinformatics. 2024 Dec 2;40(12):btae698. doi: 10.1093/bioinformatics/btae698 (PMC11652266; doi:10.1093/bioinformatics/btae698)
Supplement: btae698_Supplementary_Data [file btae698_supplementary_data.zip › 20210413_Batch84.expected_spikeins.tsv]

USA-MA-CDCBI-MGH_04303-2021	SDSI_2
USA-MA-CDCBI-MGH_04304-2021	SDSI_3
USA-MA-CDCBI-MGH_04305-2021	SDSI_4
USA-MA-CDCBI-MGH_04306-2021	SDSI_5
USA-MA-CDCBI-MGH_04307-2021	SDSI_6
USA-MA-CDCBI-MGH_04308-2021	SDSI_7
USA-MA-CDCBI-MGH_04309-2021	SDSI_9
USA-MA-CDCBI-MGH_04310-2021	SDSI_10
USA-MA-CDCBI-MGH_04311-2021	SDSI_11
USA-MA-CDCBI-MGH_04312-2021	SDSI_12
USA-MA-CDCBI-MGH_04313-2021	SDSI_13
USA-MA-CDCBI-MGH_04314-2021	SDSI_14
USA-MA-CDCBI-MGH_04315-2021	SDSI_15
USA-MA-CDCBI-MGH_04316-2021	SDSI_16
USA-MA-CDCBI-MGH_04317-2021	SDSI_17
USA-MA-CDCBI-MGH_04318-2021	SDSI_18
USA-MA-CDCBI-MGH_04319-2021	SDSI_19
USA-MA-CDCBI-MGH_04320-2021	SDSI_20
USA-MA-CDCBI-MGH_04321-2021	SDSI_21
USA-MA-CDCBI-MGH_04322-2021	SDSI_22
USA-MA-CDCBI-MGH_04323-2021	SDSI_23
USA-MA-CDCBI-MGH_04324-2021	SDSI_24
USA-MA-CDCBI-MGH_04325-2021	SDSI_25
USA-MA-CDCBI-MGH_04326-2021	SDSI_26
USA-MA-CDCBI-MGH_04327-2021	SDSI_27
USA-MA-CDCBI-MGH_04328-2021	SDSI_28
USA-MA-CDCBI-MGH_04329-2021	SDSI_29
USA-MA-CDCBI-MGH_04330-2021	SDSI_30
USA-MA-CDCBI-MGH_04331-2021	SDSI_31
USA-MA-CDCBI-MGH_04332-2021	SDSI_32
USA-MA-CDCBI-MGH_04333-2021	SDSI_33
USA-MA-CDCBI-MGH_04334-2021	SDSI_34
USA-MA-CDCBI-MGH_04335-2021	SDSI_35
USA-MA-CDCBI-MGH_04336-2021	SDSI_36
USA-MA-CDCBI-MGH_04337-2021	SDSI_37
USA-MA-CDCBI-MGH_04338-2021	SDSI_38
USA-MA-CDCBI-MGH_04339-2021	SDSI_39
USA-MA-CDCBI-MGH_04340-2021	SDSI_40
USA-MA-CDCBI-MGH_04341-2021	SDSI_41
USA-MA-CDCBI-MGH_04342-2021	SDSI_42
USA-MA-CDCBI-MGH_04343-2021	SDSI_43
USA-MA-CDCBI-MGH_04344-2021	SDSI_44
USA-MA-CDCBI-MGH_04345-2021	SDSI_45
USA-MA-CDCBI-MGH_04346-2021	SDSI_46
USA-MA-CDCBI-MGH_04347-2021	SDSI_47
USA-MA-CDCBI-MGH_04348-2021	SDSI_48
USA-MA-CDCBI-MGH_04349-2021	SDSI_1
USA-MA-CDCBI-MGH_04350-2021	SDSI_2
USA-MA-CDCBI-MGH_04351-2021	SDSI_3
USA-MA-CDCBI-MGH_04352-2021	SDSI_4
USA-MA-CDCBI-MGH_04353-2021	SDSI_5
USA-MA-CDCBI-MGH_04354-2021	SDSI_6
USA-MA-CDCBI-MGH_04355-2021	SDSI_7
USA-MA-CDCBI-MGH_04356-2021	SDSI_8
USA-MA-CDCBI-MGH_04357-2021	SDSI_9
USA-MA-CDCBI-MGH_04358-2021	SDSI_10
USA-MA-CDCBI-MGH_04359-2021	SDSI_11
USA-MA-CDCBI-MGH_04360-2021	SDSI_12
USA-MA-CDCBI-MGH_04361-2021	SDSI_13
USA-MA-CDCBI-MGH_04362-2021	SDSI_14
USA-MA-CDCBI-MGH_04363-2021	SDSI_15
USA-MA-CDCBI-MGH_04364-2021	SDSI_16
USA-MA-CDCBI-MGH_04365-2021	SDSI_17
USA-MA-CDCBI-MGH_04366-2021	SDSI_18
USA-MA-CDCBI-MGH_04367-2021	SDSI_19
USA-MA-CDCBI-MGH_04368-2021	SDSI_20
USA-MA-CDCBI-MGH_04369-2021	SDSI_21
USA-MA-CDCBI-MGH_04370-2021	SDSI_22
USA-MA-CDCBI-MGH_04371-2021	SDSI_23
USA-MA-CDCBI-MGH_04372-2021	SDSI_24
USA-MA-CDCBI-MGH_04373-2021	SDSI_25
USA-MA-CDCBI-MGH_04374-2021	SDSI_26
USA-MA-CDCBI-MGH_04375-2021	SDSI_27
USA-MA-CDCBI-MGH_04376-2021	SDSI_28
USA-MA-CDCBI-MGH_04377-2021	SDSI_29
USA-MA-CDCBI-MGH_04378-2021	SDSI_30
USA-MA-CDCBI-MGH_04379-2021	SDSI_31
USA-MA-CDCBI-MGH_04380-2021	SDSI_32
USA-MA-CDCBI-MGH_04381-2021	SDSI_33
USA-MA-CDCBI-MGH_04382-2021	SDSI_34
USA-MA-CDCBI-MGH_04383-2021	SDSI_35
USA-MA-CDCBI-MGH_04384-2021	SDSI_36
USA-MA-CDCBI-MGH_04385-2021	SDSI_37
USA-MA-CDCBI-MGH_04386-2021	SDSI_38
USA-MA-CDCBI-MGH_04387-2021	SDSI_39
USA-CO-CDCBI-Warrior_00299-2021	SDSI_40
USA-CO-CDCBI-Warrior_00300-2021	SDSI_42
USA-CO-CDCBI-Warrior_00301-2021	SDSI_43
USA-CO-CDCBI-Warrior_00302-2021	SDSI_44
USA-CO-CDCBI-Warrior_00303-2021	SDSI_45
USA-CO-CDCBI-Warrior_00304-2021	SDSI_46
USA-CO-CDCBI-Warrior_00305-2021	SDSI_47
