# Supplementary material for: Polyphonia: detecting inter-sample contamination in viral genomic sequencing data
Source: Bioinformatics. 2024 Dec 2;40(12):btae698. doi: 10.1093/bioinformatics/btae698 (PMC11652266; doi:10.1093/bioinformatics/btae698)
Supplement: btae698_Supplementary_Data [file btae698_supplementary_data.zip › 20200512_Batch13.expected_spikeins.tsv]

USA-MA-MGH-01005-2020	ERCC-00108
USA-MA-MGH-01006-2020	ERCC-00131
USA-MA-MGH-01007-2020	ERCC-00003
USA-MA-MGH-01008-2020	ERCC-00023
USA-MA-MGH-01009-2020	ERCC-00043
USA-MA-MGH-01010-2020	ERCC-00062
USA-MA-MGH-01011-2020	ERCC-00083
USA-MA-MGH-01012-2020	ERCC-00109
USA-MA-MGH-01013-2020	ERCC-00134
USA-MA-MGH-01014-2020	ERCC-00156
USA-MA-MGH-01015-2020	ERCC-00004
USA-MA-MGH-01016-2020	ERCC-00024
USA-MA-MGH-01017-2020	ERCC-00044
USA-MA-MGH-01018-2020	ERCC-00067
USA-MA-MGH-01019-2020	ERCC-00084
USA-MA-MGH-01020-2020	ERCC-00111
USA-MA-MGH-01021-2020	ERCC-00136
USA-MA-MGH-01022-2020	ERCC-00157
USA-MA-MGH-01023-2020	ERCC-00007
USA-MA-MGH-01024-2020	ERCC-00025
USA-MA-MGH-01025-2020	ERCC-00046
USA-MA-MGH-01026-2020	ERCC-00069
USA-MA-MGH-01027-2020	ERCC-00085
USA-MA-MGH-01028-2020	ERCC-00112
USA-MA-MGH-01029-2020	ERCC-00137
USA-MA-MGH-01030-2020	ERCC-00158
USA-MA-MGH-01031-2020	ERCC-00009
USA-MA-MGH-01032-2020	ERCC-00028
USA-MA-MGH-01033-2020	ERCC-00048
USA-MA-MGH-01034-2020	ERCC-00071
USA-MA-MGH-01035-2020	ERCC-00086
USA-MA-MGH-01036-2020	ERCC-00113
USA-MA-MGH-01037-2020	ERCC-00138
USA-MA-MGH-01038-2020	ERCC-00160
USA-MA-MGH-01039-2020	ERCC-00012
USA-MA-MGH-01040-2020	ERCC-00031
USA-MA-MGH-01041-2020	ERCC-00051
USA-MA-MGH-01042-2020	ERCC-00073
USA-MA-MGH-01043-2020	ERCC-00092
USA-MA-MGH-01044-2020	ERCC-00116
USA-MA-MGH-01045-2020	ERCC-00142
USA-MA-MGH-01046-2020	ERCC-00162
USA-MA-MGH-01047-2020	ERCC-00013
USA-MA-MGH-01048-2020	ERCC-00033
USA-MA-MGH-01049-2020	ERCC-00053
USA-MA-MGH-01050-2020	ERCC-00074
USA-MA-MGH-01051-2020	ERCC-00095
USA-MA-MGH-01052-2020	ERCC-00117
USA-MA-MGH-01053-2020	ERCC-00143
USA-MA-MGH-01054-2020	ERCC-00163
USA-MA-MGH-01055-2020	ERCC-00014
USA-MA-MGH-01056-2020	ERCC-00034
USA-MA-MGH-01057-2020	ERCC-00054
USA-MA-MGH-01058-2020	ERCC-00075
USA-MA-MGH-01059-2020	ERCC-00096
USA-MA-MGH-01060-2020	ERCC-00120
USA-MA-MGH-01061-2020	ERCC-00144
USA-MA-MGH-01062-2020	ERCC-00164
USA-MA-MGH-01063-2020	ERCC-00016
USA-MA-MGH-01064-2020	ERCC-00035
USA-MA-MGH-01065-2020	ERCC-00057
USA-MA-MGH-01066-2020	ERCC-00076
USA-MA-MGH-01067-2020	ERCC-00097
USA-MA-MGH-01068-2020	ERCC-00123
USA-MA-MGH-01069-2020	ERCC-00145
USA-MA-MGH-01070-2020	ERCC-00165
USA-MA-MGH-01071-2020	ERCC-00017
USA-MA-MGH-01072-2020	ERCC-00039
USA-MA-MGH-01073-2020	ERCC-00058
USA-MA-MGH-01074-2020	ERCC-00077
USA-MA-MGH-01075-2020	ERCC-00098
USA-MA-MGH-01076-2020	ERCC-00126
USA-MA-MGH-01077-2020	ERCC-00147
USA-MA-MGH-01078-2020	ERCC-00168
USA-MA-MGH-01079-2020	ERCC-00018
USA-MA-MGH-01080-2020	ERCC-00040
USA-MA-MGH-01081-2020	ERCC-00059
USA-MA-MGH-01082-2020	ERCC-00078
USA-MA-MGH-01083-2020	ERCC-00099
USA-MA-MGH-01084-2020	ERCC-00128
USA-MA-MGH-01085-2020	ERCC-00148
USA-MA-MGH-01086-2020	ERCC-00170
USA-MA-MGH-01087-2020	ERCC-00041
USA-MA-MGH-01088-2020	ERCC-00060
USA-MA-MGH-01089-2020	ERCC-00079
USA-MA-MGH-01090-2020	ERCC-00104
USA-MA-MGH-01091-2020	ERCC-00130
USA-MA-MGH-01092-2020	ERCC-00150
