# Supplementary material for: Polyphonia: detecting inter-sample contamination in viral genomic sequencing data
Source: Bioinformatics. 2024 Dec 2;40(12):btae698. doi: 10.1093/bioinformatics/btae698 (PMC11652266; doi:10.1093/bioinformatics/btae698)
Supplement: btae698_Supplementary_Data [file btae698_supplementary_data.zip › 20210415_Batch85.accessions.tsv]

USA-MA-CDCBI-CRSP_02289-2021	SAMN18866068
USA-CT-CDCBI-CRSP_02290-2021	SAMN18866069
USA-MA-CDCBI-CRSP_02291-2021	SAMN18866070
USA-MA-CDCBI-CRSP_02292-2021	SAMN18866071
USA-VT-CDCBI-CRSP_02293-2021	SAMN18866072
USA-NH-CDCBI-CRSP_02294-2021	SAMN18866073
USA-NY-CDCBI-CRSP_02295-2021	SAMN18866074
USA-MA-CDCBI-CRSP_02296-2021	SAMN18866075
USA-MA-CDCBI-CRSP_02297-2021	SAMN18866076
USA-NY-CDCBI-CRSP_02298-2021	SAMN18866077
USA-MA-CDCBI-CRSP_02299-2021	SAMN18866078
USA-VT-CDCBI-CRSP_02300-2021	SAMN18866079
USA-NY-CDCBI-CRSP_02301-2021	SAMN18866080
USA-CT-CDCBI-CRSP_02302-2021	SAMN18866081
USA-MA-CDCBI-CRSP_02303-2021	SAMN18866082
USA-MA-CDCBI-CRSP_02304-2021	SAMN18866083
USA-CT-CDCBI-CRSP_02305-2021	SAMN18866084
USA-MA-CDCBI-CRSP_02306-2021	SAMN18866085
USA-MA-CDCBI-CRSP_02307-2021	SAMN18866086
USA-MA-CDCBI-CRSP_02308-2021	SAMN18866087
USA-NH-CDCBI-CRSP_02309-2021	SAMN18866088
USA-MA-CDCBI-CRSP_02310-2021	SAMN18866089
USA-MA-CDCBI-CRSP_02311-2021	SAMN18866090
USA-MA-CDCBI-CRSP_02312-2021	SAMN18866091
USA-MA-CDCBI-CRSP_02313-2021	SAMN18866092
USA-MA-CDCBI-CRSP_02314-2021	SAMN18866093
USA-MA-CDCBI-CRSP_02315-2021	SAMN18866094
USA-MA-CDCBI-CRSP_02316-2021	SAMN18866095
USA-MA-CDCBI-CRSP_02317-2021	SAMN18866096
USA-MA-CDCBI-CRSP_02318-2021	SAMN18866097
USA-MA-CDCBI-CRSP_02319-2021	SAMN18866098
USA-MA-CDCBI-CRSP_02320-2021	SAMN18866099
USA-MA-CDCBI-CRSP_02321-2021	SAMN18866100
USA-MA-CDCBI-CRSP_02322-2021	SAMN18866101
USA-MA-CDCBI-CRSP_02323-2021	SAMN18866102
USA-MA-CDCBI-CRSP_02324-2021	SAMN18866103
USA-MA-CDCBI-CRSP_02325-2021	SAMN18866104
USA-MA-CDCBI-CRSP_02326-2021	SAMN18866105
USA-MA-CDCBI-CRSP_02327-2021	SAMN18866106
USA-VT-CDCBI-CRSP_02328-2021	SAMN18866107
USA-MA-CDCBI-CRSP_02329-2021	SAMN18866108
USA-MA-CDCBI-CRSP_02330-2021	SAMN18866109
USA-MA-CDCBI-CRSP_02331-2021	SAMN18866110
USA-MA-CDCBI-CRSP_02332-2021	SAMN18866111
USA-MA-CDCBI-CRSP_02333-2021	SAMN18866112
USA-MA-CDCBI-CRSP_02334-2021	SAMN18866113
USA-MA-CDCBI-CRSP_02335-2021	SAMN18866114
USA-MA-CDCBI-CRSP_02336-2021	SAMN18866115
USA-MA-CDCBI-CRSP_02337-2021	SAMN18866116
USA-MA-CDCBI-CRSP_02338-2021	SAMN18866117
USA-MA-CDCBI-CRSP_02339-2021	SAMN18866118
USA-MA-CDCBI-CRSP_02340-2021	SAMN18866119
USA-MA-CDCBI-CRSP_02341-2021	SAMN18866120
USA-MA-CDCBI-CRSP_02342-2021	SAMN18866121
USA-MA-CDCBI-CRSP_02343-2021	SAMN18866122
USA-MA-CDCBI-CRSP_02344-2021	SAMN18866123
USA-MA-CDCBI-CRSP_02345-2021	SAMN18866124
USA-MA-CDCBI-CRSP_02346-2021	SAMN18866125
USA-MA-CDCBI-CRSP_02347-2021	SAMN18866126
USA-VT-CDCBI-CRSP_02348-2021	SAMN18866127
USA-MA-CDCBI-CRSP_02349-2021	SAMN18866128
USA-MA-CDCBI-CRSP_02350-2021	SAMN18866129
USA-MA-CDCBI-CRSP_02351-2021	SAMN18866130
USA-MA-CDCBI-CRSP_02352-2021	SAMN18866131
USA-MA-CDCBI-CRSP_02353-2021	SAMN18866132
USA-MA-CDCBI-CRSP_02354-2021	SAMN18866133
USA-MA-CDCBI-CRSP_02355-2021	SAMN18866134
USA-MA-CDCBI-CRSP_02356-2021	SAMN18866135
USA-MA-CDCBI-CRSP_02357-2021	SAMN18866136
USA-MA-CDCBI-CRSP_02358-2021	SAMN18866137
USA-MA-CDCBI-CRSP_02359-2021	SAMN18866138
USA-MA-CDCBI-CRSP_02360-2021	SAMN18866139
USA-MA-CDCBI-CRSP_02361-2021	SAMN18866140
USA-MA-CDCBI-CRSP_02362-2021	SAMN18866141
USA-ME-CDCBI-CRSP_02363-2021	SAMN18866142
USA-MA-CDCBI-CRSP_02364-2021	SAMN18866143
USA-MA-CDCBI-CRSP_02365-2021	SAMN18866144
USA-MA-CDCBI-CRSP_02366-2021	SAMN18866145
USA-MA-CDCBI-CRSP_02367-2021	SAMN18866146
USA-MA-CDCBI-CRSP_02368-2021	SAMN18866147
USA-MA-CDCBI-CRSP_02369-2021	SAMN18866148
USA-MA-CDCBI-CRSP_02370-2021	SAMN18866149
USA-NH-CDCBI-CRSP_02371-2021	SAMN18866150
USA-MA-CDCBI-CRSP_02372-2021	SAMN18866151
USA-NH-CDCBI-CRSP_02373-2021	SAMN18866152
USA-MA-CDCBI-CRSP_02374-2021	SAMN18866153
USA-MA-CDCBI-CRSP_02375-2021	SAMN18866154
USA-NH-CDCBI-CRSP_02376-2021	SAMN18866155
USA-MA-CDCBI-CRSP_02377-2021	SAMN18866156
USA-MA-CDCBI-CRSP_02378-2021	SAMN18866157
USA-ME-CDCBI-CRSP_02379-2021	SAMN18866158
USA-MA-CDCBI-CRSP_02380-2021	SAMN18866159
