# Supplementary material for: Polyphonia: detecting inter-sample contamination in viral genomic sequencing data
Source: Bioinformatics. 2024 Dec 2;40(12):btae698. doi: 10.1093/bioinformatics/btae698 (PMC11652266; doi:10.1093/bioinformatics/btae698)
Supplement: btae698_Supplementary_Data [file btae698_supplementary_data.zip › 20210413_Batch83.expected_spikeins.tsv]

USA-RI-CDCBI-RIDOH_01482-2021	SDSI_3
USA-RI-CDCBI-RIDOH_01483-2021	SDSI_4
USA-RI-CDCBI-RIDOH_01484-2021	SDSI_5
USA-RI-CDCBI-RIDOH_01485-2021	SDSI_6
USA-RI-CDCBI-RIDOH_01486-2021	SDSI_7
USA-RI-CDCBI-RIDOH_01487-2021	SDSI_8
USA-RI-CDCBI-RIDOH_01488-2021	SDSI_9
USA-RI-CDCBI-RIDOH_01489-2021	SDSI_10
USA-RI-CDCBI-RIDOH_01490-2021	SDSI_11
USA-RI-CDCBI-RIDOH_01491-2021	SDSI_12
USA-RI-CDCBI-RIDOH_01492-2021	SDSI_13
USA-RI-CDCBI-RIDOH_01493-2021	SDSI_14
USA-RI-CDCBI-RIDOH_01494-2021	SDSI_15
USA-RI-CDCBI-RIDOH_01495-2021	SDSI_16
USA-RI-CDCBI-RIDOH_01496-2021	SDSI_17
USA-RI-CDCBI-RIDOH_01497-2021	SDSI_18
USA-RI-CDCBI-RIDOH_01498-2021	SDSI_19
USA-RI-CDCBI-RIDOH_01499-2021	SDSI_20
USA-RI-CDCBI-RIDOH_01500-2021	SDSI_21
USA-RI-CDCBI-RIDOH_01501-2021	SDSI_22
USA-RI-CDCBI-RIDOH_01502-2021	SDSI_23
USA-RI-CDCBI-RIDOH_01503-2021	SDSI_24
USA-RI-CDCBI-RIDOH_01504-2021	SDSI_25
USA-RI-CDCBI-RIDOH_01505-2021	SDSI_26
USA-RI-CDCBI-RIDOH_01506-2021	SDSI_27
USA-RI-CDCBI-RIDOH_01507-2021	SDSI_28
USA-RI-CDCBI-RIDOH_01508-2021	SDSI_29
USA-RI-CDCBI-RIDOH_01509-2021	SDSI_30
USA-RI-CDCBI-RIDOH_01510-2021	SDSI_31
USA-RI-CDCBI-RIDOH_01511-2021	SDSI_32
USA-RI-CDCBI-RIDOH_01512-2021	SDSI_33
USA-RI-CDCBI-RIDOH_01513-2021	SDSI_34
USA-RI-CDCBI-RIDOH_01514-2021	SDSI_35
USA-RI-CDCBI-RIDOH_01515-2021	SDSI_36
USA-RI-CDCBI-RIDOH_01516-2021	SDSI_37
USA-RI-CDCBI-RIDOH_01517-2021	SDSI_38
USA-RI-CDCBI-RIDOH_01518-2021	SDSI_39
USA-RI-CDCBI-RIDOH_01519-2021	SDSI_40
USA-RI-CDCBI-RIDOH_01520-2021	SDSI_42
USA-RI-CDCBI-RIDOH_01521-2021	SDSI_43
USA-RI-CDCBI-RIDOH_01522-2021	SDSI_44
USA-RI-CDCBI-RIDOH_01523-2021	SDSI_45
USA-RI-CDCBI-RIDOH_01524-2021	SDSI_46
USA-RI-CDCBI-RIDOH_01525-2021	SDSI_47
