# Supplementary material for: Polyphonia: detecting inter-sample contamination in viral genomic sequencing data
Source: Bioinformatics. 2024 Dec 2;40(12):btae698. doi: 10.1093/bioinformatics/btae698 (PMC11652266; doi:10.1093/bioinformatics/btae698)
Supplement: btae698_Supplementary_Data [file btae698_supplementary_data.zip › 20200517_Batch16.accessions.tsv]

USA-MA-MGH-01284-2020	SAMN15752584
USA-MA-MGH-01288-2020	SAMN15752588
USA-MA-MGH-01290-2020	SAMN15752590
USA-MA-MGH-01294-2020	SAMN15752594
USA-MA-MGH-01297-2020	SAMN15752597
USA-MA-MGH-01301-2020	SAMN15752601
USA-MA-MGH-01302-2020	SAMN15752602
USA-MA-MGH-01304-2020	SAMN15752604
USA-MA-MGH-01307-2020	SAMN15752607
USA-MA-MGH-01319-2020	SAMN15752619
USA-MA-MGH-01322-2020	SAMN15752622
USA-MA-MGH-01323-2020	SAMN15752623
USA-MA-MGH-01325-2020	SAMN15752625
USA-MA-MGH-01328-2020	SAMN15752628
USA-MA-MGH-01329-2020	SAMN15752629
USA-MA-MGH-01330-2020	SAMN15752630
USA-MA-MGH-01331-2020	SAMN15752631
USA-MA-MGH-01333-2020	SAMN15752633
USA-MA-MGH-01338-2020	SAMN15752638
USA-MA-MGH-01343-2020	SAMN15752643
USA-MA-MGH-01344-2020	SAMN15752644
USA-MA-MGH-01350-2020	SAMN15752650
USA-MA-MGH-01355-2020	SAMN15752655
USA-MA-MGH-01356-2020	SAMN15752656
USA-MA-MGH-01358-2020	SAMN15752658
USA-MA-MGH-01365-2020	SAMN15752665
USA-MA-MGH-01367-2020	SAMN15752667
USA-MA-MGH-01368-2020	SAMN15752668
