# Supplementary material for: Polyphonia: detecting inter-sample contamination in viral genomic sequencing data
Source: Bioinformatics. 2024 Dec 2;40(12):btae698. doi: 10.1093/bioinformatics/btae698 (PMC11652266; doi:10.1093/bioinformatics/btae698)
Supplement: btae698_Supplementary_Data [file btae698_supplementary_data.zip › 20210514_Batch102.expected_spikeins.tsv]

USA-RI-CDCBI-RIDOH_02358-2021	SDSI_6
USA-RI-CDCBI-RIDOH_02359-2021	SDSI_7
USA-RI-CDCBI-RIDOH_02360-2021	SDSI_9
USA-RI-CDCBI-RIDOH_02361-2021	SDSI_10
USA-RI-CDCBI-RIDOH_02362-2021	SDSI_11
USA-RI-CDCBI-RIDOH_02363-2021	SDSI_12
USA-RI-CDCBI-RIDOH_02364-2021	SDSI_13
USA-RI-CDCBI-RIDOH_02365-2021	SDSI_14
USA-RI-CDCBI-RIDOH_02366-2021	SDSI_15
USA-RI-CDCBI-RIDOH_02367-2021	SDSI_16
USA-RI-CDCBI-RIDOH_02368-2021	SDSI_17
USA-RI-CDCBI-RIDOH_02369-2021	SDSI_18
USA-RI-CDCBI-RIDOH_02370-2021	SDSI_19
USA-RI-CDCBI-RIDOH_02371-2021	SDSI_20
USA-RI-CDCBI-RIDOH_02372-2021	SDSI_21
USA-RI-CDCBI-RIDOH_02373-2021	SDSI_22
USA-RI-CDCBI-RIDOH_02374-2021	SDSI_23
USA-RI-CDCBI-RIDOH_02375-2021	SDSI_24
USA-RI-CDCBI-RIDOH_02376-2021	SDSI_25
USA-RI-CDCBI-RIDOH_02377-2021	SDSI_26
USA-RI-CDCBI-RIDOH_02378-2021	SDSI_27
USA-RI-CDCBI-RIDOH_02379-2021	SDSI_28
USA-RI-CDCBI-RIDOH_02380-2021	SDSI_29
USA-RI-CDCBI-RIDOH_02381-2021	SDSI_30
USA-RI-CDCBI-RIDOH_02382-2021	SDSI_31
USA-RI-CDCBI-RIDOH_02383-2021	SDSI_32
USA-RI-CDCBI-RIDOH_02384-2021	SDSI_33
USA-RI-CDCBI-RIDOH_02385-2021	SDSI_34
USA-RI-CDCBI-RIDOH_02386-2021	SDSI_35
USA-RI-CDCBI-RIDOH_02387-2021	SDSI_36
USA-RI-CDCBI-RIDOH_02388-2021	SDSI_37
USA-RI-CDCBI-RIDOH_02389-2021	SDSI_38
USA-RI-CDCBI-RIDOH_02390-2021	SDSI_39
USA-RI-CDCBI-RIDOH_02391-2021	SDSI_40
USA-RI-CDCBI-RIDOH_02392-2021	SDSI_41
USA-RI-CDCBI-RIDOH_02393-2021	SDSI_42
USA-RI-CDCBI-RIDOH_02394-2021	SDSI_43
USA-RI-CDCBI-RIDOH_02395-2021	SDSI_44
USA-RI-CDCBI-RIDOH_02396-2021	SDSI_45
USA-RI-CDCBI-RIDOH_02397-2021	SDSI_46
USA-RI-CDCBI-RIDOH_02398-2021	SDSI_47
USA-RI-CDCBI-RIDOH_02399-2021	SDSI_48
USA-RI-CDCBI-RIDOH_02400-2021	SDSI_1
USA-RI-CDCBI-RIDOH_02401-2021	SDSI_2
USA-RI-CDCBI-RIDOH_02402-2021	SDSI_3
USA-RI-CDCBI-RIDOH_02403-2021	SDSI_4
USA-RI-CDCBI-RIDOH_02404-2021	SDSI_5
USA-RI-CDCBI-RIDOH_02405-2021	SDSI_6
USA-RI-CDCBI-RIDOH_02406-2021	SDSI_7
USA-RI-CDCBI-RIDOH_02407-2021	SDSI_8
USA-RI-CDCBI-RIDOH_02408-2021	SDSI_9
USA-RI-CDCBI-RIDOH_02409-2021	SDSI_10
USA-RI-CDCBI-RIDOH_02410-2021	SDSI_11
USA-RI-CDCBI-RIDOH_02411-2021	SDSI_12
USA-RI-CDCBI-RIDOH_02412-2021	SDSI_13
USA-RI-CDCBI-RIDOH_02413-2021	SDSI_14
USA-RI-CDCBI-RIDOH_02414-2021	SDSI_15
USA-RI-CDCBI-RIDOH_02415-2021	SDSI_16
USA-RI-CDCBI-RIDOH_02416-2021	SDSI_17
USA-RI-CDCBI-RIDOH_02417-2021	SDSI_18
USA-RI-CDCBI-RIDOH_02418-2021	SDSI_19
USA-RI-CDCBI-RIDOH_02419-2021	SDSI_20
USA-RI-CDCBI-RIDOH_02420-2021	SDSI_21
USA-RI-CDCBI-RIDOH_02421-2021	SDSI_22
USA-RI-CDCBI-RIDOH_02422-2021	SDSI_23
USA-RI-CDCBI-RIDOH_02423-2021	SDSI_24
USA-RI-CDCBI-RIDOH_02424-2021	SDSI_25
USA-RI-CDCBI-RIDOH_02425-2021	SDSI_26
USA-RI-CDCBI-RIDOH_02426-2021	SDSI_27
USA-RI-CDCBI-RIDOH_02427-2021	SDSI_28
USA-RI-CDCBI-RIDOH_02428-2021	SDSI_29
USA-RI-CDCBI-RIDOH_02429-2021	SDSI_30
USA-RI-CDCBI-RIDOH_02430-2021	SDSI_31
USA-RI-CDCBI-RIDOH_02431-2021	SDSI_32
USA-RI-CDCBI-RIDOH_02432-2021	SDSI_33
USA-RI-CDCBI-RIDOH_02433-2021	SDSI_34
USA-RI-CDCBI-RIDOH_02434-2021	SDSI_35
USA-RI-CDCBI-RIDOH_02435-2021	SDSI_36
USA-RI-CDCBI-RIDOH_02436-2021	SDSI_37
USA-RI-CDCBI-RIDOH_02437-2021	SDSI_38
USA-RI-CDCBI-RIDOH_02438-2021	SDSI_39
USA-RI-CDCBI-RIDOH_02439-2021	SDSI_40
USA-RI-CDCBI-RIDOH_02440-2021	SDSI_42
USA-RI-CDCBI-RIDOH_02441-2021	SDSI_43
USA-RI-CDCBI-RIDOH_02442-2021	SDSI_44
USA-RI-CDCBI-RIDOH_02443-2021	SDSI_45
USA-RI-CDCBI-RIDOH_02444-2021	SDSI_46
USA-RI-CDCBI-RIDOH_02445-2021	SDSI_47
