# Supplementary material for: Polyphonia: detecting inter-sample contamination in viral genomic sequencing data
Source: Bioinformatics. 2024 Dec 2;40(12):btae698. doi: 10.1093/bioinformatics/btae698 (PMC11652266; doi:10.1093/bioinformatics/btae698)
Supplement: btae698_Supplementary_Data [file btae698_supplementary_data.zip › 20210211_Batch51.accessions.tsv]

USA-MA-Broad_CRSP-00014-2021	SAMN18087889
USA-MA-Broad_CRSP-00016-2021	SAMN18087891
USA-MA-Broad_CRSP-00017-2021	SAMN18087892
USA-MA-Broad_CRSP-00018-2021	SAMN18087893
USA-MA-Broad_CRSP-00020-2021	SAMN18087895
USA-MA-Broad_CRSP-00021-2021	SAMN18087896
USA-MA-Broad_CRSP-00022-2021	SAMN18087897
USA-MA-Broad_CRSP-00023-2021	SAMN18087898
USA-MA-Broad_CRSP-00024-2021	SAMN18087899
USA-MA-Broad_CRSP-00025-2021	SAMN18087900
USA-MA-Broad_CRSP-00026-2021	SAMN18087901
USA-MA-Broad_CRSP-00027-2021	SAMN18087902
USA-MA-Broad_CRSP-00028-2021	SAMN18087903
USA-MA-Broad_CRSP-00029-2021	SAMN18087904
USA-MA-Broad_CRSP-00030-2021	SAMN18087905
USA-MA-Broad_CRSP-00031-2021	SAMN18087906
USA-MA-Broad_CRSP-00032-2021	SAMN18087907
USA-MA-Broad_CRSP-00033-2021	SAMN18087908
USA-MA-Broad_CRSP-00034-2021	SAMN18087909
USA-MA-Broad_CRSP-00035-2021	SAMN18087910
USA-MA-Broad_CRSP-00036-2021	SAMN18087911
USA-MA-Broad_CRSP-00037-2021	SAMN18087912
USA-MA-Broad_CRSP-00038-2021	SAMN18087913
USA-MA-Broad_CRSP-00039-2021	SAMN18087914
USA-MA-Broad_CRSP-00040-2021	SAMN18087915
USA-MA-Broad_CRSP-00041-2021	SAMN18087916
USA-MA-Broad_CRSP-00042-2021	SAMN18087917
USA-MA-Broad_CRSP-00043-2021	SAMN18087918
USA-MA-Broad_CRSP-00044-2021	SAMN18087919
USA-MA-Broad_CRSP-00045-2021	SAMN18087920
USA-MA-Broad_CRSP-00046-2021	SAMN18087921
USA-MA-Broad_CRSP-00047-2021	SAMN18087922
USA-MA-Broad_CRSP-00048-2021	SAMN18087923
USA-MA-Broad_CRSP-00049-2021	SAMN18087924
USA-MA-Broad_CRSP-00050-2021	SAMN18087925
USA-MA-Broad_CRSP-00051-2021	SAMN18087926
USA-MA-Broad_CRSP-00052-2021	SAMN18087927
USA-MA-Broad_CRSP-00053-2021	SAMN18087928
USA-MA-Broad_CRSP-00054-2021	SAMN18087929
USA-MA-Broad_CRSP-00055-2021	SAMN18087930
USA-MA-Broad_CRSP-00056-2021	SAMN18087931
USA-MA-Broad_CRSP-00057-2021	SAMN18087932
USA-MA-Broad_CRSP-00058-2021	SAMN18087933
USA-MA-Broad_CRSP-00059-2021	SAMN18087934
USA-MA-Broad_CRSP-00060-2021	SAMN18087935
USA-MA-Broad_CRSP-00061-2021	SAMN18087936
USA-MA-Broad_CRSP-00062-2021	SAMN18087937
USA-MA-Broad_CRSP-00063-2021	SAMN18087938
USA-MA-Broad_CRSP-00064-2021	SAMN18087939
USA-MA-Broad_CRSP-00065-2021	SAMN18087940
USA-MA-Broad_CRSP-00066-2021	SAMN18087941
USA-MA-Broad_CRSP-00067-2021	SAMN18087942
USA-MA-Broad_CRSP-00068-2021	SAMN18087943
USA-MA-Broad_CRSP-00069-2021	SAMN18087944
USA-MA-Broad_CRSP-00070-2021	SAMN18087945
USA-MA-Broad_CRSP-00071-2021	SAMN18087946
USA-MA-Broad_CRSP-00072-2021	SAMN18087947
USA-MA-Broad_CRSP-00073-2021	SAMN18087948
USA-MA-Broad_CRSP-00074-2021	SAMN18087949
USA-MA-Broad_CRSP-00075-2021	SAMN18087950
USA-MA-Broad_CRSP-00076-2021	SAMN18087951
USA-MA-Broad_CRSP-00077-2021	SAMN18087952
USA-MA-Broad_CRSP-00078-2021	SAMN18087953
USA-MA-Broad_CRSP-00079-2021	SAMN18087954
USA-MA-Broad_CRSP-00080-2021	SAMN18087955
USA-MA-Broad_CRSP-00081-2021	SAMN18087956
USA-MA-Broad_CRSP-00082-2021	SAMN18087957
USA-MA-Broad_CRSP-00083-2021	SAMN18087958
USA-MA-Broad_CRSP-00084-2021	SAMN18087959
USA-MA-Broad_CRSP-00085-2021	SAMN18087960
USA-MA-Broad_CRSP-00086-2021	SAMN18087961
USA-MA-Broad_CRSP-00087-2021	SAMN18087962
USA-MA-Broad_CRSP-00088-2021	SAMN18087963
USA-MA-Broad_CRSP-00089-2021	SAMN18087964
USA-MA-Broad_CRSP-00090-2021	SAMN18106909
USA-MA-Broad_CRSP-00091-2021	SAMN18106910
USA-MA-Broad_CRSP-00092-2021	SAMN18106911
USA-MA-Broad_CRSP-00093-2021	SAMN18106912
USA-MA-Broad_CRSP-00094-2021	SAMN18106913
USA-MA-Broad_CRSP-00095-2021	SAMN18106914
USA-MA-Broad_CRSP-00096-2021	SAMN18106915
USA-MA-Broad_CRSP-00097-2021	SAMN18106916
USA-MA-Broad_CRSP-00098-2021	SAMN18106917
USA-MA-Broad_CRSP-00099-2021	SAMN18087965
USA-MA-Broad_CRSP-00101-2021	SAMN18087967
USA-MA-Broad_CRSP-00102-2021	SAMN18087968
USA-MA-Broad_CRSP-00103-2021	SAMN18087969
USA-MA-Broad_CRSP-00104-2021	SAMN18087970
USA-MA-Broad_CRSP-00105-2021	SAMN18087971
USA-MA-Broad_CRSP-00106-2021	SAMN18087972
