# Supplementary material for: Polyphonia: detecting inter-sample contamination in viral genomic sequencing data
Source: Bioinformatics. 2024 Dec 2;40(12):btae698. doi: 10.1093/bioinformatics/btae698 (PMC11652266; doi:10.1093/bioinformatics/btae698)
Supplement: btae698_Supplementary_Data [file btae698_supplementary_data.zip › 20210405_Batch79.accessions.tsv]

USA-RI-CDCBI-RIDOH_01316-2021	SAMN18699170
USA-RI-CDCBI-RIDOH_01317-2021	SAMN18699171
USA-RI-CDCBI-RIDOH_01318-2021	SAMN18699172
USA-RI-CDCBI-RIDOH_01319-2021	SAMN18699173
USA-RI-CDCBI-RIDOH_01320-2021	SAMN18699174
USA-RI-CDCBI-RIDOH_01321-2021	SAMN18699175
USA-RI-CDCBI-RIDOH_01322-2021	SAMN18699176
USA-RI-CDCBI-RIDOH_01323-2021	SAMN18699177
USA-RI-CDCBI-RIDOH_01324-2021	SAMN18699178
USA-RI-CDCBI-RIDOH_01325-2021	SAMN18699179
USA-RI-CDCBI-RIDOH_01326-2021	SAMN18699180
USA-RI-CDCBI-RIDOH_01327-2021	SAMN18699181
USA-RI-CDCBI-RIDOH_01328-2021	SAMN18699182
USA-RI-CDCBI-RIDOH_01329-2021	SAMN18699183
USA-RI-CDCBI-RIDOH_01330-2021	SAMN18699184
USA-RI-CDCBI-RIDOH_01331-2021	SAMN18699185
USA-RI-CDCBI-RIDOH_01332-2021	SAMN18699186
USA-RI-CDCBI-RIDOH_01333-2021	SAMN18699187
USA-RI-CDCBI-RIDOH_01334-2021	SAMN18699188
USA-RI-CDCBI-RIDOH_01335-2021	SAMN18699189
USA-RI-CDCBI-RIDOH_01336-2021	SAMN18699190
USA-RI-CDCBI-RIDOH_01337-2021	SAMN18699191
USA-RI-CDCBI-RIDOH_01338-2021	SAMN18699192
USA-RI-CDCBI-RIDOH_01339-2021	SAMN18699193
USA-RI-CDCBI-RIDOH_01340-2021	SAMN18699194
USA-RI-CDCBI-RIDOH_01341-2021	SAMN18699195
