# Supplementary material for: Polyphonia: detecting inter-sample contamination in viral genomic sequencing data
Source: Bioinformatics. 2024 Dec 2;40(12):btae698. doi: 10.1093/bioinformatics/btae698 (PMC11652266; doi:10.1093/bioinformatics/btae698)
Supplement: btae698_Supplementary_Data [file btae698_supplementary_data.zip › 20200408_Batch2.accessions.tsv]

USA-MA-MGH-00132-2020	SAMN14938713
USA-MA-MGH-00133-2020	SAMN14938714
USA-MA-MGH-00134-2020	SAMN14938715
USA-MA-MGH-00135-2020	SAMN14938716
USA-MA-MGH-00136-2020	SAMN14938717
USA-MA-MGH-00137-2020	SAMN14938718
USA-MA-MGH-00139-2020	SAMN14938719
USA-MA-MGH-00140-2020	SAMN14938720
USA-MA-MGH-00141-2020	SAMN14938721
USA-MA-MGH-00142-2020	SAMN14938722
USA-MA-MGH-00143-2020	SAMN14938723
USA-MA-MGH-00144-2020	SAMN14938724
USA-MA-MGH-00145-2020	SAMN14938725
USA-MA-MGH-00146-2020	SAMN14938726
USA-MA-MGH-00147-2020	SAMN14938727
USA-MA-MGH-00148-2020	SAMN14938728
USA-MA-MGH-00149-2020	SAMN14938729
USA-MA-MGH-00150-2020	SAMN14938730
USA-MA-MGH-00151-2020	SAMN14938731
USA-MA-MGH-00152-2020	SAMN14938732
USA-MA-MGH-00153-2020	SAMN14938733
USA-MA-MGH-00154-2020	SAMN14938734
USA-MA-MGH-00155-2020	SAMN14938735
USA-MA-MGH-00156-2020	SAMN14938736
USA-MA-MGH-00157-2020	SAMN14938737
USA-MA-MGH-00158-2020	SAMN14938738
USA-MA-MGH-00159-2020	SAMN14938739
USA-MA-MGH-00160-2020	SAMN14938740
USA-MA-MGH-00161-2020	SAMN14938741
USA-MA-MGH-00162-2020	SAMN14938742
USA-MA-MGH-00163-2020	SAMN14938743
USA-MA-MGH-00164-2020	SAMN14938744
USA-MA-MGH-00165-2020	SAMN14938745
USA-MA-MGH-00166-2020	SAMN14938746
USA-MA-MGH-00167-2020	SAMN14938747
USA-MA-MGH-00168-2020	SAMN14938748
USA-MA-MGH-00169-2020	SAMN14938749
USA-MA-MGH-00170-2020	SAMN14938750
USA-MA-MGH-00171-2020	SAMN14938751
USA-MA-MGH-00172-2020	SAMN14938752
USA-MA-MGH-00173-2020	SAMN14938753
USA-MA-MGH-00174-2020	SAMN14938754
USA-MA-MGH-00175-2020	SAMN14938755
USA-MA-MGH-00176-2020	SAMN14938756
USA-MA-MGH-00177-2020	SAMN14938757
USA-MA-MGH-00178-2020	SAMN14938758
USA-MA-MGH-00179-2020	SAMN14938759
USA-MA-MGH-00180-2020	SAMN14938760
USA-MA-MGH-00181-2020	SAMN14938761
USA-MA-MGH-00182-2020	SAMN14938762
USA-MA-MGH-00183-2020	SAMN14938763
USA-MA-MGH-00184-2020	SAMN14938764
USA-MA-MGH-00185-2020	SAMN14938765
USA-MA-MGH-00186-2020	SAMN14938766
USA-MA-MGH-00187-2020	SAMN14938767
USA-MA-MGH-00188-2020	SAMN14938768
USA-MA-MGH-00189-2020	SAMN14938769
USA-MA-MGH-00190-2020	SAMN14938770
USA-MA-MGH-00191-2020	SAMN14938771
USA-MA-MGH-00192-2020	SAMN14938772
USA-MA-MGH-00193-2020	SAMN14938773
USA-MA-MGH-00194-2020	SAMN14938774
USA-MA-MGH-00195-2020	SAMN14938775
USA-MA-MGH-00196-2020	SAMN14938776
USA-MA-MGH-00197-2020	SAMN14938777
USA-MA-MGH-00198-2020	SAMN14938778
USA-MA-MGH-00199-2020	SAMN14938779
USA-MA-MGH-00200-2020	SAMN14938780
USA-MA-MGH-00201-2020	SAMN14938781
USA-MA-MGH-00202-2020	SAMN14938782
USA-MA-MGH-00203-2020	SAMN14938783
USA-MA-MGH-00204-2020	SAMN14938784
USA-MA-MGH-00205-2020	SAMN14938785
USA-MA-MGH-00206-2020	SAMN14938786
USA-MA-MGH-00207-2020	SAMN14938787
USA-MA-MGH-00208-2020	SAMN14938788
USA-MA-MGH-00209-2020	SAMN14938789
USA-MA-MGH-00210-2020	SAMN14938790
USA-MA-MGH-00211-2020	SAMN14938791
USA-MA-MGH-00212-2020	SAMN14938792
USA-MA-MGH-00213-2020	SAMN14938793
USA-MA-MGH-00214-2020	SAMN14938794
USA-MA-MGH-00215-2020	SAMN14938795
USA-MA-MGH-00216-2020	SAMN14938796
USA-MA-MGH-00217-2020	SAMN14938797
USA-MA-MGH-00218-2020	SAMN14938798
USA-MA-MGH-00223-2020	SAMN14938799
USA-MA-MGH-00224-2020	SAMN14938800
USA-MA-MGH-00225-2020	SAMN14938801
