# Supplementary material for: Polyphonia: detecting inter-sample contamination in viral genomic sequencing data
Source: Bioinformatics. 2024 Dec 2;40(12):btae698. doi: 10.1093/bioinformatics/btae698 (PMC11652266; doi:10.1093/bioinformatics/btae698)
Supplement: btae698_Supplementary_Data [file btae698_supplementary_data.zip › 20210409_Batch81.expected_spikeins.tsv]

USA-NY-CDCBI-CRSP_02105-2021	SDSI_2
USA-CT-CDCBI-CRSP_02106-2021	SDSI_3
USA-NY-CDCBI-CRSP_02107-2021	SDSI_4
USA-CT-CDCBI-CRSP_02108-2021	SDSI_5
USA-VT-CDCBI-CRSP_02109-2021	SDSI_6
USA-NY-CDCBI-CRSP_02110-2021	SDSI_7
USA-NH-CDCBI-CRSP_02111-2021	SDSI_9
USA-CT-CDCBI-CRSP_02112-2021	SDSI_10
USA-CT-CDCBI-CRSP_02113-2021	SDSI_11
USA-VT-CDCBI-CRSP_02114-2021	SDSI_12
USA-VT-CDCBI-CRSP_02115-2021	SDSI_13
USA-CT-CDCBI-CRSP_02116-2021	SDSI_14
USA-RI-CDCBI-CRSP_02117-2021	SDSI_15
USA-RI-CDCBI-CRSP_02118-2021	SDSI_16
USA-NY-CDCBI-CRSP_02119-2021	SDSI_17
USA-CT-CDCBI-CRSP_02120-2021	SDSI_18
USA-RI-CDCBI-CRSP_02121-2021	SDSI_19
USA-CT-CDCBI-CRSP_02122-2021	SDSI_20
USA-NY-CDCBI-CRSP_02123-2021	SDSI_21
USA-CT-CDCBI-CRSP_02124-2021	SDSI_22
USA-NH-CDCBI-CRSP_02125-2021	SDSI_23
USA-NH-CDCBI-CRSP_02126-2021	SDSI_24
USA-NY-CDCBI-CRSP_02127-2021	SDSI_25
USA-ME-CDCBI-CRSP_02128-2021	SDSI_26
USA-ME-CDCBI-CRSP_02129-2021	SDSI_27
USA-NH-CDCBI-CRSP_02130-2021	SDSI_28
USA-NH-CDCBI-CRSP_02131-2021	SDSI_29
USA-NH-CDCBI-CRSP_02132-2021	SDSI_30
USA-NH-CDCBI-CRSP_02133-2021	SDSI_31
USA-ME-CDCBI-CRSP_02134-2021	SDSI_32
USA-NY-CDCBI-CRSP_02135-2021	SDSI_33
USA-ME-CDCBI-CRSP_02136-2021	SDSI_34
USA-ME-CDCBI-CRSP_02137-2021	SDSI_35
USA-RI-CDCBI-CRSP_02138-2021	SDSI_36
USA-ME-CDCBI-CRSP_02139-2021	SDSI_37
USA-ME-CDCBI-CRSP_02140-2021	SDSI_38
USA-NY-CDCBI-CRSP_02141-2021	SDSI_39
USA-NY-CDCBI-CRSP_02142-2021	SDSI_40
USA-VT-CDCBI-CRSP_02143-2021	SDSI_41
USA-VT-CDCBI-CRSP_02144-2021	SDSI_42
USA-VT-CDCBI-CRSP_02145-2021	SDSI_43
USA-VT-CDCBI-CRSP_02146-2021	SDSI_44
USA-NY-CDCBI-CRSP_02147-2021	SDSI_45
USA-NY-CDCBI-CRSP_02148-2021	SDSI_46
USA-NY-CDCBI-CRSP_02149-2021	SDSI_47
USA-CT-CDCBI-CRSP_02150-2021	SDSI_48
USA-VT-CDCBI-CRSP_02151-2021	SDSI_1
USA-VT-CDCBI-CRSP_02152-2021	SDSI_2
USA-VT-CDCBI-CRSP_02153-2021	SDSI_3
USA-VT-CDCBI-CRSP_02154-2021	SDSI_4
USA-ME-CDCBI-CRSP_02155-2021	SDSI_5
USA-CT-CDCBI-CRSP_02156-2021	SDSI_6
USA-CT-CDCBI-CRSP_02157-2021	SDSI_7
USA-ME-CDCBI-CRSP_02158-2021	SDSI_8
USA-RI-CDCBI-CRSP_02159-2021	SDSI_9
USA-CT-CDCBI-CRSP_02160-2021	SDSI_10
USA-NY-CDCBI-CRSP_02161-2021	SDSI_11
USA-CT-CDCBI-CRSP_02162-2021	SDSI_12
USA-CT-CDCBI-CRSP_02163-2021	SDSI_13
USA-ME-CDCBI-CRSP_02164-2021	SDSI_14
USA-CT-CDCBI-CRSP_02165-2021	SDSI_15
USA-NY-CDCBI-CRSP_02166-2021	SDSI_16
USA-CT-CDCBI-CRSP_02167-2021	SDSI_17
USA-NY-CDCBI-CRSP_02168-2021	SDSI_18
USA-NY-CDCBI-CRSP_02169-2021	SDSI_19
USA-ME-CDCBI-CRSP_02170-2021	SDSI_20
USA-NY-CDCBI-CRSP_02171-2021	SDSI_21
USA-VT-CDCBI-CRSP_02172-2021	SDSI_22
USA-CT-CDCBI-CRSP_02173-2021	SDSI_23
USA-CT-CDCBI-CRSP_02174-2021	SDSI_24
USA-RI-CDCBI-CRSP_02175-2021	SDSI_25
USA-ME-CDCBI-CRSP_02176-2021	SDSI_26
USA-NH-CDCBI-CRSP_02177-2021	SDSI_27
USA-VT-CDCBI-CRSP_02178-2021	SDSI_28
USA-VT-CDCBI-CRSP_02179-2021	SDSI_29
USA-VT-CDCBI-CRSP_02180-2021	SDSI_30
USA-VT-CDCBI-CRSP_02181-2021	SDSI_31
USA-VT-CDCBI-CRSP_02182-2021	SDSI_32
USA-RI-CDCBI-CRSP_02183-2021	SDSI_33
USA-NY-CDCBI-CRSP_02184-2021	SDSI_34
USA-VT-CDCBI-CRSP_02185-2021	SDSI_35
USA-VT-CDCBI-CRSP_02186-2021	SDSI_36
USA-VT-CDCBI-CRSP_02187-2021	SDSI_37
USA-VT-CDCBI-CRSP_02188-2021	SDSI_38
USA-VT-CDCBI-CRSP_02189-2021	SDSI_39
USA-VT-CDCBI-CRSP_02190-2021	SDSI_40
USA-ME-CDCBI-CRSP_02191-2021	SDSI_42
USA-ME-CDCBI-CRSP_02192-2021	SDSI_43
USA-ME-CDCBI-CRSP_02193-2021	SDSI_44
USA-ME-CDCBI-CRSP_02194-2021	SDSI_45
USA-ME-CDCBI-CRSP_02195-2021	SDSI_46
USA-ME-CDCBI-CRSP_02196-2021	SDSI_47
