# Supplementary material for: Polyphonia: detecting inter-sample contamination in viral genomic sequencing data
Source: Bioinformatics. 2024 Dec 2;40(12):btae698. doi: 10.1093/bioinformatics/btae698 (PMC11652266; doi:10.1093/bioinformatics/btae698)
Supplement: btae698_Supplementary_Data [file btae698_supplementary_data.zip › 20210405_Batch78.accessions.tsv]

USA-MA-CDCBI-CRSP_01645-2021	SAMN18698828
USA-MA-CDCBI-CRSP_01646-2021	SAMN18698829
USA-MA-CDCBI-CRSP_01647-2021	SAMN18698830
USA-MA-CDCBI-CRSP_01648-2021	SAMN18698831
USA-MA-CDCBI-CRSP_01649-2021	SAMN18698832
USA-MA-CDCBI-CRSP_01650-2021	SAMN18698833
USA-MA-CDCBI-CRSP_01651-2021	SAMN18698834
USA-MA-CDCBI-CRSP_01652-2021	SAMN18698835
USA-MA-CDCBI-CRSP_01653-2021	SAMN18698836
USA-MA-CDCBI-CRSP_01654-2021	SAMN18698837
USA-MA-CDCBI-CRSP_01655-2021	SAMN18698838
USA-MA-CDCBI-CRSP_01656-2021	SAMN18698839
USA-MA-CDCBI-CRSP_01657-2021	SAMN18698840
USA-MA-CDCBI-CRSP_01658-2021	SAMN18698841
USA-MA-CDCBI-CRSP_01659-2021	SAMN18698842
USA-MA-CDCBI-CRSP_01660-2021	SAMN18698843
USA-MA-CDCBI-CRSP_01661-2021	SAMN18698844
USA-MA-CDCBI-CRSP_01662-2021	SAMN18698845
USA-MA-CDCBI-CRSP_01663-2021	SAMN18698846
USA-MA-CDCBI-CRSP_01664-2021	SAMN18698847
USA-MA-CDCBI-CRSP_01665-2021	SAMN18698848
USA-MA-CDCBI-CRSP_01666-2021	SAMN18698849
USA-MA-CDCBI-CRSP_01667-2021	SAMN18698850
USA-MA-CDCBI-CRSP_01668-2021	SAMN18698851
USA-MA-CDCBI-CRSP_01669-2021	SAMN18698852
USA-MA-CDCBI-CRSP_01670-2021	SAMN18698853
USA-MA-CDCBI-CRSP_01671-2021	SAMN18698854
USA-MA-CDCBI-CRSP_01672-2021	SAMN18698855
USA-MA-CDCBI-CRSP_01673-2021	SAMN18698856
USA-MA-CDCBI-CRSP_01674-2021	SAMN18698857
USA-MA-CDCBI-CRSP_01675-2021	SAMN18698858
USA-CT-CDCBI-CRSP_01676-2021	SAMN18698859
USA-CT-CDCBI-CRSP_01677-2021	SAMN18698860
USA-MA-CDCBI-CRSP_01678-2021	SAMN18698861
USA-MA-CDCBI-CRSP_01679-2021	SAMN18698862
USA-MA-CDCBI-CRSP_01680-2021	SAMN18698863
USA-MA-CDCBI-CRSP_01681-2021	SAMN18698864
USA-MA-CDCBI-CRSP_01682-2021	SAMN18698865
USA-MA-CDCBI-CRSP_01683-2021	SAMN18698866
USA-MA-CDCBI-CRSP_01684-2021	SAMN18698867
USA-MA-CDCBI-CRSP_01685-2021	SAMN18698868
USA-MA-CDCBI-CRSP_01686-2021	SAMN18698869
USA-MA-CDCBI-CRSP_01687-2021	SAMN18698870
USA-MA-CDCBI-CRSP_01688-2021	SAMN18698871
USA-MA-CDCBI-CRSP_01689-2021	SAMN18698872
USA-MA-CDCBI-CRSP_01690-2021	SAMN18698873
USA-MA-CDCBI-CRSP_01691-2021	SAMN18698874
USA-MA-CDCBI-CRSP_01692-2021	SAMN18698875
USA-MA-CDCBI-CRSP_01693-2021	SAMN18698876
USA-MA-CDCBI-CRSP_01694-2021	SAMN18698877
USA-MA-CDCBI-CRSP_01695-2021	SAMN18698878
USA-MA-CDCBI-CRSP_01696-2021	SAMN18698879
USA-MA-CDCBI-CRSP_01697-2021	SAMN18698880
USA-MA-CDCBI-CRSP_01698-2021	SAMN18698881
USA-MA-CDCBI-CRSP_01699-2021	SAMN18698882
USA-MA-CDCBI-CRSP_01700-2021	SAMN18698883
USA-MA-CDCBI-CRSP_01701-2021	SAMN18698884
USA-MA-CDCBI-CRSP_01702-2021	SAMN18698885
USA-MA-CDCBI-CRSP_01703-2021	SAMN18698886
USA-NH-CDCBI-CRSP_01704-2021	SAMN18698887
USA-NH-CDCBI-CRSP_01705-2021	SAMN18698888
USA-NH-CDCBI-CRSP_01706-2021	SAMN18698889
USA-MA-CDCBI-CRSP_01707-2021	SAMN18698890
USA-MA-CDCBI-CRSP_01708-2021	SAMN18698891
USA-MA-CDCBI-CRSP_01709-2021	SAMN18698892
USA-MA-CDCBI-CRSP_01710-2021	SAMN18698893
USA-MA-CDCBI-CRSP_01711-2021	SAMN18698894
USA-MA-CDCBI-CRSP_01712-2021	SAMN18698895
USA-MA-CDCBI-CRSP_01713-2021	SAMN18698896
USA-MA-CDCBI-CRSP_01714-2021	SAMN18698897
USA-MA-CDCBI-CRSP_01715-2021	SAMN18698898
USA-MA-CDCBI-CRSP_01716-2021	SAMN18698899
USA-MA-CDCBI-CRSP_01717-2021	SAMN18698900
USA-MA-CDCBI-CRSP_01718-2021	SAMN18698901
USA-MA-CDCBI-CRSP_01719-2021	SAMN18698902
USA-MA-CDCBI-CRSP_01720-2021	SAMN18698903
USA-MA-CDCBI-CRSP_01721-2021	SAMN18698904
USA-MA-CDCBI-CRSP_01722-2021	SAMN18698905
USA-MA-CDCBI-CRSP_01723-2021	SAMN18698906
USA-MA-CDCBI-CRSP_01724-2021	SAMN18698907
USA-MA-CDCBI-CRSP_01725-2021	SAMN18698908
USA-MA-CDCBI-CRSP_01726-2021	SAMN18698909
USA-NH-CDCBI-CRSP_01727-2021	SAMN18698910
USA-CT-CDCBI-CRSP_01728-2021	SAMN18698911
USA-MA-CDCBI-CRSP_01729-2021	SAMN18698912
USA-MA-CDCBI-CRSP_01730-2021	SAMN18698913
USA-MA-CDCBI-CRSP_01731-2021	SAMN18698914
USA-MA-CDCBI-CRSP_01732-2021	SAMN18698915
USA-MA-CDCBI-CRSP_01733-2021	SAMN18698916
USA-MA-CDCBI-CRSP_01734-2021	SAMN18698917
USA-MA-CDCBI-CRSP_01735-2021	SAMN18698918
USA-MA-CDCBI-CRSP_01736-2021	SAMN18698919
