# Supplementary material for: Polyphonia: detecting inter-sample contamination in viral genomic sequencing data
Source: Bioinformatics. 2024 Dec 2;40(12):btae698. doi: 10.1093/bioinformatics/btae698 (PMC11652266; doi:10.1093/bioinformatics/btae698)
Supplement: btae698_Supplementary_Data [file btae698_supplementary_data.zip › 20210507_Batch99.expected_spikeins.tsv]

USA-RI-CDCBI-RIDOH_02188-2021	SDSI_21
USA-RI-CDCBI-RIDOH_02189-2021	SDSI_22
USA-RI-CDCBI-RIDOH_02190-2021	SDSI_23
USA-RI-CDCBI-RIDOH_02191-2021	SDSI_24
USA-RI-CDCBI-RIDOH_02192-2021	SDSI_25
USA-RI-CDCBI-RIDOH_02193-2021	SDSI_26
USA-RI-CDCBI-RIDOH_02194-2021	SDSI_27
USA-RI-CDCBI-RIDOH_02195-2021	SDSI_28
USA-RI-CDCBI-RIDOH_02196-2021	SDSI_29
USA-RI-CDCBI-RIDOH_02197-2021	SDSI_30
USA-RI-CDCBI-RIDOH_02198-2021	SDSI_31
USA-RI-CDCBI-RIDOH_02199-2021	SDSI_32
USA-RI-CDCBI-RIDOH_02200-2021	SDSI_33
USA-RI-CDCBI-RIDOH_02201-2021	SDSI_34
USA-RI-CDCBI-RIDOH_02202-2021	SDSI_35
USA-RI-CDCBI-RIDOH_02203-2021	SDSI_36
USA-RI-CDCBI-RIDOH_02204-2021	SDSI_37
USA-RI-CDCBI-RIDOH_02205-2021	SDSI_38
USA-RI-CDCBI-RIDOH_02206-2021	SDSI_39
USA-RI-CDCBI-RIDOH_02207-2021	SDSI_40
USA-RI-CDCBI-RIDOH_02208-2021	SDSI_41
USA-RI-CDCBI-RIDOH_02209-2021	SDSI_42
USA-RI-CDCBI-RIDOH_02210-2021	SDSI_43
USA-RI-CDCBI-RIDOH_02211-2021	SDSI_44
USA-RI-CDCBI-RIDOH_02212-2021	SDSI_45
USA-RI-CDCBI-RIDOH_02213-2021	SDSI_46
USA-RI-CDCBI-RIDOH_02214-2021	SDSI_47
USA-RI-CDCBI-RIDOH_02215-2021	SDSI_48
USA-RI-CDCBI-RIDOH_02216-2021	SDSI_1
USA-RI-CDCBI-RIDOH_02217-2021	SDSI_2
USA-RI-CDCBI-RIDOH_02218-2021	SDSI_3
USA-RI-CDCBI-RIDOH_02219-2021	SDSI_4
USA-RI-CDCBI-RIDOH_02220-2021	SDSI_5
USA-RI-CDCBI-RIDOH_02221-2021	SDSI_6
USA-RI-CDCBI-RIDOH_02222-2021	SDSI_7
USA-RI-CDCBI-RIDOH_02223-2021	SDSI_8
USA-RI-CDCBI-RIDOH_02224-2021	SDSI_9
USA-RI-CDCBI-RIDOH_02225-2021	SDSI_10
USA-RI-CDCBI-RIDOH_02226-2021	SDSI_11
USA-RI-CDCBI-RIDOH_02227-2021	SDSI_12
USA-RI-CDCBI-RIDOH_02228-2021	SDSI_13
USA-RI-CDCBI-RIDOH_02229-2021	SDSI_14
USA-RI-CDCBI-RIDOH_02230-2021	SDSI_15
USA-RI-CDCBI-RIDOH_02231-2021	SDSI_16
USA-RI-CDCBI-RIDOH_02232-2021	SDSI_17
USA-RI-CDCBI-RIDOH_02233-2021	SDSI_18
USA-RI-CDCBI-RIDOH_02234-2021	SDSI_19
USA-RI-CDCBI-RIDOH_02235-2021	SDSI_20
USA-RI-CDCBI-RIDOH_02236-2021	SDSI_21
USA-RI-CDCBI-RIDOH_02237-2021	SDSI_22
USA-RI-CDCBI-RIDOH_02238-2021	SDSI_23
USA-RI-CDCBI-RIDOH_02239-2021	SDSI_24
USA-RI-CDCBI-RIDOH_02240-2021	SDSI_25
USA-RI-CDCBI-RIDOH_02241-2021	SDSI_26
USA-RI-CDCBI-RIDOH_02242-2021	SDSI_27
USA-RI-CDCBI-RIDOH_02243-2021	SDSI_28
USA-RI-CDCBI-RIDOH_02244-2021	SDSI_29
USA-RI-CDCBI-RIDOH_02245-2021	SDSI_30
USA-RI-CDCBI-RIDOH_02246-2021	SDSI_31
USA-RI-CDCBI-RIDOH_02247-2021	SDSI_32
USA-RI-CDCBI-RIDOH_02248-2021	SDSI_33
USA-RI-CDCBI-RIDOH_02249-2021	SDSI_34
USA-RI-CDCBI-RIDOH_02250-2021	SDSI_35
USA-RI-CDCBI-RIDOH_02251-2021	SDSI_36
USA-RI-CDCBI-RIDOH_02252-2021	SDSI_37
USA-RI-CDCBI-RIDOH_02253-2021	SDSI_38
USA-RI-CDCBI-RIDOH_02254-2021	SDSI_39
USA-RI-CDCBI-RIDOH_02255-2021	SDSI_40
USA-RI-CDCBI-RIDOH_02256-2021	SDSI_42
USA-RI-CDCBI-RIDOH_02257-2021	SDSI_43
USA-RI-CDCBI-RIDOH_02258-2021	SDSI_44
USA-RI-CDCBI-RIDOH_02259-2021	SDSI_45
USA-RI-CDCBI-RIDOH_02260-2021	SDSI_46
USA-RI-CDCBI-RIDOH_02261-2021	SDSI_47
